# Supplementary material for: Transcription arrest induces formation of RNA granules in mitochondria
Source: Life Sci Alliance. 2025 Jun 16;8(9):e202403082. doi: 10.26508/lsa.202403082 (PMC12171109; doi:10.26508/lsa.202403082)
Supplement: Supplementary file 1 [file LSA-2024-03082_SdataFS1.xlsx]

## Sheet: Sheet1
Well	Cq	RNA	EtBr (ng)	Rep
A07	20.2773	MT-CO1	500	3
A08	20.3077	MT-CO1	500	3
A09	20.36	MT-CO1	500	3
A10	21.2206	MT-CO1	1000	3
A11	21.2991	MT-CO1	1000	3
A12	21.2304	MT-CO1	1000	3
A13	22.4557	MT-CO1	2000	3
A14	22.5128	MT-CO1	2000	3
A15	22.5409	MT-CO1	2000	3
B07	25.7125	NDUFA7	500	3
B08	25.7126	NDUFA7	500	3
B09	25.6037	NDUFA7	500	3
B10	25.3408	NDUFA7	1000	3
B11	25.2521	NDUFA7	1000	3
B12	25.2437	NDUFA7	1000	3
B13	26.149	NDUFA7	2000	3
B14	26.3509	NDUFA7	2000	3
B15	25.8541	NDUFA7	2000	3
C07	22.9751	MT-ND1	500	3
C08	23.0683	MT-ND1	500	3
C09	23.0185	MT-ND1	500	3
C10	23.8998	MT-ND1	1000	3
C11	23.913	MT-ND1	1000	3
C12	24.2147	MT-ND1	1000	3
C13	24.9746	MT-ND1	2000	3
C14	24.769	MT-ND1	2000	3
C15	24.908	MT-ND1	2000	3
D07	21.1462	GAPDH	500	3
D08	20.2696	GAPDH	500	3
D09	20.2674	GAPDH	500	3
D10	20.3551	GAPDH	1000	3
D11	20.2988	GAPDH	1000	3
D12	20.225	GAPDH	1000	3
D13	20.9218	GAPDH	2000	3
D14	20.8732	GAPDH	2000	3
D15	20.8208	GAPDH	2000	3
F04	20.7714	MT-CO1	0	3
F05	19.7954	MT-CO1	0	3
F06	19.8132	MT-CO1	0	3
G04	25.9466	NDUFA7	0	3
G05	25.9738	NDUFA7	0	3
G06	25.9506	NDUFA7	0	3
H04	20.6073	MT-ND1	0	3
H05	20.6028	MT-ND1	0	3
H06	20.6101	MT-ND1	0	3
I04	20.7364	GAPDH	0	3
I05	20.7325	GAPDH	0	3
I06	20.8051	GAPDH	0	3
A04	21.831	MT-CO1	500	2
A05	21.7677	MT-CO1	500	2
A06	21.7005	MT-CO1	500	2
A07	22.6099	MT-CO1	1000	2
A08	22.7123	MT-CO1	1000	2
A09	22.7523	MT-CO1	1000	2
A10	22.8565	MT-CO1	2000	2
A11	22.9649	MT-CO1	2000	2
A12	22.815	MT-CO1	2000	2
B04	25.8342	NDUFA7	500	2
B05	25.8658	NDUFA7	500	2
B06	25.8354	NDUFA7	500	2
B07	26.6345	NDUFA7	1000	2
B08	26.1839	NDUFA7	1000	2
B09	26.5331	NDUFA7	1000	2
B10	25.8191	NDUFA7	2000	2
B11	25.7461	NDUFA7	2000	2
B12	25.7481	NDUFA7	2000	2
C04	22.9871	MT-ND1	500	2
C05	23.0587	MT-ND1	500	2
C06	23.0442	MT-ND1	500	2
C07	23.2199	MT-ND1	1000	2
C08	23.3944	MT-ND1	1000	2
C09	23.3525	MT-ND1	1000	2
C10	23.5627	MT-ND1	2000	2
C11	23.5605	MT-ND1	2000	2
C12	23.5776	MT-ND1	2000	2
D04	20.9758	GAPDH	500	2
D05	20.9979	GAPDH	500	2
D06	20.9698	GAPDH	500	2
D07	21.3474	GAPDH	1000	2
D08	21.2653	GAPDH	1000	2
D09	21.3262	GAPDH	1000	2
D10	20.9028	GAPDH	2000	2
D11	21.0289	GAPDH	2000	2
D12	20.6829	GAPDH	2000	2
E04	20.4424	MT-CO1	0	2
E05	20.4095	MT-CO1	0	2
E06	20.4936	MT-CO1	0	2
F04	25.8771	NDUFA7	0	2
F05	25.9185	NDUFA7	0	2
F06	25.9372	NDUFA7	0	2
G04	20.2406	MT-ND1	0	2
G05	20.2328	MT-ND1	0	2
G06	20.1807	MT-ND1	0	2
H04	20.8364	GAPDH	0	2
H05	20.8644	GAPDH	0	2
H06	20.9414	GAPDH	0	2
A10	19.8205	MT-CO1	500	1
A11	20.0051	MT-CO1	500	1
A12	19.7513	MT-CO1	500	1
A13	21.4587	MT-CO1	1000	1
A14	21.0657	MT-CO1	1000	1
A15	21.0366	MT-CO1	1000	1
A16	21.4955	MT-CO1	2000	1
A17	21.4724	MT-CO1	2000	1
A18	21.5598	MT-CO1	2000	1
B10	25.3593	NDUFA7	500	1
B11	25.0882	NDUFA7	500	1
B12	25.3658	NDUFA7	500	1
B13	26.1361	NDUFA7	1000	1
B14	26.1623	NDUFA7	1000	1
B15	26.2042	NDUFA7	1000	1
B16	25.6896	NDUFA7	2000	1
B17	25.7323	NDUFA7	2000	1
B18	25.7084	NDUFA7	2000	1
C10	22.5298	MT-ND1	500	1
C11	22.5517	MT-ND1	500	1
C12	22.6507	MT-ND1	500	1
C13	23.6223	MT-ND1	1000	1
C14	24.0431	MT-ND1	1000	1
C15	23.6291	MT-ND1	1000	1
C16	23.1394	MT-ND1	2000	1
C17	23.1608	MT-ND1	2000	1
C18	23.1449	MT-ND1	2000	1
D10	20.7555	GAPDH	500	1
D11	20.6997	GAPDH	500	1
D12	20.7198	GAPDH	500	1
D13	21.3823	GAPDH	1000	1
D14	21.3722	GAPDH	1000	1
D15	21.3848	GAPDH	1000	1
D16	20.9154	GAPDH	2000	1
D17	20.9152	GAPDH	2000	1
D18	20.9423	GAPDH	2000	1
F04	20.0505	MT-CO1	0	1
F05	20.106	MT-CO1	0	1
F06	20.0974	MT-CO1	0	1
G04	26.4463	NDUFA7	0	1
G05	26.5163	NDUFA7	0	1
G06	26.4928	NDUFA7	0	1
H04	21.1619	MT-ND1	0	1
H05	21.0649	MT-ND1	0	1
H06	21.1548	MT-ND1	0	1
I04	21.7591	GAPDH	0	1
I05	21.8386	GAPDH	0	1
I06	21.752	GAPDH	0	1
