# Supplementary material for: Transcription arrest induces formation of RNA granules in mitochondria
Source: Life Sci Alliance. 2025 Jun 16;8(9):e202403082. doi: 10.26508/lsa.202403082 (PMC12171109; doi:10.26508/lsa.202403082)
Supplement: Supplementary file 3 [file LSA-2024-03082_SdataFS6.xlsx]

## Sheet: Explanation
This table contains the quantified TEM data.

## Sheet: TEM_counting
Category	Treatment	Replicate	Counting
normal cristae	DMSO	1	16
normal cristae	DMSO	2	8
normal cristae	EtBr	1	18
normal cristae	EtBr	2	11
normal cristae	IMT1B	1	37
normal cristae	IMT1B	2	23
less cristae	DMSO	1	82
less cristae	DMSO	2	35
less cristae	EtBr	1	81
less cristae	EtBr	2	17
less cristae	IMT1B	1	73
less cristae	IMT1B	2	24
displaced cristae	DMSO	1	35
displaced cristae	DMSO	2	78
displaced cristae	EtBr	1	90
displaced cristae	EtBr	2	145
displaced cristae	IMT1B	1	26
displaced cristae	IMT1B	2	44
number of mitos	DMSO	1	133
number of mitos	DMSO	2	121
number of mitos	EtBr	1	189
number of mitos	EtBr	2	173
number of mitos	IMT1B	1	136
number of mitos	IMT1B	2	91
