# Supplementary material for: Transcription arrest induces formation of RNA granules in mitochondria
Source: Life Sci Alliance. 2025 Jun 16;8(9):e202403082. doi: 10.26508/lsa.202403082 (PMC12171109; doi:10.26508/lsa.202403082)
Supplement: Supplementary file 4 [file LSA-2024-03082_TableS1.xlsx]

## Sheet: Explanations
Supplemental Table 1
Oligo sequences of each pool are listed each sheet contains one set.
Sequences of HPs and imagers are found in hairpins and imagers sheet.

## Sheet: ND1
Chromosome	Start	End	Sequence	TM	Primer Sequence HP25
chrM	3307	3342	GGGTACAATGAGGAGTAGGAGGTTGGCCATGGGTAT	44.44	GGGTACAATGAGGAGTAGGAGGTTGGCCATGGGTATtttCCAATAATA
chrM	3343	3381	TCGTTCGGTAAGCATTAGGAATGCCATTGCGATTAGAAT	42.56	TCGTTCGGTAAGCATTAGGAATGCCATTGCGATTAGAATtttCCAATAATA
chrM	3382	3421	CGTTGGGGCCTTTGCGTAGTTGTATATAGCCTAGAATTTT	42.49	CGTTGGGGCCTTTGCGTAGTTGTATATAGCCTAGAATTTTtttCCAATAATA
chrM	3430	3468	TTTTATGGCGTCAGCGAAGGGTTGTAGTAGCCCGTAGGG	46.96	TTTTATGGCGTCAGCGAAGGGTTGTAGTAGCCCGTAGGGtttCCAATAATA
chrM	3469	3504	AGATGTGGCGGGTTTTAGGGGCTCTTTGGTGAAGAG	45.47	AGATGTGGCGGGTTTTAGGGGCTCTTTGGTGAAGAGtttCCAATAATA
chrM	3507	3542	AGAGCTAAGGTCGGGGCGGTGATGTAGAGGGTGATG	46.97	AGAGCTAAGGTCGGGGCGGTGATGTAGAGGGTGATGtttCCAATAATA
chrM	3586	3621	AATAAATAGGAGGCCTAGGTTGAGGTTGACCAGGGG	43.18	AATAAATAGGAGGCCTAGGTTGAGGTTGACCAGGGGtttCCAATAATA
chrM	3622	3657	GAGGATTGAGTAAACGGCTAGGCTAGAGGTGGCTAG	43.08	GAGGATTGAGTAAACGGCTAGGCTAGAGGTGGCTAGtttCCAATAATA
chrM	3658	3693	CAGGGCGTAGTTTGAGTTTGATGCTCACCCTGATCA	44.11	CAGGGCGTAGTTTGAGTTTGATGCTCACCCTGATCAtttCCAATAATA
chrM	3697	3732	ATATGAGATTGTTTGGGCTACTGCTCGCAGTGCGCC	45.96	ATATGAGATTGTTTGGGCTACTGCTCGCAGTGCGCCtttCCAATAATA
chrM	3760	3800	AGGGTGGAGAGGTTAAAGGAGCCACTTATTAGTAATGTTGA	42.29	AGGGTGGAGAGGTTAAAGGAGCCACTTATTAGTAATGTTGAtttCCAATAATA
chrM	3801	3839	GATGGCAGGAGTAATCAGAGGTGTTCTTGTGTTGTGATA	42.05	GATGGCAGGAGTAATCAGAGGTGTTCTTGTGTTGTGATAtttCCAATAATA
chrM	3896	3931	AGACTAGTTCGGACTCCCCTTCGGCAAGGTCGAAGG	46.94	AGACTAGTTCGGACTCCCCTTCGGCAAGGTCGAAGGtttCCAATAATA
chrM	3946	3981	TATGAAGAATAGGGCGAAGGGGCCTGCGGCGTATTC	46.55	TATGAAGAATAGGGCGAAGGGGCCTGCGGCGTATTCtttCCAATAATA
chrM	4009	4049	TCATATGTTGTTCCTAGGAAGATTGTAGTGGTGAGGGTGTT	42.38	TCATATGTTGTTCCTAGGAAGATTGTAGTGGTGAGGGTGTTtttCCAATAATA
chrM	4050	4087	TGACAAAATATGTTGTGTAGAGTTCAGGGGAGAGTGCG	42.34	TGACAAAATATGTTGTGTAGAGTTCAGGGGAGAGTGCGtttCCAATAATA
chrM	4088	4128	TCGAATTCATAAGAACAGGGAGGTTAGAAGTAGGGTCTTGG	42.35	TCGAATTCATAAGAACAGGGAGGTTAGAAGTAGGGTCTTGGtttCCAATAATA
chrM	4138	4173	TAGGAGGTGTATGAGTTGGTCGTAGCGGAATCGGGG	45.49	TAGGAGGTGTATGAGTTGGTCGTAGCGGAATCGGGGtttCCAATAATA
chrM	4212	4252	GGGGAATGCTGGAGATTGTAATGGGTATGGAGACATATCAT	42.8	GGGGAATGCTGGAGATTGTAATGGGTATGGAGACATATCATtttCCAATAATA

## Sheet: ND2
Chromosome	Start	End	Sequence	TM	Primer Sequence HP26
chrM	4470	4505	GGTAGAGTAGATGACGGGTTGGGCCAGGGGATTAAT	44.4	GGTAGAGTAGATGACGGGTTGGGCCAGGGGATTAATtttATAAACCTA
chrM	4506	4541	CGAGCTTAGCGCTGTGATGAGTGTGCCTGCAAAGAT	45.96	CGAGCTTAGCGCTGTGATGAGTGTGCCTGCAAAGATtttATAAACCTA
chrM	4608	4643	CTTGATGGCAGCTTCTGTGGAACGAGGGTTTATTTT	42.18	CTTGATGGCAGCTTCTGTGGAACGAGGGTTTATTTTtttATAAACCTA
chrM	4644	4679	AAGGATTATGGATGCGGTTGCTTGCGTGAGGAAATA	43.03	AAGGATTATGGATGCGGTTGCTTGCGTGAGGAAATAtttATAAACCTA
chrM	4832	4867	CATGTGAGAAGAAGCAGGCCGGATGTCAGAGGGGTG	46.76	CATGTGAGAAGAAGCAGGCCGGATGTCAGAGGGGTGtttATAAACCTA
chrM	4894	4934	GAGGAGAAGGCTTACGTTTAGTGAGGGAGAGATTTGGTATA	42.06	GAGGAGAAGGCTTACGTTTAGTGAGGGAGAGATTTGGTATAtttATAAACCTA
chrM	4935	4973	ACCTCAACTGCCTGCTATGATGGATAAGATTGAGAGAGT	42.47	ACCTCAACTGCCTGCTATGATGGATAAGATTGAGAGAGTtttATAAACCTA
chrM	4976	5016	AGGAGTATGCTAAGATTTTGCGTAGCTGGGTTTGGTTTAAT	42.3	AGGAGTATGCTAAGATTTTGCGTAGCTGGGTTTGGTTTAATtttATAAACCTA
chrM	5022	5062	GGGTTGTACGGTAGAACTGCTATTATTCATCCTATGTGGGT	42.57	GGGTTGTACGGTAGAACTGCTATTATTCATCCTATGTGGGTtttATAAACCTA
chrM	5102	5142	TGCTGGAGTTTAAGTTGAGTAGTAGGAATGCGGTAGTAGTT	42.24	TGCTGGAGTTTAAGTTGAGTAGTAGGAATGCGGTAGTAGTTtttATAAACCTA
chrM	5143	5178	GCTTGTTTCAGGTGCGAGATAGTAGTAGGGTCGTGG	43.68	GCTTGTTTCAGGTGCGAGATAGTAGTAGGGTCGTGGtttATAAACCTA
chrM	5179	5217	AGAGGAGGGTGGATGGAATTAAGGGTGTTAGTCATGTTA	42.36	AGAGGAGGGTGGATGGAATTAAGGGTGTTAGTCATGTTAtttATAAACCTA
chrM	5320	5355	GGCGTAGGTAGAAGTAGAGGTTAAGGAGGGTGATGG	42.79	GGCGTAGGTAGAAGTAGAGGTTAAGGAGGGTGATGGtttATAAACCTA
chrM	5360	5400	CGTTGTTAGATATGGGGAGTAGTGTGATTGAGGTGGAGTAG	42.45	CGTTGTTAGATATGGGGAGTAGTGTGATTGAGGTGGAGTAGtttATAAACCTA
chrM	5408	5447	GAGGAATGGGGTGGGTTTTGTATGTTCAAACTGTCATTTT	42.08	GAGGAATGGGGTGGGTTTTGTATGTTCAAACTGTCATTTTtttATAAACCTA
chrM	5448	5483	AGGTAGGAGTAGCGTGGTAAGGGCGATGAGTGTGGG	46.9	AGGTAGGAGTAGCGTGGTAAGGGCGATGAGTGTGGGtttATAAACCTA

## Sheet: ND3
Chromosome	Start	End	Sequence	TM	Primer Sequence HP27
chrM	10061	10108	AGTAGTAAGGCTAGGAGGGTGTTGATTATTAAAATTAAGGCGAAGTTT	42.19	AGTAGTAAGGCTAGGAGGGTGTTGATTATTAAAATTAAGGCGAAGTTTtttCATCATCAT
chrM	10154	10188	TAGGGTCGAAGCCGCACTCGTAAGGGGTGGATTTT	46.33	TAGGGTCGAAGCCGCACTCGTAAGGGGTGGATTTTtttCATCATCAT
chrM	10193	10227	AGAAGAATTTTATGGAGAAAGGGACGCGGGCGGGG	45.81	AGAAGAATTTTATGGAGAAAGGGACGCGGGCGGGGtttCATCATCAT
chrM	10228	10281	GGGGTAAAAGGAGGGCAATTTCTAGATCAAATAATAAGAAGGTAATAGCTACTA	42.29	GGGGTAAAAGGAGGGCAATTTCTAGATCAAATAATAAGAAGGTAATAGCTACTAtttCATCATCAT
chrM	10282	10317	TTAGTGGCAGGTTAGTTGTTTGTAGGGCTCATGGTA	42.01	TTAGTGGCAGGTTAGTTGTTTGTAGGGCTCATGGTAtttCATCATCAT
chrM	10318	10365	CCAGACTTAGGGCTAGGATGATGATTAATAAGAGGGATGACATAACTA	42.19	CCAGACTTAGGGCTAGGATGATGATTAATAAGAGGGATGACATAACTAtttCATCATCAT

## Sheet: ND4 L
Chromosome	Start	End	Sequence	TM	Primer Sequence HP30
chrM	10816	10854	AGGCTGTGGGTGGTTGTGTTGATTCAAATTATGTGTTTT	42.27	AGGCTGTGGGTGGTTGTGTTGATTCAAATTATGTGTTTTtttAATACTCTC
chrM	10949	10985	TGAGGGGTAGGAGTCAGGTAGTTAGTATTAGGAGGGG	42.65	TGAGGGGTAGGAGTCAGGTAGTTAGTATTAGGAGGGGtttAATACTCTC
chrM	10986	11021	GTTCACTGGATAAGTGGCGTTGGCTTGCCATGATTG	44.15	GTTCACTGGATAAGTGGCGTTGGCTTGCCATGATTGtttAATACTCTC
chrM	11111	11151	GCCAAGGTGGGGATAAGTGTGGTTTCGAAGAAGATATAAAA	42.28	GCCAAGGTGGGGATAAGTGTGGTTTCGAAGAAGATATAAAAtttAATACTCTC
chrM	11174	11209	TAGGAAGTATGTGCCTGCGTTCAGGCGTTCTGGCTG	46.76	TAGGAAGTATGTGCCTGCGTTCAGGCGTTCTGGCTGtttAATACTCTC
chrM	11210	11245	GATGAGTAGGGGAAGGGAGCCTACTAGGGTGTAGAA	43.21	GATGAGTAGGGGAAGGGAGCCTACTAGGGTGTAGAAtttAATACTCTC
chrM	11246	11285	TGTTTAGTGAGCCTAGGGTGTTGTGAGTGTAAATTAGTGC	42.18	TGTTTAGTGAGCCTAGGGTGTTGTGAGTGTAAATTAGTGCtttAATACTCTC
chrM	11286	11326	GGAGTTTGATAGTTCTTGGGCAGTGAGAGTGAGTAGTAGAA	42.24	GGAGTTTGATAGTTCTTGGGCAGTGAGAGTGAGTAGTAGAAtttAATACTCTC
chrM	11375	11415	GCTTTAGGGAGTCATAAGTGGAGTCCGTAAAGAGGTATCTT	42.21	GCTTTAGGGAGTCATAAGTGGAGTCCGTAAAGAGGTATCTTtttAATACTCTC
chrM	11428	11463	AGTACTGCGGCAAGTACTATTGACCCAGCGATGGGG	46.31	AGTACTGCGGCAAGTACTATTGACCCAGCGATGGGGtttAATACTCTC
chrM	11464	11503	GAGTGTGAGGCGTATTATACCATAGCCGCCTAGTTTTAAG	42.01	GAGTGTGAGGCGTATTATACCATAGCCGCCTAGTTTTAAGtttAATACTCTC
chrM	11513	11548	TACAAGGAAGGGGTAGGCTATGTGTTTTGTCAGGGG	43.51	TACAAGGAAGGGGTAGGCTATGTGTTTTGTCAGGGGtttAATACTCTC
chrM	11552	11592	CGTAGGCAGATGGAGCTTGTTATAATTATGCCTCATAGGGA	42.66	CGTAGGCAGATGGAGCTTGTTATAATTATGCCTCATAGGGAtttAATACTCTC
chrM	11596	11636	GGCTGATTGAAGAGTATGCAATGAGCGATTTTAGGTCTGTT	42.64	GGCTGATTGAAGAGTATGCAATGAGCGATTTTAGGTCTGTTtttAATACTCTC
chrM	11637	11673	GTTTGGATGAGAATGGCTGTTACTACGAGGGCTATGT	42.26	GTTTGGATGAGAATGGCTGTTACTACGAGGGCTATGTtttAATACTCTC
chrM	11674	11709	ATTATGAGAATGACTGCGCCGGTGAAGCTTCAGGGG	45.58	ATTATGAGAATGACTGCGCCGGTGAAGCTTCAGGGGtttAATACTCTC
chrM	11710	11745	AGGCAGAATAGTAATGAGGATGTAAGCCCGTGGGCG	45.02	AGGCAGAATAGTAATGAGGATGTAAGCCCGTGGGCGtttAATACTCTC
chrM	11746	11781	ATGCGACTGTGAGTGCGTTCGTAGTTTGAGTTTGCT	44.43	ATGCGACTGTGAGTGCGTTCGTAGTTTGAGTTTGCTtttAATACTCTC
chrM	11787	11827	AGCTATTAGTGGGAGTAGAGTTTGAAGTCCTTGAGAGAGGA	42.59	AGCTATTAGTGGGAGTAGAGTTTGAAGTCCTTGAGAGAGGAtttAATACTCTC
chrM	11828	11863	GGCGAGGTTAGCGAGGCTTGCTAGAAGTCATCAAAA	44.2	GGCGAGGTTAGCGAGGCTTGCTAGAAGTCATCAAAAtttAATACTCTC
chrM	11869	11904	AGCACAGAGAGTTCTCCCAGTAGGTTAATAGTGGGG	42.66	AGCACAGAGAGTTCTCCCAGTAGGTTAATAGTGGGGtttAATACTCTC
chrM	11909	11949	CCTGTAAGTAGGAGAGTGATATTTGATCAGGAGAACGTGGT	42.17	CCTGTAAGTAGGAGAGTGATATTTGATCAGGAGAACGTGGTtttAATACTCTC
chrM	11962	12002	GTGTTGTGGTAAATATGTAGAGGGAGTATAGGGCTGTGACT	42.25	GTGTTGTGGTAAATATGTAGAGGGAGTATAGGGCTGTGACTtttAATACTCTC
chrM	12003	12038	TTATGTTGTTAATGTGGTGGGTGAGTGAGCCCCATT	42.75	TTATGTTGTTAATGTGGTGGGTGAGTGAGCCCCATTtttAATACTCTC
chrM	12039	12074	TGAACATGAGGGTGTTTTCTCGTGTGAATGAGGGTT	42.7	TGAACATGAGGGTGTTTTCTCGTGTGAATGAGGGTTtttAATACTCTC
chrM	12085	12120	ATGATGTCGGGGTTGAGGGATAGGAGGAGAATGGGG	45.58	ATGATGTCGGGGTTGAGGGATAGGAGGAGAATGGGGtttAATACTCTC
ND4L
chrM	10526	10566	GGCATAGTAGGGAGGATATGAGGTGTGAGCGATATACTAGT	42.62	GGCATAGTAGGGAGGATATGAGGTGTGAGCGATATACTAGTtttAATACTCTC
chrM	10583	10623	GGGTGTTGAGGGTTATGAGAGTAGCTATAATGAACAGCGAT	42.67	GGGTGTTGAGGGTTATGAGAGTAGCTATAATGAACAGCGATtttAATACTCTC
chrM	10624	10663	ACTAGTATGGCAATAGGCACAATATTGGCTAAGAGGGAGT	42.49	ACTAGTATGGCAATAGGCACAATATTGGCTAAGAGGGAGTtttAATACTCTC
chrM	10677	10712	GATTGAGACTAGTAGGGCTAGGCCCACCGCTGCTTC	46.17	GATTGAGACTAGTAGGGCTAGGCCCACCGCTGCTTCtttAATACTCTC
chrM	10723	10763	GCATTGGAGTAGGTTTAGGTTATGTACGTAGTCTAGGCCAT	42.39	GCATTGGAGTAGGTTTAGGTTATGTACGTAGTCTAGGCCATtttAATACTCTC

## Sheet: ND5
Chromosome	Start	End	Sequence	TM	Primer Sequence HP34
chrM	12337	12375	AGTCAGGGTTAGGGTGGTTATAGTAGTGTGCATGGTTAT	42.33	AGTCAGGGTTAGGGTGGTTATAGTAGTGTGCATGGTTATtttCTCTACTAC
chrM	12445	12485	GGGAAGAGACTGATAATAAAGGTGGATGCGACAATGGATTT	42.21	GGGAAGAGACTGATAATAAAGGTGGATGCGACAATGGATTTtttCTCTACTAC
chrM	12500	12540	TCAGTGTCAGTTCGAGATAATAACTTCTTGGTCTAGGCACA	42.21	TCAGTGTCAGTTCGAGATAATAACTTCTTGGTCTAGGCACAtttCTCTACTAC
chrM	12541	12576	GAAGCTTAGGGAGAGCTGGGTTGTTTGGGTTGTGGC	46.18	GAAGCTTAGGGAGAGCTGGGTTGTTTGGGTTGTGGCtttCTCTACTAC
chrM	12600	12637	TGATGGACCATGTAACGAACAATGCTACAGGGATGAAT	42.25	TGATGGACCATGTAACGAACAATGCTACAGGGATGAATtttCTCTACTAC
chrM	12725	12765	GCCGATGAACAGTTGGAATAGGTTGTTAGCGGTAACTAAGA	43.2	GCCGATGAACAGTTGGAATAGGTTGTTAGCGGTAACTAAGAtttCTCTACTAC
chrM	12766	12804	ACTGATGAGCAAGAAGGATATAATTCCTACGCCCTCTCA	42.33	ACTGATGAGCAAGAAGGATATAATTCCTACGCCCTCTCAtttCTCTACTAC
chrM	12816	12851	ATTGCTTGAATGGCTGCTGTGTTGGCATCTGCTCGG	46.76	ATTGCTTGAATGGCTGCTGTGTTGGCATCTGCTCGGtttCTCTACTAC
chrM	12852	12888	GAGGATGAAACCGATATCGCCGATACGGTTGTATAGG	42.09	GAGGATGAAACCGATATCGCCGATACGGTTGTATAGGtttCTCTACTAC
chrM	12889	12928	GGTCTCATGAGTTGGAGTGTAGGATAAATCATGCTAAGGC	42.09	GGTCTCATGAGTTGGAGTGTAGGATAAATCATGCTAAGGCtttCTCTACTAC
chrM	12929	12966	GAGGCTTGGATTAGCGTTTAGAAGGGCTATTTGTTGTG	42.02	GAGGCTTGGATTAGCGTTTAGAAGGGCTATTTGTTGTGtttCTCTACTAC
chrM	13091	13129	GGTGGAAGCGGATGAGTAAGAAGATTCCTGCTACAACTA	42.9	GGTGGAAGCGGATGAGTAAGAAGATTCCTGCTACAACTAtttCTCTACTAC
chrM	13141	13181	GCGCCTAAGCATAGTGTTAGAGTTTGGATTAGTGGGCTATT	43.23	GCGCCTAAGCATAGTGTTAGAGTTTGGATTAGTGGGCTATTtttCTCTACTAC
chrM	13182	13217	GTAAGGGCGCAGACTGCTGCGAACAGAGTGGTGATA	46.54	GTAAGGGCGCAGACTGCTGCGAACAGAGTGGTGATAtttCTCTACTAC
chrM	13234	13273	TGAGTCCTAGTTGACTTGAAGTGGAGAAGGCTACGATTTT	42.59	TGAGTCCTAGTTGACTTGAAGTGGAGAAGGCTACGATTTTtttCTCTACTAC
chrM	13274	13311	TGCTAGGTGTGGTTGGTTGATGCCGATTGTAACTATTA	42.16	TGCTAGGTGTGGTTGGTTGATGCCGATTGTAACTATTAtttCTCTACTAC
chrM	13312	13347	GGCTTTGAAGAAGGCGTGGGTACAGATGTGCAGGAA	45.8	GGCTTTGAAGAAGGCGTGGGTACAGATGTGCAGGAAtttCTCTACTAC
chrM	13348	13384	GGTTGTGGATGATGGACCCGGAGCACATAAATAGTAT	42.25	GGTTGTGGATGATGGACCCGGAGCACATAAATAGTATtttCTCTACTAC
chrM	13411	13451	GAGGTTGAAGTGAGAGGTATGGTTTTGAGTAGTCCTCCTAT	42.07	GAGGTTGAAGTGAGAGGTATGGTTTTGAGTAGTCCTCCTATtttCTCTACTAC
chrM	13452	13487	GGTATTCCTGCTAATGCTAGGCTGCCAATGGTGAGG	44.36	GGTATTCCTGCTAATGCTAGGCTGCCAATGGTGAGGtttCTCTACTAC
chrM	13488	13525	CGATGATGTGGTCTTTGGAGTAGAAACCTGTGAGGAAA	42.21	CGATGATGTGGTCTTTGGAGTAGAAACCTGTGAGGAAAtttCTCTACTAC
chrM	13526	13561	GGGCTCAGGCGTTTGTGTATGATATGTTTGCGGTTT	43.84	GGGCTCAGGCGTTTGTGTATGATATGTTTGCGGTTTtttCTCTACTAC
chrM	13562	13598	GCGCTTGTCAGGGAGGTAGCGATGAGAGTAATAGATA	42.65	GCGCTTGTCAGGGAGGTAGCGATGAGAGTAATAGATAtttCTCTACTAC
chrM	13601	13641	AGGTTGACCTGTTAGGGTGAGAAGAATTATTCGAGTGCTAT	42.37	AGGTTGACCTGTTAGGGTGAGAAGAATTATTCGAGTGCTATtttCTCTACTAC
chrM	13642	13680	GGGGTTATTTTCGTTAATGTTAGTAAGGGTGGGGAAGCG	42.84	GGGGTTATTTTCGTTAATGTTAGTAAGGGTGGGGAAGCGtttCTCTACTAC
chrM	13682	13717	TTCCGGCTGCCAGGCGTTTAATGGGGTTTAGTAGGG	46.88	TTCCGGCTGCCAGGCGTTTAATGGGGTTTAGTAGGGtttCTCTACTAC
chrM	13783	13818	AGTGACAGCGAGGGCTGTGAGTTTTAGGTAGAGGGG	45.81	AGTGACAGCGAGGGCTGTGAGTTTTAGGTAGAGGGGtttCTCTACTAC
chrM	13819	13855	GGTAGTTGAGGTCTAGGGCTGTTAGAAGTCCTAGGAA	42.06	GGTAGTTGAGGTCTAGGGCTGTTAGAAGTCCTAGGAAtttCTCTACTAC
chrM	13897	13937	TGTGTGATGCTAGGGTAGAATCCGAGTATGTTGGAGAAATA	42.1	TGTGTGATGCTAGGGTAGAATCCGAGTATGTTGGAGAAATAtttCTCTACTAC
chrM	13938	13973	TGGCTCGTAAGAAGGCCTAGATAGGGGATTGTGCGG	45.94	TGGCTCGTAAGAAGGCCTAGATAGGGGATTGTGCGGtttCTCTACTAC
chrM	13974	14009	AGTCAGGTTAGGTCTAGGAGGAGTAGGGGCAGGTTT	44.62	AGTCAGGTTAGGTCTAGGAGGAGTAGGGGCAGGTTTtttCTCTACTAC
chrM	14019	14059	TGGAGGTGGAGATTTGGTGCTGTGAAATTGTTTTAGGTAAT	42.43	TGGAGGTGGAGATTTGGTGCTGTGAAATTGTTTTAGGTAATtttCTCTACTAC

## Sheet: ND6
Chromosome	Start	End	Sequence	TM	Primer Sequence HP27	Primer Sequence HP28
chrM	14153	14193	CCCCATTACTAAACCCACACTCAACAGAAACAAAGCATACA	42.61	CCCCATTACTAAACCCACACTCAACAGAAACAAAGCATACAtttCATCATCAT	CCCCATTACTAAACCCACACTCAACAGAAACAAAGCATACAtttCAACTTAAC
chrM	14194	14233	CCCCATAAATAGGAGAAGGCTTAGAAGAAAACCCCACAAA	42.17	CCCCATAAATAGGAGAAGGCTTAGAAGAAAACCCCACAAAtttCATCATCAT	CCCCATAAATAGGAGAAGGCTTAGAAGAAAACCCCACAAAtttCAACTTAAC
chrM	14234	14269	CACACCCGACCACACCGCTAACAATCAATACTAAAC	42.03	CACACCCGACCACACCGCTAACAATCAATACTAAACtttCATCATCAT	CACACCCGACCACACCGCTAACAATCAATACTAAACtttCAACTTAAC
chrM	14330	14368	CCATCGCTGTAGTATATCCAAAGACAACCATCATTCCCC	42.36	CCATCGCTGTAGTATATCCAAAGACAACCATCATTCCCCtttCATCATCAT	CCATCGCTGTAGTATATCCAAAGACAACCATCATTCCCCtttCAACTTAAC
chrM	14394	14429	ACTAAAACACTCACCAAGACCTCAACCCCTGACCCC	44.97	ACTAAAACACTCACCAAGACCTCAACCCCTGACCCCtttCATCATCAT	ACTAAAACACTCACCAAGACCTCAACCCCTGACCCCtttCAACTTAAC
chrM	14431	14466	CACCCACAGCACCAATCCTACCTCCATCGCTAACCC	46.69	CACCCACAGCACCAATCCTACCTCCATCGCTAACCCtttCATCATCAT	CACCCACAGCACCAATCCTACCTCCATCGCTAACCCtttCAACTTAAC
chrM	14474	14513	CCTACACTATTAAAGTTTACCACAACCACCACCCCATCAT	42.1	CCTACACTATTAAAGTTTACCACAACCACCACCCCATCATtttCATCATCAT	CCTACACTATTAAAGTTTACCACAACCACCACCCCATCATtttCAACTTAAC
chrM	14515	14555	CGAATCAACCCTGACCCCTCTCCTTCATAAATTATTCAGCT	43.03	CGAATCAACCCTGACCCCTCTCCTTCATAAATTATTCAGCTtttCATCATCAT	CGAATCAACCCTGACCCCTCTCCTTCATAAATTATTCAGCTtttCAACTTAAC

## Sheet: CYB
Chromosome	Start	End	Sequence	TM	Primer Sequence HP33
chrM	14859	14894	ATAGTCCTGTGGTGATTTGGAGGATCAGGCAGGCGC	46.59	ATAGTCCTGTGGTGATTTGGAGGATCAGGCAGGCGCtttCCTTCTATT
chrM	14902	14937	GAAAAGGCGGTTGAGGCGTCTGGTGAGTAGTGCATG	46.08	GAAAAGGCGGTTGAGGCGTCTGGTGAGTAGTGCATGtttCCTTCTATT
chrM	14938	14974	GCCATAATTTACGTCTCGAGTGATGTGGGCGATTGAT	42.82	GCCATAATTTACGTCTCGAGTGATGTGGGCGATTGATtttCCTTCTATT
chrM	14976	15013	TATTGAGGCGCCATTGGCGTGAAGGTAGCGGATGATTC	46.66	TATTGAGGCGCCATTGGCGTGAAGGTAGCGGATGATTCtttCCTTCTATT
chrM	15054	15094	GCCGATGTTTCAGGTTTCTGAGTAGAGAAATGATCCGTAAT	42.05	GCCGATGTTTCAGGTTTCTGAGTAGAGAAATGATCCGTAATtttCCTTCTATT
chrM	15204	15243	CCTCAGATTCATTGAACTAGGTCTGTCCCAATGTATGGGA	42.68	CCTCAGATTCATTGAACTAGGTCTGTCCCAATGTATGGGAtttCCTTCTATT
chrM	15244	15279	AATCGTGTGAGGGTGGGACTGTCTACTGAGTAGCCT	45.05	AATCGTGTGAGGGTGGGACTGTCTACTGAGTAGCCTtttCCTTCTATT
chrM	15280	15319	GGCTGCAATAATGAAGGGCAAGATGAAGTGAAAGGTAAAG	42.24	GGCTGCAATAATGAAGGGCAAGATGAAGTGAAAGGTAAAGtttCCTTCTATT
chrM	15320	15355	CGTTTCGTGCAAGAATAGGAGGTGGAGTGTTGCTAG	43.05	CGTTTCGTGCAAGAATAGGAGGTGGAGTGTTGCTAGtttCCTTCTATT
chrM	15368	15403	GGTGATTTTATCGGAATGGGAGGTGATTCCTAGGGG	42.4	GGTGATTTTATCGGAATGGGAGGTGATTCCTAGGGGtttCCTTCTATT
chrM	15404	15439	GCCGAGGGCGTCTTTGATTGTGTAGTAAGGGTGGAA	45.31	GCCGAGGGCGTCTTTGATTGTGTAGTAAGGGTGGAAtttCCTTCTATT
chrM	15461	15501	TCGCCTAGGAGGTCTGGTGAGAATAGTGTTAATGTCATTAA	42.06	TCGCCTAGGAGGTCTGGTGAGAATAGTGTTAATGTCATTAAtttCCTTCTATT
chrM	15502	15538	GGTGTTTAAGGGGTTGGCTAGGGTATAATTGTCTGGG	42.56	GGTGTTTAAGGGGTTGGCTAGGGTATAATTGTCTGGGtttCCTTCTATT
chrM	15539	15575	CGAATAGGAAATATCATTCGGGCTTGATGTGGGGAGG	42.72	CGAATAGGAAATATCATTCGGGCTTGATGTGGGGAGGtttCCTTCTATT
chrM	15576	15612	CCTAGTTTGTTAGGGACGGATCGGAGAATTGTGTAGG	42.04	CCTAGTTTGTTAGGGACGGATCGGAGAATTGTGTAGGtttCCTTCTATT
chrM	15613	15648	AGGATGAGGATGGATAGTAATAGGGCAAGGACGCCT	43.83	AGGATGAGGATGGATAGTAATAGGGCAAGGACGCCTtttCCTTCTATT
chrM	15692	15732	GCTAGGAGTCAATAAAGTGATTGGCTTAGTGGGCGAAATAT	42.18	GCTAGGAGTCAATAAAGTGATTGGCTTAGTGGGCGAAATATtttCCTTCTATT
chrM	15733	15768	TGTCCTCCGATTCAGGTTAGAATGAGGAGGTCTGCG	44.4	TGTCCTCCGATTCAGGTTAGAATGAGGAGGTCTGCGtttCCTTCTATT
chrM	15769	15807	GCTACTTGTCCAATGATGGTAAAAGGGTAGCTTACTGGT	42.13	GCTACTTGTCCAATGATGGTAAAAGGGTAGCTTACTGGTtttCCTTCTATT

## Sheet: Cox1
chromosome	Sequence	Tm	Probe Sequence HP25
chrM	GTGGTTTGTAGAGAATAGTCAACGGTCGGCGAACAT	42.73	GTGGTTTGTAGAGAATAGTCAACGGTCGGCGAACATtttCCAATAATA
chrM	GCTCATGCGCCGAATAATAGGTATAGTGTTCCAATGTCTTT	42.41	GCTCATGCGCCGAATAATAGGTATAGTGTTCCAATGTCTTTtttCCAATAATA
chrM	CGAATAAGGAGGCTTAGAGCTGTGCCTAGGACTCCA	44.18	CGAATAAGGAGGCTTAGAGCTGTGCCTAGGACTCCAtttCCAATAATA
chrM	GATGTGGTCGTTACCTAGAAGGTTGCCTGGCTGGCC	46.91	GATGTGGTCGTTACCTAGAAGGTTGCCTGGCTGGCCtttCCAATAATA
chrM	CAGTTGCCAAAGCCTCCGATTATGATGGGTATTACTATGAA	42.08	CAGTTGCCAAAGCCTCCGATTATGATGGGTATTACTATGAAtttCCAATAATA
chrM	AACCTGTTCCTGCTCCGGCCTCCACTATAGCAGATG	46.1	AACCTGTTCCTGCTCCGGCCTCCACTATAGCAGATGtttCCAATAATA
chrM	GGGAGTAGTTCCCTGCTAAGGGAGGGTAGACTGTTC	44.06	GGGAGTAGTTCCCTGCTAAGGGAGGGTAGACTGTTCtttCCAATAATA
chrM	AGGAGAAGATGGTTAGGTCTACGGAGGCTCCAGGGT	46.02	AGGAGAAGATGGTTAGGTCTACGGAGGCTCCAGGGTtttCCAATAATA
chrM	TGGCCCCTAAGATAGAGGAGACACCTGCTAGGTGTA	44.46	TGGCCCCTAAGATAGAGGAGACACCTGCTAGGTGTAtttCCAATAATA
chrM	ACGAAGAGGGGCGTTTGGTATTGGGTTATGGCAGGG	46.91	ACGAAGAGGGGCGTTTGGTATTGGGTTATGGCAGGGtttCCAATAATA
chrM	AGTATAGTGATGCCAGCAGCTAGGACTGGGAGAGAT	43.55	AGTATAGTGATGCCAGCAGCTAGGACTGGGAGAGATtttCCAATAATA
chrM	AGGTGTTGGTATAGAATGGGGTCTCCTCCTCCGGCG	46.91	AGGTGTTGGTATAGAATGGGGTCTCCTCCTCCGGCGtttCCAATAATA
chrM	AGCCTGGTAGGATAAGAATATAAACTTCAGGGTGACCGAAA	42.3	AGCCTGGTAGGATAAGAATATAAACTTCAGGGTGACCGAAAtttCCAATAATA
chrM	AGGTGAAATATGCTCGTGTGTCTACGTCTATTCCTACTGT	42.17	AGGTGAAATATGCTCGTGTGTCTACGTCTATTCCTACTGTtttCCAATAATA
chrM	CCTAGGGCTCAGAGCACTGCAGCAGATCATTTCATA	43.64	CCTAGGGCTCAGAGCACTGCAGCAGATCATTTCATAtttCCAATAATA
chrM	CCAGTCAGGCCACCTACGGTGAAAAGAAAGATGAAT	42.79	CCAGTCAGGCCACCTACGGTGAAAAGAAAGATGAATtttCCAATAATA
chrM	TCAGTGAATGAAGCCTCCTATGATGGCAAATACAGCT	42.22	TCAGTGAATGAAGCCTCCTATGATGGCAAATACAGCTtttCCAATAATA
chrM	TGTATACGGGTTCTTCGAATGTGTGGTAGGGTGGGG	44.63	TGTATACGGGTTCTTCGAATGTGTGGTAGGGTGGGGtttCCAATAATA

## Sheet: Cox2 
Chromsome	Sequence	TM	Sequence with HP26
chrM	AGCGTCTTGTAGACCTACTTGCGCTGCATGTGCCAT	46.79	AGCGTCTTGTAGACCTACTTGCGCTGCATGTGCCATtttATAAACCTA
chrM	GGAAAAGGGCATACAGGACTAGGAAGCAGATAAGGAAAATG	42.35	GGAAAAGGGCATACAGGACTAGGAAGCAGATAAGGAAAATGtttATAAACCTA
chrM	TCAGACGGTTTCTATTTCCTGAGCGTCTGAGATGTTAGTAT	42.11	TCAGACGGTTTCTATTTCCTGAGCGTCTGAGATGTTAGTATtttATAAACCTA
chrM	TAGGGATGGGAGGGCGATGAGGACTAGGATGATGGC	46.65	TAGGGATGGGAGGGCGATGAGGACTAGGATGATGGCtttATAAACCTA
chrM	GGGATCGTTGACCTCGTCTGTTATGTAAAGGATGCG	42.81	GGGATCGTTGACCTCGTCTGTTATGTAAAGGATGCGtttATAAACCTA
chrM	AGTACCATTGGTGGCCAATTGATTTGATGGTAAGGGA	42.61	AGTACCATTGGTGGCCAATTGATTTGATGGTAAGGGAtttATAAACCTA
chrM	AGATTAGTCCGCCGTAGTCGGTGTACTCGTAGGTTC	43.88	AGATTAGTCCGCCGTAGTCGGTGTACTCGTAGGTTCtttATAAACCTA
chrM	GGAGTCGCAGGTCGCCTGGTTCTAGGAATAATGGGG	46.36	GGAGTCGCAGGTCGCCTGGTTCTAGGAATAATGGGGtttATAAACCTA
chrM	GCTTCAATCGGGAGTACTACTCGATTGTCAACGTCAA	42.3	GCTTCAATCGGGAGTACTACTCGATTGTCAACGTCAAtttATAAACCTA
chrM	GGACAGCTCATGAGTGCAAGACGTCTTGTGATGTAATTATT	42.42	GGACAGCTCATGAGTGCAAGACGTCTTGTGATGTAATTATTtttATAAACCTA
chrM	GGTTTGGTTTAGACGTCCGGGAATTGCATCTGTTTT	42.43	GGTTTGGTTTAGACGTCCGGGAATTGCATCTGTTTTtttATAAACCTA
chrM	CTCCACAGATTTCAGAGCATTGACCGTAGTATACCCC	42.1	CTCCACAGATTTCAGAGCATTGACCGTAGTATACCCCtttATAAACCTA
chrM	GGGAATTAATTCTAGGACGATGGGCATGAAACTGTGGTTTG	42.97	GGGAATTAATTCTAGGACGATGGGCATGAAACTGTGGTTTGtttATAAACCTA

[truncated: 4 more sheets: Cox3, ATP68, ncCox1, Hairpins and Imager probes]
