# Supplementary material for: Transcription arrest induces formation of RNA granules in mitochondria
Source: Life Sci Alliance. 2025 Jun 16;8(9):e202403082. doi: 10.26508/lsa.202403082 (PMC12171109; doi:10.26508/lsa.202403082)
Supplement: Supplementary file 5 [file LSA-2024-03082_TableS2.zip]

Archive with 2 entries (2 files):
- LSA-2024-03082_TableS2.1.xlsx
- LSA-2024-03082_TableS2.2.xlsx
