# Supplementary material for: Transcription arrest induces formation of RNA granules in mitochondria
Source: Life Sci Alliance. 2025 Jun 16;8(9):e202403082. doi: 10.26508/lsa.202403082 (PMC12171109; doi:10.26508/lsa.202403082)
Supplement: Supplementary file 7 [file LSA-2024-03082_TableS4.xlsx]

## Sheet: Explanation
Supplemental Table 4
Table contains detailed results of statistics
For Cellular Area Occupied (Stat_CellAreaOcc)
A one sided t-test using was performed using rstatix package in R
pairwise_t_test(NormArea ~ Time, paired = FALSE, alternative = "less", p.adjust.method = "none")
NormArea = Cellular area occupied
For Skewness (Stat_Skew)
A one sided t-test using was performed using rstatix package in R
pairwise_t_test(NormArea ~ Time, paired = FALSE, alternative = "greater", p.adjust.method = "none")

## Sheet: Stat_CellAreaOcc
Replicate	Transcript	.y.	group1	group2	n1	n2	p	p.signif	Treatment
R1	MT-ATP68	NormArea	water	5h	48	42	2.41e-08	****	EtBr
R2	MT-ATP68	NormArea	water	5h	11	24	0.000888	***	EtBr
R1	MT-CO1	NormArea	water	5h	43	19	1.08e-06	****	EtBr
R2	MT-CO1	NormArea	water	5h	17	19	8.04e-07	****	EtBr
R1	MT-CO2	NormArea	water	5h	43	19	2.32e-06	****	EtBr
R2	MT-CO2	NormArea	water	5h	17	19	0.000294	***	EtBr
R1	MT-CO3	NormArea	water	5h	48	42	9.97e-11	****	EtBr
R2	MT-CO3	NormArea	water	5h	60	42	7.72e-09	****	EtBr
R1	MT-CYB	NormArea	water	5h	48	42	2.95e-05	****	EtBr
R2	MT-CYB	NormArea	water	5h	39	26	6.62e-12	****	EtBr
R1	MT-ND1	NormArea	water	5h	30	15	3.25e-07	****	EtBr
R2	MT-ND1	NormArea	water	5h	18	30	0.0337	*	EtBr
R1	MT-ND2	NormArea	water	5h	30	15	4.82e-05	****	EtBr
R2	MT-ND2	NormArea	water	5h	18	30	0.0191	*	EtBr
R1	MT-ND3	NormArea	water	5h	8	60	0.0573	ns	EtBr
R2	MT-ND3	NormArea	water	5h	60	41	8.53e-12	****	EtBr
R1	MT-ND4/L	NormArea	water	5h	8	60	0.9	ns	EtBr
R2	MT-ND4/L	NormArea	water	5h	60	42	3.07e-05	****	EtBr
R1	MT-ND5	NormArea	water	5h	29	26	3.06e-08	****	EtBr
R2	MT-ND5	NormArea	water	5h	15	17	0.444	ns	EtBr
R1	MT-ND6	NormArea	water	5h	30	15	7.13e-08	****	EtBr
R2	MT-ND6	NormArea	water	5h	18	30	0.026	*	EtBr
R1	mirrorCO1	NormArea	water	5h	36	19	0.0139	*	EtBr
R2	mirrorCO1	NormArea	water	5h	17	19	0.00265	**	EtBr
R1	MT-CO3	NormArea	DMSO	5h	104	48	0.0977	ns	IMT1B
R2	MT-CO3	NormArea	DMSO	5h	37	37	0.0346	*	IMT1B
R1	MT-ND5	NormArea	DMSO	5h	104	48	1.83e-15	****	IMT1B
R2	MT-ND5	NormArea	DMSO	5h	37	37	4.64e-11	****	IMT1B

## Sheet: Stat_Skew
RNA	Rep	.y.	group1	group2	n1	n2	p	p.signif	Treatment
MT-ATP6/8	R1	Skew	water	5h	47	43	2.62e-08	****	EtBr
MT-ATP6/8	R2	Skew	water	5h	11	24	0.000475	***	EtBr
MT-CO1	R1	Skew	water	5h	43	19	0.0216	*	EtBr
MT-CO1	R2	Skew	water	5h	17	38	0.963	ns	EtBr
MT-CO2	R1	Skew	water	5h	43	19	1.41e-11	****	EtBr
MT-CO2	R2	Skew	water	5h	17	38	0.179	ns	EtBr
MT-CO3	R1	Skew	water	5h	47	43	3.75e-06	****	EtBr
MT-CO3	R2	Skew	water	5h	60	42	1.08e-21	****	EtBr
MT-CYB	R1	Skew	water	5h	47	43	9.75e-15	****	EtBr
MT-CYB	R2	Skew	water	5h	39	26	1.12e-16	****	EtBr
MT-ND1	R1	Skew	water	5h	43	15	1.54e-06	****	EtBr
MT-ND1	R2	Skew	water	5h	18	30	0.0458	*	EtBr
MT-ND2	R1	Skew	water	5h	43	15	0.00924	**	EtBr
MT-ND2	R2	Skew	water	5h	18	30	0.00879	**	EtBr
MT-ND3	R1	Skew	water	5h	8	60	0.0279	*	EtBr
MT-ND3	R2	Skew	water	5h	60	42	7.17e-24	****	EtBr
MT-ND4	R1	Skew	water	5h	8	60	0.998	ns	EtBr
MT-ND4	R2	Skew	water	5h	60	42	0.556	ns	EtBr
MT-ND5	R1	Skew	water	5h	43	40	0.0464	*	EtBr
MT-ND5	R2	Skew	water	5h	15	17	0.00042	***	EtBr
MT-ND6	R1	Skew	water	5h	43	15	2.91e-05	****	EtBr
MT-ND6	R2	Skew	water	5h	18	30	0.191	ns	EtBr
MT-ncCO1	R1	Skew	water	5h	43	19	0.901	ns	EtBr
MT-ncCO1	R2	Skew	water	5h	17	38	1	ns	EtBr
MT-CO3	R1	Skew	DMSO	5h	94	42	0.412	ns	IMT1B
MT-CO3	R2	Skew	DMSO	5h	37	37	0.0673	ns	IMT1B
MT-ND5	R1	Skew	DMSO	5h	94	42	5.18e-16	****	IMT1B
MT-ND5	R2	Skew	DMSO	5h	37	37	1.91e-10	****	IMT1B
