# Supplementary material for: Transcription arrest induces formation of RNA granules in mitochondria
Source: Life Sci Alliance. 2025 Jun 16;8(9):e202403082. doi: 10.26508/lsa.202403082 (PMC12171109; doi:10.26508/lsa.202403082)
Supplement: Supplementary file 8 [file LSA-2024-03082_TableS5.xlsx]

## Sheet: Explanation
Supplemental Table 5
Table contains Skewness measurments for the different treatments
Masks created in CellProfiler for single cells measurements were transformed into ROIs in Fiji and used to measure the skewness of signal distribution in single cells in Fiji.

## Sheet: EtBr
Label	Skew	Treat	RNA	Rep
Cox1:0008-0283	2.43	water	MT-CO1	R1
Cox1:0009-0751	3.384	water	MT-CO1	R1
Cox1:0010-0954	4.835	water	MT-CO1	R1
Cox1:0011-0312	2.94	water	MT-CO1	R1
Cox1:0012-0936	3.247	water	MT-CO1	R1
Cox1:0013-0535	3.533	water	MT-CO1	R1
Cox1:0014-0624	3.963	water	MT-CO1	R1
Cox1:0015-1150	1.286	water	MT-CO1	R1
Cox1:0028-0467	2.691	water	MT-CO1	R1
Cox1:0029-0805	2.663	water	MT-CO1	R1
Cox1:0030-0954	2.523	water	MT-CO1	R1
Cox1:0031-0141	4.112	water	MT-CO1	R1
Cox1:0032-0698	3.339	water	MT-CO1	R1
Cox1:0033-0895	2.928	water	MT-CO1	R1
Cox1:0034-0995	2.357	water	MT-CO1	R1
Cox1:0035-0589	3.285	water	MT-CO1	R1
Cox1:0036-0560	2.869	water	MT-CO1	R1
Cox1:0037-0953	3.362	water	MT-CO1	R1
Cox1:0038-1113	2.21	water	MT-CO1	R1
Cox1:0039-0306	3.59	water	MT-CO1	R1
Cox1:0040-1168	3.731	water	MT-CO1	R1
Cox1:0041-0372	2.765	water	MT-CO1	R1
Cox1:0042-1215	11.12	water	MT-CO1	R1
Cox1:0043-0317	3.333	water	MT-CO1	R1
Cox1:0044-0818	2.093	water	MT-CO1	R1
Cox1:0045-1227	2.857	water	MT-CO1	R1
Cox1:0046-0837	3.127	water	MT-CO1	R1
Cox1:0047-0369	2.35	water	MT-CO1	R1
Cox1:0048-0576	2.225	water	MT-CO1	R1
Cox1:0049-0654	2.102	water	MT-CO1	R1
Cox1:0050-0812	2.15	water	MT-CO1	R1
Cox1:0051-1162	2.831	water	MT-CO1	R1
Cox1:0052-0265	1.048	water	MT-CO1	R1
Cox1:0053-0439	2.48	water	MT-CO1	R1
Cox1:0054-0830	2.819	water	MT-CO1	R1
Cox1:0055-1022	3.336	water	MT-CO1	R1
Cox1:0056-0922	2.387	water	MT-CO1	R1
Cox1:0058-0557	1.357	water	MT-CO1	R1
Cox1:0059-0985	3.453	water	MT-CO1	R1
Cox1:0060-1253	2.419	water	MT-CO1	R1
Cox1:0061-0636	2.239	water	MT-CO1	R1
Cox1:0062-0775	1.417	water	MT-CO1	R1
Cox1:0063-1090	1.601	water	MT-CO1	R1
Cox1:0001-0453	2.756	5h	MT-CO1	R1
Cox1:0002-0691	5.255	5h	MT-CO1	R1
Cox1:0003-0805	3.414	5h	MT-CO1	R1
Cox1:0004-0567	3.111	5h	MT-CO1	R1
Cox1:0005-0326	2.5	5h	MT-CO1	R1
Cox1:0006-1063	4.079	5h	MT-CO1	R1
Cox1:0007-0998	3.13	5h	MT-CO1	R1
Cox1:0016-0310	4.992	5h	MT-CO1	R1
Cox1:0017-0778	3.627	5h	MT-CO1	R1
Cox1:0018-0913	3.49	5h	MT-CO1	R1
Cox1:0019-0495	3.776	5h	MT-CO1	R1
Cox1:0020-1078	2.879	5h	MT-CO1	R1
Cox1:0021-1194	4.49	5h	MT-CO1	R1
Cox1:0022-0257	13.06	5h	MT-CO1	R1
Cox1:0023-0669	2.257	5h	MT-CO1	R1
Cox1:0024-1022	0.9759	5h	MT-CO1	R1
Cox1:0025-0526	4.43	5h	MT-CO1	R1
Cox1:0026-0677	3.372	5h	MT-CO1	R1
Cox1:0027-1083	4.144	5h	MT-CO1	R1
Cox1:0114-0228	3.571	water	MT-CO1	R2
Cox1:0115-0617	3.66	water	MT-CO1	R2
Cox1:0116-0796	4.2	water	MT-CO1	R2
Cox1:0117-0295	2.578	water	MT-CO1	R2
Cox1:0118-1182	3.029	water	MT-CO1	R2
Cox1:0119-1085	3.974	water	MT-CO1	R2
Cox1:0108-0731	1.847	water	MT-CO1	R2
Cox1:0109-0462	3.74	water	MT-CO1	R2
Cox1:0110-1232	2.021	water	MT-CO1	R2
Cox1:0111-0358	11.56	water	MT-CO1	R2
Cox1:0112-0671	3.277	water	MT-CO1	R2
Cox1:0113-1014	2.739	water	MT-CO1	R2
Cox1:0079-0679	25.46	water	MT-CO1	R2
Cox1:0080-0808	0.9054	water	MT-CO1	R2
Cox1:0081-1060	1.92	water	MT-CO1	R2
Cox1:0082-1159	1.494	water	MT-CO1	R2
Cox1:0083-0429	4.411	water	MT-CO1	R2
Cox1:0064-0453	1.324	5h	MT-CO1	R2
Cox1:0065-0735	1.15	5h	MT-CO1	R2
Cox1:0066-1197	2.168	5h	MT-CO1	R2
Cox1:0067-0271	1.152	5h	MT-CO1	R2
Cox1:0068-0606	5.432	5h	MT-CO1	R2
Cox1:0069-0339	2.894	5h	MT-CO1	R2
Cox1:0070-0396	1.953	5h	MT-CO1	R2
Cox1:0071-0810	2.026	5h	MT-CO1	R2
Cox1:0072-1006	2.058	5h	MT-CO1	R2
Cox1:0073-0181	0.8624	5h	MT-CO1	R2
Cox1:0074-0627	5.757	5h	MT-CO1	R2
Cox1:0075-0747	2.622	5h	MT-CO1	R2
Cox1:0076-0954	0.8954	5h	MT-CO1	R2
Cox1:0077-0898	3.49	5h	MT-CO1	R2
Cox1:0078-1276	1.656	5h	MT-CO1	R2
Cox1:0084-0605	8.013	5h	MT-CO1	R2
Cox1:0085-0952	3.063	5h	MT-CO1	R2
Cox1:0086-0224	6.853	5h	MT-CO1	R2
Cox1:0087-0859	4.841	5h	MT-CO1	R2
Cox1:0088-0959	0.6949	5h	MT-CO1	R2
Cox1:0089-0481	5.487	5h	MT-CO1	R2
Cox1:0090-0914	2.276	5h	MT-CO1	R2
Cox1:0091-1000	3.934	5h	MT-CO1	R2
Cox1:0092-0555	5.785	5h	MT-CO1	R2
Cox1:0093-0706	2.653	5h	MT-CO1	R2
Cox1:0094-0743	2.331	5h	MT-CO1	R2
Cox1:0095-0852	3.024	5h	MT-CO1	R2
Cox1:0096-1012	0.5871	5h	MT-CO1	R2
Cox1:0097-0312	2.524	5h	MT-CO1	R2
Cox1:0099-1135	3.679	5h	MT-CO1	R2
Cox1:0100-0485	1.974	5h	MT-CO1	R2
Cox1:0101-0470	1.266	5h	MT-CO1	R2
Cox1:0102-0892	1.532	5h	MT-CO1	R2
Cox1:0103-1155	3.537	5h	MT-CO1	R2
Cox1:0104-1086	0.9088	5h	MT-CO1	R2
Cox1:0105-0899	2.552	5h	MT-CO1	R2
Cox1:0106-0255	3.539	5h	MT-CO1	R2
Cox1:0107-1104	1.801	5h	MT-CO1	R2
Cox2:0008-0283	3.373	water	MT-CO2	R1
Cox2:0009-0751	4.629	water	MT-CO2	R1
Cox2:0010-0954	5.067	water	MT-CO2	R1
Cox2:0011-0312	3.738	water	MT-CO2	R1
Cox2:0012-0936	4.166	water	MT-CO2	R1
Cox2:0013-0535	4.211	water	MT-CO2	R1
Cox2:0014-0624	3.976	water	MT-CO2	R1
Cox2:0015-1150	1.889	water	MT-CO2	R1
Cox2:0028-0467	2.564	water	MT-CO2	R1
Cox2:0029-0805	3.295	water	MT-CO2	R1
Cox2:0030-0954	2.14	water	MT-CO2	R1
Cox2:0031-0141	4.603	water	MT-CO2	R1
Cox2:0032-0698	4.039	water	MT-CO2	R1
Cox2:0033-0895	3.497	water	MT-CO2	R1
Cox2:0034-0995	3.778	water	MT-CO2	R1
Cox2:0035-0589	3.053	water	MT-CO2	R1
Cox2:0036-0560	2.245	water	MT-CO2	R1
Cox2:0037-0953	3.033	water	MT-CO2	R1
Cox2:0038-1113	2.141	water	MT-CO2	R1
Cox2:0039-0306	2.217	water	MT-CO2	R1
Cox2:0040-1168	2.749	water	MT-CO2	R1
Cox2:0041-0372	2.17	water	MT-CO2	R1
Cox2:0042-1215	2.842	water	MT-CO2	R1
Cox2:0043-0317	2.618	water	MT-CO2	R1
Cox2:0044-0818	3.291	water	MT-CO2	R1
Cox2:0045-1227	3.615	water	MT-CO2	R1
Cox2:0046-0837	4.355	water	MT-CO2	R1
Cox2:0047-0369	4.372	water	MT-CO2	R1
Cox2:0048-0576	2.178	water	MT-CO2	R1
Cox2:0049-0654	3.07	water	MT-CO2	R1
Cox2:0050-0812	3.309	water	MT-CO2	R1
Cox2:0051-1162	3.891	water	MT-CO2	R1
Cox2:0052-0265	2.832	water	MT-CO2	R1
Cox2:0053-0439	2.714	water	MT-CO2	R1
Cox2:0054-0830	4.109	water	MT-CO2	R1
Cox2:0055-1022	5.674	water	MT-CO2	R1
Cox2:0056-0922	4.147	water	MT-CO2	R1
Cox2:0058-0557	3.348	water	MT-CO2	R1
Cox2:0059-0985	2.735	water	MT-CO2	R1
Cox2:0060-1253	2.788	water	MT-CO2	R1
Cox2:0061-0636	3.296	water	MT-CO2	R1
Cox2:0062-0775	3.024	water	MT-CO2	R1
Cox2:0063-1090	3.031	water	MT-CO2	R1
Cox2:0001-0453	3.999	5h	MT-CO2	R1
Cox2:0002-0691	5.31	5h	MT-CO2	R1
Cox2:0003-0805	5.051	5h	MT-CO2	R1
Cox2:0004-0567	4.685	5h	MT-CO2	R1
Cox2:0005-0326	5.242	5h	MT-CO2	R1
Cox2:0006-1063	7.705	5h	MT-CO2	R1
Cox2:0007-0998	5.729	5h	MT-CO2	R1
Cox2:0016-0310	9.246	5h	MT-CO2	R1
Cox2:0017-0778	4.981	5h	MT-CO2	R1
Cox2:0018-0913	5.036	5h	MT-CO2	R1
Cox2:0019-0495	5.232	5h	MT-CO2	R1
Cox2:0020-1078	5.528	5h	MT-CO2	R1
Cox2:0021-1194	8.473	5h	MT-CO2	R1
Cox2:0022-0257	6.91	5h	MT-CO2	R1
Cox2:0023-0669	4.371	5h	MT-CO2	R1
Cox2:0024-1022	3.278	5h	MT-CO2	R1
Cox2:0025-0526	7.618	5h	MT-CO2	R1
Cox2:0026-0677	6.697	5h	MT-CO2	R1
Cox2:0027-1083	6.269	5h	MT-CO2	R1
Cox2:0114-0228	4.902	water	MT-CO2	R2
Cox2:0115-0617	5.72	water	MT-CO2	R2
Cox2:0116-0796	6.383	water	MT-CO2	R2
Cox2:0117-0295	5.069	water	MT-CO2	R2
Cox2:0118-1182	5.329	water	MT-CO2	R2
Cox2:0119-1085	6.98	water	MT-CO2	R2
Cox2:0108-0731	4.122	water	MT-CO2	R2
Cox2:0109-0462	3.461	water	MT-CO2	R2
Cox2:0110-1232	4.065	water	MT-CO2	R2
Cox2:0111-0358	4.952	water	MT-CO2	R2
Cox2:0112-0671	3.858	water	MT-CO2	R2
Cox2:0113-1014	4.014	water	MT-CO2	R2
Cox2:0079-0679	4.226	water	MT-CO2	R2
Cox2:0080-0808	3.222	water	MT-CO2	R2
Cox2:0081-1060	4.67	water	MT-CO2	R2
Cox2:0082-1159	3.843	water	MT-CO2	R2
Cox2:0083-0429	6.904	water	MT-CO2	R2
Cox2:0064-0453	4.613	5h	MT-CO2	R2
Cox2:0065-0735	2.839	5h	MT-CO2	R2
Cox2:0066-1197	5.205	5h	MT-CO2	R2
Cox2:0067-0271	3.289	5h	MT-CO2	R2
Cox2:0068-0606	3.232	5h	MT-CO2	R2
Cox2:0069-0339	4.188	5h	MT-CO2	R2
Cox2:0070-0396	4.274	5h	MT-CO2	R2
Cox2:0071-0810	3.665	5h	MT-CO2	R2
Cox2:0072-1006	4.398	5h	MT-CO2	R2
Cox2:0073-0181	3.224	5h	MT-CO2	R2
Cox2:0074-0627	7.137	5h	MT-CO2	R2
Cox2:0075-0747	3.311	5h	MT-CO2	R2
Cox2:0076-0954	3.487	5h	MT-CO2	R2
Cox2:0077-0898	6.304	5h	MT-CO2	R2
Cox2:0078-1276	3.97	5h	MT-CO2	R2
Cox2:0084-0605	10.3	5h	MT-CO2	R2
Cox2:0085-0952	8.823	5h	MT-CO2	R2
Cox2:0086-0224	7.557	5h	MT-CO2	R2
Cox2:0087-0859	8.346	5h	MT-CO2	R2
Cox2:0088-0959	4.331	5h	MT-CO2	R2
Cox2:0089-0481	6.028	5h	MT-CO2	R2
Cox2:0090-0914	7.39	5h	MT-CO2	R2
Cox2:0091-1000	6.439	5h	MT-CO2	R2
Cox2:0092-0555	8.878	5h	MT-CO2	R2
Cox2:0093-0706	7.258	5h	MT-CO2	R2
Cox2:0094-0743	4.146	5h	MT-CO2	R2
Cox2:0095-0852	5.87	5h	MT-CO2	R2
Cox2:0096-1012	2.847	5h	MT-CO2	R2
Cox2:0097-0312	3.94	5h	MT-CO2	R2
Cox2:0099-1135	11.9	5h	MT-CO2	R2
Cox2:0100-0485	6.342	5h	MT-CO2	R2
Cox2:0101-0470	2.942	5h	MT-CO2	R2
Cox2:0102-0892	3.611	5h	MT-CO2	R2
Cox2:0103-1155	7.018	5h	MT-CO2	R2
Cox2:0104-1086	2.691	5h	MT-CO2	R2
Cox2:0105-0899	3.373	5h	MT-CO2	R2
Cox2:0106-0255	5.311	5h	MT-CO2	R2
Cox2:0107-1104	4.709	5h	MT-CO2	R2
Cox3:0112-0379	4.936	water	MT-CO3	R1
Cox3:0113-0470	3.151	water	MT-CO3	R1
Cox3:0114-0576	2.913	water	MT-CO3	R1
Cox3:0115-0737	2.659	water	MT-CO3	R1
Cox3:0116-1266	3.562	water	MT-CO3	R1
Cox3:0117-0660	2.895	water	MT-CO3	R1
Cox3:0118-0495	4.353	water	MT-CO3	R1
Cox3:0119-0915	3.763	water	MT-CO3	R1
Cox3:0120-0354	3.419	water	MT-CO3	R1
Cox3:0121-0558	3.974	water	MT-CO3	R1
Cox3:0122-0996	2.97	water	MT-CO3	R1
Cox3:0123-1277	3.451	water	MT-CO3	R1
Cox3:0124-0486	2.621	water	MT-CO3	R1
Cox3:0125-0953	4.336	water	MT-CO3	R1
Cox3:0126-0789	3.725	water	MT-CO3	R1
Cox3:0127-1147	2.065	water	MT-CO3	R1
Cox3:0128-0748	3.685	water	MT-CO3	R1
Cox3:0129-1106	3.317	water	MT-CO3	R1
Cox3:0130-1057	3.643	water	MT-CO3	R1
Cox3:0131-0291	5.253	water	MT-CO3	R1
Cox3:0132-0763	4.31	water	MT-CO3	R1
Cox3:0133-0730	3.42	water	MT-CO3	R1
Cox3:0134-1255	2.666	water	MT-CO3	R1
Cox3:0135-0347	4.678	water	MT-CO3	R1
Cox3:0136-1012	4.733	water	MT-CO3	R1
Cox3:0137-0480	5.367	water	MT-CO3	R1
Cox3:0138-1013	2.798	water	MT-CO3	R1
Cox3:0139-1103	3.799	water	MT-CO3	R1
Cox3:0140-1034	2.961	water	MT-CO3	R1
Cox3:0141-0534	3.101	water	MT-CO3	R1
Cox3:0142-0684	3.64	water	MT-CO3	R1
Cox3:0143-0876	5.732	water	MT-CO3	R1
Cox3:0144-1096	3.903	water	MT-CO3	R1
Cox3:0145-1071	3.258	water	MT-CO3	R1
Cox3:0146-0238	4.911	water	MT-CO3	R1
Cox3:0147-0634	2.474	water	MT-CO3	R1
Cox3:0148-0826	2.93	water	MT-CO3	R1
Cox3:0149-1048	5.346	water	MT-CO3	R1
Cox3:0150-1087	3.838	water	MT-CO3	R1
Cox3:0151-0690	2.523	water	MT-CO3	R1
Cox3:0152-0614	3.574	water	MT-CO3	R1
Cox3:0153-0843	3.26	water	MT-CO3	R1
Cox3:0154-1271	3.622	water	MT-CO3	R1
Cox3:0155-0466	1.595	water	MT-CO3	R1
Cox3:0156-1137	4.867	water	MT-CO3	R1
Cox3:0157-0223	2.706	water	MT-CO3	R1
Cox3:0158-0435	3.532	water	MT-CO3	R1
Cox3:0068-0330	5.273	5h	MT-CO3	R1
Cox3:0069-0540	4.168	5h	MT-CO3	R1
Cox3:0070-0898	3.62	5h	MT-CO3	R1
Cox3:0071-1026	3.24	5h	MT-CO3	R1
Cox3:0072-1276	2.905	5h	MT-CO3	R1
Cox3:0073-0391	4.835	5h	MT-CO3	R1
Cox3:0074-0285	2.764	5h	MT-CO3	R1
Cox3:0075-1230	4.277	5h	MT-CO3	R1
Cox3:0076-1062	4.211	5h	MT-CO3	R1
Cox3:0077-1049	3.305	5h	MT-CO3	R1
Cox3:0079-0639	5.301	5h	MT-CO3	R1
Cox3:0080-1057	7.133	5h	MT-CO3	R1
Cox3:0081-1142	6.789	5h	MT-CO3	R1
Cox3:0082-1194	6.087	5h	MT-CO3	R1
Cox3:0083-0383	5.251	5h	MT-CO3	R1
Cox3:0084-0619	4.212	5h	MT-CO3	R1
Cox3:0085-0918	10.12	5h	MT-CO3	R1
Cox3:0086-1201	6.469	5h	MT-CO3	R1
Cox3:0087-0625	4.828	5h	MT-CO3	R1
Cox3:0088-0391	3.257	5h	MT-CO3	R1
Cox3:0089-0709	4.577	5h	MT-CO3	R1
Cox3:0090-1018	6.292	5h	MT-CO3	R1
Cox3:0091-0606	6.294	5h	MT-CO3	R1
Cox3:0092-0876	2.884	5h	MT-CO3	R1
Cox3:0093-0260	3.492	5h	MT-CO3	R1
Cox3:0094-0454	4.003	5h	MT-CO3	R1
Cox3:0095-0900	3.653	5h	MT-CO3	R1
Cox3:0096-1087	3.908	5h	MT-CO3	R1
Cox3:0097-1277	6.5	5h	MT-CO3	R1
Cox3:0098-0257	3.704	5h	MT-CO3	R1
Cox3:0099-0538	7.463	5h	MT-CO3	R1
Cox3:0100-0539	4.973	5h	MT-CO3	R1
Cox3:0101-0714	7.736	5h	MT-CO3	R1
Cox3:0102-0786	5.299	5h	MT-CO3	R1
Cox3:0103-0962	6.962	5h	MT-CO3	R1
Cox3:0104-0346	3.136	5h	MT-CO3	R1
Cox3:0105-0469	5.086	5h	MT-CO3	R1
Cox3:0106-0519	2.688	5h	MT-CO3	R1
Cox3:0107-0783	3.179	5h	MT-CO3	R1
Cox3:0108-1043	7.805	5h	MT-CO3	R1
Cox3:0109-1265	6.252	5h	MT-CO3	R1
Cox3:0110-1156	3.95	5h	MT-CO3	R1
Cox3:0111-0770	5.832	5h	MT-CO3	R1
Cox3:0116-0592	3.437	water	MT-CO3	R2
Cox3:0117-0704	2.516	water	MT-CO3	R2
Cox3:0118-1027	3.366	water	MT-CO3	R2
Cox3:0119-1115	2.933	water	MT-CO3	R2
Cox3:0120-0349	2.85	water	MT-CO3	R2
Cox3:0121-0528	3.452	water	MT-CO3	R2
Cox3:0122-0954	2.279	water	MT-CO3	R2
Cox3:0123-0740	3.299	water	MT-CO3	R2
Cox3:0124-0856	3.136	water	MT-CO3	R2
Cox3:0125-1222	1.977	water	MT-CO3	R2
Cox3:0127-0435	3.618	water	MT-CO3	R2
Cox3:0128-0402	3.486	water	MT-CO3	R2
Cox3:0129-0536	2.692	water	MT-CO3	R2
Cox3:0130-0775	2.938	water	MT-CO3	R2
Cox3:0131-0940	3.009	water	MT-CO3	R2
Cox3:0132-1130	4.287	water	MT-CO3	R2
Cox3:0133-1113	2.233	water	MT-CO3	R2
Cox3:0135-0280	3.457	water	MT-CO3	R2
Cox3:0136-0831	2.792	water	MT-CO3	R2
Cox3:0138-0371	2.688	water	MT-CO3	R2
Cox3:0139-0382	2.893	water	MT-CO3	R2
Cox3:0140-0324	2.475	water	MT-CO3	R2
Cox3:0141-1016	2.848	water	MT-CO3	R2
Cox3:0142-0243	2.131	water	MT-CO3	R2
Cox3:0143-0266	2.492	water	MT-CO3	R2
Cox3:0144-0659	3.254	water	MT-CO3	R2
Cox3:0145-0653	2.073	water	MT-CO3	R2
Cox3:0146-0980	2.494	water	MT-CO3	R2
Cox3:0147-0461	3.104	water	MT-CO3	R2
Cox3:0148-0940	2.894	water	MT-CO3	R2
Cox3:0149-1215	2.859	water	MT-CO3	R2
Cox3:0150-0830	2.618	water	MT-CO3	R2
Cox3:0151-0193	2.601	water	MT-CO3	R2
Cox3:0152-0622	3.169	water	MT-CO3	R2
Cox3:0153-0274	2.256	water	MT-CO3	R2
Cox3:0154-0530	2.058	water	MT-CO3	R2
Cox3:0155-0577	3.02	water	MT-CO3	R2
Cox3:0156-0904	4	water	MT-CO3	R2
Cox3:0157-1227	3.551	water	MT-CO3	R2
Cox3:0158-0566	2.502	water	MT-CO3	R2
Cox3:0159-0723	1.92	water	MT-CO3	R2
Cox3:0161-0790	2.808	water	MT-CO3	R2
Cox3:0162-0833	3.367	water	MT-CO3	R2
Cox3:0163-0977	3.478	water	MT-CO3	R2
Cox3:0164-1344	2.63	water	MT-CO3	R2
Cox3:0165-1060	2.89	water	MT-CO3	R2
Cox3:0166-0497	3.143	water	MT-CO3	R2
Cox3:0167-0814	3.068	water	MT-CO3	R2
Cox3:0168-1240	2.676	water	MT-CO3	R2
Cox3:0169-0267	3.35	water	MT-CO3	R2
Cox3:0170-0563	2.534	water	MT-CO3	R2
Cox3:0171-0563	2.996	water	MT-CO3	R2
Cox3:0173-0787	2.345	water	MT-CO3	R2
Cox3:0174-0769	2.85	water	MT-CO3	R2
Cox3:0175-1103	3.244	water	MT-CO3	R2
Cox3:0176-1221	2.424	water	MT-CO3	R2
Cox3:0177-0260	2.879	water	MT-CO3	R2
Cox3:0178-1168	3.339	water	MT-CO3	R2
Cox3:0179-0335	2.391	water	MT-CO3	R2
Cox3:0180-0953	2.442	water	MT-CO3	R2
Cox3:0071-0386	5.892	5h	MT-CO3	R2
Cox3:0072-0561	4.788	5h	MT-CO3	R2
Cox3:0073-1238	5.607	5h	MT-CO3	R2
Cox3:0074-0638	6.518	5h	MT-CO3	R2
Cox3:0075-0871	5.164	5h	MT-CO3	R2
Cox3:0076-1184	4.281	5h	MT-CO3	R2
Cox3:0077-0580	4.911	5h	MT-CO3	R2
Cox3:0078-0987	6.781	5h	MT-CO3	R2
Cox3:0079-0206	5.039	5h	MT-CO3	R2
Cox3:0080-0394	3.958	5h	MT-CO3	R2
Cox3:0081-0789	7.704	5h	MT-CO3	R2
Cox3:0082-1135	6.226	5h	MT-CO3	R2
Cox3:0098-0193	4.395	5h	MT-CO3	R2
Cox3:0099-0492	5.46	5h	MT-CO3	R2
Cox3:0102-1093	5.02	5h	MT-CO3	R2
Cox3:0103-0278	4.3	5h	MT-CO3	R2
Cox3:0104-0997	6.352	5h	MT-CO3	R2
Cox3:0105-1205	4.156	5h	MT-CO3	R2
Cox3:0106-0466	4.594	5h	MT-CO3	R2
Cox3:0107-0636	6.001	5h	MT-CO3	R2
Cox3:0108-0823	2.581	5h	MT-CO3	R2
Cox3:0110-0626	5.005	5h	MT-CO3	R2
Cox3:0111-0854	2.766	5h	MT-CO3	R2
Cox3:0112-0920	5.846	5h	MT-CO3	R2
Cox3:0113-1307	3.867	5h	MT-CO3	R2
Cox3:0114-0317	8.419	5h	MT-CO3	R2
Cox3:0115-0936	3.533	5h	MT-CO3	R2
Cox3:0083-0163	4.499	5h	MT-CO3	R2
Cox3:0084-0617	6.753	5h	MT-CO3	R2
Cox3:0085-0801	7.251	5h	MT-CO3	R2
Cox3:0086-1102	3.337	5h	MT-CO3	R2
Cox3:0087-0650	5.474	5h	MT-CO3	R2
Cox3:0088-0394	6.121	5h	MT-CO3	R2
Cox3:0089-0477	5.556	5h	MT-CO3	R2
Cox3:0090-0991	3.522	5h	MT-CO3	R2
Cox3:0091-1280	4.693	5h	MT-CO3	R2
Cox3:0092-0213	3.545	5h	MT-CO3	R2
Cox3:0093-0219	4.689	5h	MT-CO3	R2
Cox3:0094-0702	5.523	5h	MT-CO3	R2
Cox3:0095-1015	5.047	5h	MT-CO3	R2
Cox3:0096-0456	8.625	5h	MT-CO3	R2
Cox3:0097-1232	5.487	5h	MT-CO3	R2
m1:0008-0283	4.346	water	MT-ncCO1	R1
m1:0009-0751	6.296	water	MT-ncCO1	R1
m1:0010-0954	6.158	water	MT-ncCO1	R1
m1:0011-0312	22.32	water	MT-ncCO1	R1
m1:0012-0936	5.046	water	MT-ncCO1	R1
m1:0013-0535	6.287	water	MT-ncCO1	R1
m1:0014-0624	5.559	water	MT-ncCO1	R1
m1:0015-1150	3.205	water	MT-ncCO1	R1
m1:0028-0467	4.177	water	MT-ncCO1	R1
m1:0029-0805	4.763	water	MT-ncCO1	R1
m1:0030-0954	3.338	water	MT-ncCO1	R1
m1:0031-0141	5.621	water	MT-ncCO1	R1
m1:0032-0698	7.208	water	MT-ncCO1	R1
m1:0033-0895	4.544	water	MT-ncCO1	R1
m1:0034-0995	4.748	water	MT-ncCO1	R1
m1:0035-0589	4.94	water	MT-ncCO1	R1
m1:0036-0560	4.104	water	MT-ncCO1	R1
m1:0037-0953	5.167	water	MT-ncCO1	R1
m1:0038-1113	2.6	water	MT-ncCO1	R1
m1:0039-0306	4.656	water	MT-ncCO1	R1
m1:0040-1168	4.278	water	MT-ncCO1	R1
m1:0041-0372	13.57	water	MT-ncCO1	R1
m1:0042-1215	5.131	water	MT-ncCO1	R1
m1:0043-0317	4.729	water	MT-ncCO1	R1
m1:0044-0818	3.304	water	MT-ncCO1	R1
m1:0045-1227	4.71	water	MT-ncCO1	R1
m1:0046-0837	5.636	water	MT-ncCO1	R1
m1:0047-0369	4.515	water	MT-ncCO1	R1
m1:0048-0576	5.28	water	MT-ncCO1	R1
m1:0049-0654	4.838	water	MT-ncCO1	R1
m1:0050-0812	4.241	water	MT-ncCO1	R1
m1:0051-1162	4.681	water	MT-ncCO1	R1
m1:0052-0265	5.549	water	MT-ncCO1	R1
m1:0053-0439	4.365	water	MT-ncCO1	R1
m1:0054-0830	5.587	water	MT-ncCO1	R1
m1:0055-1022	7.64	water	MT-ncCO1	R1
m1:0056-0922	4.932	water	MT-ncCO1	R1
m1:0058-0557	4.074	water	MT-ncCO1	R1
m1:0059-0985	6.156	water	MT-ncCO1	R1
m1:0060-1253	6.17	water	MT-ncCO1	R1
m1:0061-0636	4.174	water	MT-ncCO1	R1
m1:0062-0775	4.249	water	MT-ncCO1	R1
m1:0063-1090	4.034	water	MT-ncCO1	R1
m1:0001-0453	3.34	5h	MT-ncCO1	R1
m1:0002-0691	6.567	5h	MT-ncCO1	R1
m1:0003-0805	3.655	5h	MT-ncCO1	R1
m1:0004-0567	6.793	5h	MT-ncCO1	R1
m1:0005-0326	2.748	5h	MT-ncCO1	R1
m1:0006-1063	4.283	5h	MT-ncCO1	R1
m1:0007-0998	3.834	5h	MT-ncCO1	R1
m1:0016-0310	7.434	5h	MT-ncCO1	R1
m1:0017-0778	4.974	5h	MT-ncCO1	R1
m1:0018-0913	4.652	5h	MT-ncCO1	R1
m1:0019-0495	4.641	5h	MT-ncCO1	R1
m1:0020-1078	3.983	5h	MT-ncCO1	R1
m1:0021-1194	5.958	5h	MT-ncCO1	R1
m1:0022-0257	3.623	5h	MT-ncCO1	R1
m1:0023-0669	2.686	5h	MT-ncCO1	R1
m1:0024-1022	1.588	5h	MT-ncCO1	R1
m1:0025-0526	6.987	5h	MT-ncCO1	R1
m1:0026-0677	3.739	5h	MT-ncCO1	R1
m1:0027-1083	4.491	5h	MT-ncCO1	R1
m1:0114-0228	6.628	water	MT-ncCO1	R2
m1:0115-0617	6.092	water	MT-ncCO1	R2
m1:0116-0796	6.77	water	MT-ncCO1	R2
m1:0117-0295	5.299	water	MT-ncCO1	R2
m1:0118-1182	6.102	water	MT-ncCO1	R2
m1:0119-1085	9.302	water	MT-ncCO1	R2
m1:0108-0731	4.756	water	MT-ncCO1	R2
m1:0109-0462	7.989	water	MT-ncCO1	R2
m1:0110-1232	4.238	water	MT-ncCO1	R2
m1:0111-0358	10.38	water	MT-ncCO1	R2
m1:0112-0671	6.691	water	MT-ncCO1	R2
m1:0113-1014	6.367	water	MT-ncCO1	R2
m1:0079-0679	4.948	water	MT-ncCO1	R2
m1:0080-0808	2.527	water	MT-ncCO1	R2
m1:0081-1060	4.82	water	MT-ncCO1	R2
m1:0082-1159	3.388	water	MT-ncCO1	R2
m1:0083-0429	7.361	water	MT-ncCO1	R2
m1:0064-0453	1.422	5h	MT-ncCO1	R2
m1:0065-0735	1.23	5h	MT-ncCO1	R2
m1:0066-1197	2.242	5h	MT-ncCO1	R2
m1:0067-0271	0.9776	5h	MT-ncCO1	R2
m1:0068-0606	2.906	5h	MT-ncCO1	R2
m1:0069-0339	2.765	5h	MT-ncCO1	R2
m1:0070-0396	2.286	5h	MT-ncCO1	R2
m1:0071-0810	3.105	5h	MT-ncCO1	R2
m1:0072-1006	2.232	5h	MT-ncCO1	R2
m1:0073-0181	0.9792	5h	MT-ncCO1	R2
m1:0074-0627	5.254	5h	MT-ncCO1	R2
m1:0075-0747	2.167	5h	MT-ncCO1	R2
m1:0076-0954	0.9728	5h	MT-ncCO1	R2
m1:0077-0898	3.49	5h	MT-ncCO1	R2
m1:0078-1276	1.643	5h	MT-ncCO1	R2
m1:0084-0605	7.407	5h	MT-ncCO1	R2
m1:0085-0952	3.704	5h	MT-ncCO1	R2
m1:0086-0224	6.325	5h	MT-ncCO1	R2
m1:0087-0859	5.167	5h	MT-ncCO1	R2
m1:0088-0959	4.259	5h	MT-ncCO1	R2
m1:0089-0481	5.762	5h	MT-ncCO1	R2
m1:0090-0914	2.56	5h	MT-ncCO1	R2
m1:0091-1000	4.183	5h	MT-ncCO1	R2
m1:0092-0555	5.659	5h	MT-ncCO1	R2
m1:0093-0706	2.664	5h	MT-ncCO1	R2
m1:0094-0743	2.319	5h	MT-ncCO1	R2
m1:0095-0852	3.318	5h	MT-ncCO1	R2
m1:0096-1012	0.419	5h	MT-ncCO1	R2
m1:0097-0312	1.773	5h	MT-ncCO1	R2
m1:0099-1135	3.112	5h	MT-ncCO1	R2
m1:0100-0485	2.123	5h	MT-ncCO1	R2
m1:0101-0470	0.9536	5h	MT-ncCO1	R2
m1:0102-0892	2.018	5h	MT-ncCO1	R2
m1:0103-1155	4.486	5h	MT-ncCO1	R2
m1:0104-1086	1.202	5h	MT-ncCO1	R2
m1:0105-0899	2.77	5h	MT-ncCO1	R2
m1:0106-0255	3.069	5h	MT-ncCO1	R2
m1:0107-1104	2.153	5h	MT-ncCO1	R2
Cytb:0112-0379	5.174	water	MT-CYB	R1
Cytb:0113-0470	2.956	water	MT-CYB	R1
Cytb:0114-0576	2.661	water	MT-CYB	R1
Cytb:0115-0737	2.737	water	MT-CYB	R1
Cytb:0116-1266	3.656	water	MT-CYB	R1
Cytb:0117-0660	2.412	water	MT-CYB	R1
Cytb:0118-0495	3.337	water	MT-CYB	R1
Cytb:0119-0915	3.403	water	MT-CYB	R1
Cytb:0120-0354	3.279	water	MT-CYB	R1
Cytb:0121-0558	3.442	water	MT-CYB	R1
Cytb:0122-0996	2.953	water	MT-CYB	R1
Cytb:0123-1277	3.15	water	MT-CYB	R1
Cytb:0124-0486	2.444	water	MT-CYB	R1
Cytb:0125-0953	3.975	water	MT-CYB	R1
Cytb:0126-0789	3.274	water	MT-CYB	R1
Cytb:0127-1147	1.796	water	MT-CYB	R1
Cytb:0128-0748	2.904	water	MT-CYB	R1
Cytb:0129-1106	3.781	water	MT-CYB	R1
Cytb:0130-1057	3.129	water	MT-CYB	R1
Cytb:0131-0291	4.982	water	MT-CYB	R1
Cytb:0132-0763	4.137	water	MT-CYB	R1
Cytb:0133-0730	3.066	water	MT-CYB	R1
Cytb:0134-1255	2.164	water	MT-CYB	R1
Cytb:0135-0347	4.182	water	MT-CYB	R1
Cytb:0136-1012	3.867	water	MT-CYB	R1
Cytb:0137-0480	5.118	water	MT-CYB	R1
Cytb:0138-1013	2.557	water	MT-CYB	R1
Cytb:0139-1103	3.805	water	MT-CYB	R1
Cytb:0140-1034	2.596	water	MT-CYB	R1
Cytb:0141-0534	2.935	water	MT-CYB	R1
Cytb:0142-0684	2.918	water	MT-CYB	R1
Cytb:0143-0876	5.015	water	MT-CYB	R1
Cytb:0144-1096	3.596	water	MT-CYB	R1
Cytb:0145-1071	3.23	water	MT-CYB	R1
Cytb:0146-0238	4	water	MT-CYB	R1
Cytb:0147-0634	2.269	water	MT-CYB	R1
Cytb:0148-0826	2.622	water	MT-CYB	R1
Cytb:0149-1048	4.957	water	MT-CYB	R1
Cytb:0150-1087	3.507	water	MT-CYB	R1
Cytb:0151-0690	2.534	water	MT-CYB	R1
Cytb:0152-0614	3.626	water	MT-CYB	R1
Cytb:0153-0843	3.008	water	MT-CYB	R1
Cytb:0154-1271	2.736	water	MT-CYB	R1
Cytb:0155-0466	1.841	water	MT-CYB	R1
Cytb:0156-1137	3.728	water	MT-CYB	R1
Cytb:0157-0223	2.797	water	MT-CYB	R1
Cytb:0158-0435	3.162	water	MT-CYB	R1
Cytb:0068-0330	6.034	5h	MT-CYB	R1
Cytb:0069-0540	5.291	5h	MT-CYB	R1
Cytb:0070-0898	4.269	5h	MT-CYB	R1
Cytb:0071-1026	3.621	5h	MT-CYB	R1
Cytb:0072-1276	3.499	5h	MT-CYB	R1
Cytb:0073-0391	5.692	5h	MT-CYB	R1
Cytb:0074-0285	3.146	5h	MT-CYB	R1
Cytb:0075-1230	5.273	5h	MT-CYB	R1
Cytb:0076-1062	5.772	5h	MT-CYB	R1
Cytb:0077-1049	4.232	5h	MT-CYB	R1
Cytb:0079-0639	6.308	5h	MT-CYB	R1
Cytb:0080-1057	9.468	5h	MT-CYB	R1
Cytb:0081-1142	6.427	5h	MT-CYB	R1
Cytb:0082-1194	5.981	5h	MT-CYB	R1
Cytb:0083-0383	5.404	5h	MT-CYB	R1
Cytb:0084-0619	5.396	5h	MT-CYB	R1
Cytb:0085-0918	9.03	5h	MT-CYB	R1
Cytb:0086-1201	6.566	5h	MT-CYB	R1
Cytb:0087-0625	5.521	5h	MT-CYB	R1
Cytb:0088-0391	4.23	5h	MT-CYB	R1
Cytb:0089-0709	4.596	5h	MT-CYB	R1
Cytb:0090-1018	6.566	5h	MT-CYB	R1
Cytb:0091-0606	6.229	5h	MT-CYB	R1
Cytb:0092-0876	3.451	5h	MT-CYB	R1
Cytb:0093-0260	5.533	5h	MT-CYB	R1
Cytb:0094-0454	5.77	5h	MT-CYB	R1
Cytb:0095-0900	4.971	5h	MT-CYB	R1
Cytb:0096-1087	5.985	5h	MT-CYB	R1
Cytb:0097-1277	8.112	5h	MT-CYB	R1
Cytb:0098-0257	5.593	5h	MT-CYB	R1
Cytb:0099-0538	9.711	5h	MT-CYB	R1
Cytb:0100-0539	4.708	5h	MT-CYB	R1
Cytb:0101-0714	7.332	5h	MT-CYB	R1
Cytb:0102-0786	6.426	5h	MT-CYB	R1
Cytb:0103-0962	7.698	5h	MT-CYB	R1
Cytb:0104-0346	3.794	5h	MT-CYB	R1
Cytb:0105-0469	7.207	5h	MT-CYB	R1
Cytb:0106-0519	4.638	5h	MT-CYB	R1
Cytb:0107-0783	4.285	5h	MT-CYB	R1
Cytb:0108-1043	10.08	5h	MT-CYB	R1
Cytb:0109-1265	7.003	5h	MT-CYB	R1
Cytb:0110-1156	4.044	5h	MT-CYB	R1
Cytb:0111-0770	6.409	5h	MT-CYB	R1
Cytb:0031-0789	2.684	water	MT-CYB	R2
Cytb:0032-1045	3.855	water	MT-CYB	R2
Cytb:0033-1103	3.516	water	MT-CYB	R2
Cytb:0034-0321	3.827	water	MT-CYB	R2
Cytb:0035-1090	4.518	water	MT-CYB	R2
Cytb:0036-1125	2.661	water	MT-CYB	R2
Cytb:0037-0603	3.229	water	MT-CYB	R2
Cytb:0038-0834	3.356	water	MT-CYB	R2
Cytb:0039-0896	2.947	water	MT-CYB	R2
Cytb:0001-0336	3.43	water	MT-CYB	R2
Cytb:0002-1375	3.99	water	MT-CYB	R2
Cytb:0003-0395	3.211	water	MT-CYB	R2
Cytb:0004-0775	3.144	water	MT-CYB	R2
Cytb:0005-0182	3.428	water	MT-CYB	R2
Cytb:0006-0663	2.788	water	MT-CYB	R2
Cytb:0007-0864	2.685	water	MT-CYB	R2
Cytb:0008-0639	2.762	water	MT-CYB	R2
Cytb:0009-0923	3.395	water	MT-CYB	R2
Cytb:0010-1213	3.465	water	MT-CYB	R2
Cytb:0011-0321	2.787	water	MT-CYB	R2
Cytb:0012-0685	4.476	water	MT-CYB	R2
Cytb:0013-0638	3.412	water	MT-CYB	R2
Cytb:0014-1187	3.34	water	MT-CYB	R2
Cytb:0015-1095	3.682	water	MT-CYB	R2
Cytb:0016-0242	3.769	water	MT-CYB	R2
Cytb:0017-0879	3.643	water	MT-CYB	R2
Cytb:0018-1300	3.568	water	MT-CYB	R2
Cytb:0019-0474	2.508	water	MT-CYB	R2
Cytb:0020-0655	3.087	water	MT-CYB	R2
Cytb:0021-0826	2.297	water	MT-CYB	R2
Cytb:0022-1040	3.863	water	MT-CYB	R2
Cytb:0023-0443	2.632	water	MT-CYB	R2
Cytb:0024-0416	2.38	water	MT-CYB	R2
Cytb:0025-0591	3.641	water	MT-CYB	R2
Cytb:0026-0630	3.102	water	MT-CYB	R2
Cytb:0027-0853	3.554	water	MT-CYB	R2
Cytb:0028-1289	3.148	water	MT-CYB	R2
Cytb:0029-0975	2.542	water	MT-CYB	R2
Cytb:0030-1269	3.62	water	MT-CYB	R2
Cytb:0001-0843	5.933	5h	MT-CYB	R2
Cytb:0002-1049	7.907	5h	MT-CYB	R2
Cytb:0003-1243	4.323	5h	MT-CYB	R2
Cytb:0005-0680	5.521	5h	MT-CYB	R2
Cytb:0006-0989	4.21	5h	MT-CYB	R2
Cytb:0007-0389	7.343	5h	MT-CYB	R2
Cytb:0008-0563	4.358	5h	MT-CYB	R2
Cytb:0009-1135	4.294	5h	MT-CYB	R2
Cytb:0010-0597	5.169	5h	MT-CYB	R2
Cytb:0014-0486	9.503	5h	MT-CYB	R2
Cytb:0015-1069	8.011	5h	MT-CYB	R2
Cytb:0016-0329	8.961	5h	MT-CYB	R2
Cytb:0017-1051	10.01	5h	MT-CYB	R2
Cytb:0018-0634	4.514	5h	MT-CYB	R2
Cytb:0019-0903	6.369	5h	MT-CYB	R2
Cytb:0020-0753	5.915	5h	MT-CYB	R2
Cytb:0021-0156	5.794	5h	MT-CYB	R2
Cytb:0022-0447	6.444	5h	MT-CYB	R2
Cytb:0023-0948	7.519	5h	MT-CYB	R2
Cytb:0024-0876	6.694	5h	MT-CYB	R2
Cytb:0025-1079	5.629	5h	MT-CYB	R2
Cytb:0026-0427	7.808	5h	MT-CYB	R2
Cytb:0027-0645	5.474	5h	MT-CYB	R2
Cytb:0028-1185	7.485	5h	MT-CYB	R2
Cytb:0029-0409	5.501	5h	MT-CYB	R2
Cytb:0030-1302	5.478	5h	MT-CYB	R2
C1-ATP68:0031-0531	3.05	water	MT-ATP6/8	R2
C1-ATP68:0032-1099	6.26	water	MT-ATP6/8	R2
C1-ATP68:0033-1048	3.72	water	MT-ATP6/8	R2
C1-ATP68:0034-0673	3.808	water	MT-ATP6/8	R2
C1-ATP68:0035-0566	5.206	water	MT-ATP6/8	R2
C1-ATP68:0036-0525	4.094	water	MT-ATP6/8	R2
C1-ATP68:0037-0862	4.685	water	MT-ATP6/8	R2
C1-ATP68:0039-0843	4.287	water	MT-ATP6/8	R2
C1-ATP68:0040-0771	5.783	water	MT-ATP6/8	R2
C1-ATP68:0041-0461	5.226	water	MT-ATP6/8	R2
C1-ATP68:0042-1065	5.655	water	MT-ATP6/8	R2
C1-ATP68:0043-0548	6.464	5h	MT-ATP6/8	R2
C1-ATP68:0044-0418	8.813	5h	MT-ATP6/8	R2
C1-ATP68:0045-0961	5.649	5h	MT-ATP6/8	R2
C1-ATP68:0046-0552	7.173	5h	MT-ATP6/8	R2
C1-ATP68:0047-0979	8.576	5h	MT-ATP6/8	R2
C1-ATP68:0048-0447	8.844	5h	MT-ATP6/8	R2
C1-ATP68:0049-0346	7.257	5h	MT-ATP6/8	R2
C1-ATP68:0050-1135	7.542	5h	MT-ATP6/8	R2
C1-ATP68:0051-0435	5.42	5h	MT-ATP6/8	R2
C1-ATP68:0052-0638	4.419	5h	MT-ATP6/8	R2
C1-ATP68:0053-0794	5.273	5h	MT-ATP6/8	R2
C1-ATP68:0054-1089	6.482	5h	MT-ATP6/8	R2
C1-ATP68:0055-0351	7.127	5h	MT-ATP6/8	R2
C1-ATP68:0057-0504	5.488	5h	MT-ATP6/8	R2
C1-ATP68:0058-0704	5.564	5h	MT-ATP6/8	R2
C1-ATP68:0059-1210	3.515	5h	MT-ATP6/8	R2
C1-ATP68:0060-0882	6.629	5h	MT-ATP6/8	R2
C1-ATP68:0061-0553	7.056	5h	MT-ATP6/8	R2
C1-ATP68:0062-0237	6.237	5h	MT-ATP6/8	R2
C1-ATP68:0063-0981	8.706	5h	MT-ATP6/8	R2
C1-ATP68:0064-0560	8.86	5h	MT-ATP6/8	R2
C1-ATP68:0065-0808	12.76	5h	MT-ATP6/8	R2
C1-ATP68:0066-0613	5.928	5h	MT-ATP6/8	R2
C1-ATP68:0067-0952	6.267	5h	MT-ATP6/8	R2
ATP68:0112-0379	5.11	water	MT-ATP6/8	R1
ATP68:0113-0470	3.002	water	MT-ATP6/8	R1
ATP68:0114-0576	2.46	water	MT-ATP6/8	R1
ATP68:0115-0737	2.689	water	MT-ATP6/8	R1
ATP68:0116-1266	3.279	water	MT-ATP6/8	R1
ATP68:0117-0660	2.303	water	MT-ATP6/8	R1
ATP68:0118-0495	3.874	water	MT-ATP6/8	R1
ATP68:0119-0915	3.342	water	MT-ATP6/8	R1
ATP68:0120-0354	3.435	water	MT-ATP6/8	R1
ATP68:0121-0558	3.71	water	MT-ATP6/8	R1
ATP68:0122-0996	2.787	water	MT-ATP6/8	R1
ATP68:0123-1277	3.31	water	MT-ATP6/8	R1
ATP68:0124-0486	2.456	water	MT-ATP6/8	R1
ATP68:0125-0953	4.097	water	MT-ATP6/8	R1
ATP68:0126-0789	3.283	water	MT-ATP6/8	R1
ATP68:0127-1147	1.839	water	MT-ATP6/8	R1
ATP68:0128-0748	2.962	water	MT-ATP6/8	R1
ATP68:0129-1106	3.733	water	MT-ATP6/8	R1
ATP68:0130-1057	3.261	water	MT-ATP6/8	R1
ATP68:0131-0291	4.949	water	MT-ATP6/8	R1
ATP68:0132-0763	4.211	water	MT-ATP6/8	R1
ATP68:0133-0730	3.023	water	MT-ATP6/8	R1
ATP68:0134-1255	2.145	water	MT-ATP6/8	R1
ATP68:0135-0347	4.211	water	MT-ATP6/8	R1
ATP68:0136-1012	3.994	water	MT-ATP6/8	R1
ATP68:0137-0480	5.074	water	MT-ATP6/8	R1
ATP68:0138-1013	2.496	water	MT-ATP6/8	R1
ATP68:0139-1103	3.866	water	MT-ATP6/8	R1
ATP68:0140-1034	2.669	water	MT-ATP6/8	R1
ATP68:0141-0534	2.979	water	MT-ATP6/8	R1
ATP68:0142-0684	3.06	water	MT-ATP6/8	R1
ATP68:0143-0876	5.105	water	MT-ATP6/8	R1
ATP68:0144-1096	3.632	water	MT-ATP6/8	R1
ATP68:0145-1071	3.157	water	MT-ATP6/8	R1
ATP68:0146-0238	4.506	water	MT-ATP6/8	R1
ATP68:0147-0634	2.257	water	MT-ATP6/8	R1
ATP68:0148-0826	2.725	water	MT-ATP6/8	R1
ATP68:0149-1048	4.813	water	MT-ATP6/8	R1
ATP68:0150-1087	3.364	water	MT-ATP6/8	R1
ATP68:0151-0690	2.612	water	MT-ATP6/8	R1
ATP68:0152-0614	3.477	water	MT-ATP6/8	R1
ATP68:0153-0843	3.045	water	MT-ATP6/8	R1
ATP68:0154-1271	2.85	water	MT-ATP6/8	R1
ATP68:0155-0466	1.466	water	MT-ATP6/8	R1
ATP68:0156-1137	4.061	water	MT-ATP6/8	R1
ATP68:0157-0223	2.644	water	MT-ATP6/8	R1
ATP68:0158-0435	3.154	water	MT-ATP6/8	R1
ATP68:0068-0330	5.37	5h	MT-ATP6/8	R1
ATP68:0069-0540	4.553	5h	MT-ATP6/8	R1
ATP68:0070-0898	3.612	5h	MT-ATP6/8	R1
ATP68:0071-1026	3.064	5h	MT-ATP6/8	R1
ATP68:0072-1276	2.747	5h	MT-ATP6/8	R1
ATP68:0073-0391	5.089	5h	MT-ATP6/8	R1
ATP68:0074-0285	2.774	5h	MT-ATP6/8	R1
ATP68:0075-1230	4.396	5h	MT-ATP6/8	R1
ATP68:0076-1062	3.997	5h	MT-ATP6/8	R1
ATP68:0077-1049	3.475	5h	MT-ATP6/8	R1
ATP68:0079-0639	4.999	5h	MT-ATP6/8	R1
ATP68:0080-1057	7.216	5h	MT-ATP6/8	R1
ATP68:0081-1142	6.498	5h	MT-ATP6/8	R1
ATP68:0082-1194	5.791	5h	MT-ATP6/8	R1
ATP68:0083-0383	4.828	5h	MT-ATP6/8	R1
ATP68:0084-0619	4.236	5h	MT-ATP6/8	R1
ATP68:0085-0918	9.051	5h	MT-ATP6/8	R1
ATP68:0086-1201	6.392	5h	MT-ATP6/8	R1
ATP68:0087-0625	4.854	5h	MT-ATP6/8	R1
ATP68:0088-0391	3.226	5h	MT-ATP6/8	R1
ATP68:0089-0709	4.793	5h	MT-ATP6/8	R1
ATP68:0090-1018	5.623	5h	MT-ATP6/8	R1
ATP68:0091-0606	5.939	5h	MT-ATP6/8	R1
ATP68:0092-0876	2.947	5h	MT-ATP6/8	R1
ATP68:0093-0260	3.88	5h	MT-ATP6/8	R1
ATP68:0094-0454	3.544	5h	MT-ATP6/8	R1
ATP68:0095-0900	3.282	5h	MT-ATP6/8	R1
ATP68:0096-1087	4.436	5h	MT-ATP6/8	R1
ATP68:0097-1277	6.053	5h	MT-ATP6/8	R1
ATP68:0098-0257	4.002	5h	MT-ATP6/8	R1
ATP68:0099-0538	7.774	5h	MT-ATP6/8	R1
ATP68:0100-0539	4.521	5h	MT-ATP6/8	R1
ATP68:0101-0714	7.339	5h	MT-ATP6/8	R1
ATP68:0102-0786	5.593	5h	MT-ATP6/8	R1
ATP68:0103-0962	5.83	5h	MT-ATP6/8	R1
ATP68:0104-0346	3.178	5h	MT-ATP6/8	R1
ATP68:0105-0469	4.865	5h	MT-ATP6/8	R1
ATP68:0106-0519	3.222	5h	MT-ATP6/8	R1
ATP68:0107-0783	3.792	5h	MT-ATP6/8	R1
ATP68:0108-1043	8.279	5h	MT-ATP6/8	R1
ATP68:0109-1265	5.622	5h	MT-ATP6/8	R1
ATP68:0110-1156	3.592	5h	MT-ATP6/8	R1
ATP68:0111-0770	5.473	5h	MT-ATP6/8	R1
ND1:0175-0274	4.457	water	MT-ND1	R1
ND1:0176-0533	3.219	water	MT-ND1	R1
ND1:0177-0707	3.05	water	MT-ND1	R1
ND1:0178-1047	4.17	water	MT-ND1	R1
ND1:0179-0729	3.576	water	MT-ND1	R1
ND1:0180-1042	5.126	water	MT-ND1	R1
ND1:0181-1052	4.1	water	MT-ND1	R1
ND1:0182-0331	3.384	water	MT-ND1	R1
ND1:0183-0391	3.312	water	MT-ND1	R1
ND1:0185-0715	5.351	water	MT-ND1	R1
ND1:0186-0366	3.317	water	MT-ND1	R1
ND1:0187-0138	3.238	water	MT-ND1	R1
ND1:0175-0274	10.99	water	MT-ND1	R1
ND1:0176-0533	3.175	water	MT-ND1	R1
ND1:0177-0707	5.809	water	MT-ND1	R1
ND1:0178-1047	14.02	water	MT-ND1	R1
ND1:0179-0729	5.164	water	MT-ND1	R1
ND1:0180-1042	5.331	water	MT-ND1	R1
ND1:0181-1052	3.992	water	MT-ND1	R1
ND1:0182-0331	3.091	water	MT-ND1	R1
ND1:0183-0391	2.437	water	MT-ND1	R1
ND1:0185-0715	6.668	water	MT-ND1	R1
ND1:0186-0366	1.766	water	MT-ND1	R1
ND1:0187-0138	6.346	water	MT-ND1	R1
ND1:0188-0385	3.506	water	MT-ND1	R1
ND1:0189-0529	3.429	water	MT-ND1	R1
ND1:0190-1338	3.685	water	MT-ND1	R1
ND1:0191-0734	5.935	water	MT-ND1	R1
ND1:0192-0513	3.563	water	MT-ND1	R1
ND1:0193-0842	4.06	water	MT-ND1	R1
ND1:0194-1234	17.42	water	MT-ND1	R1
ND1:0195-0811	4.839	water	MT-ND1	R1
ND1:0196-1244	2.473	water	MT-ND1	R1
ND1:0197-0733	4.56	water	MT-ND1	R1
ND1:0198-0992	4.549	water	MT-ND1	R1
ND1:0199-1112	4.87	water	MT-ND1	R1
ND1:0200-1071	5.424	water	MT-ND1	R1
ND1:0201-0413	3.575	water	MT-ND1	R1
ND1:0202-0539	5.032	water	MT-ND1	R1
ND1:0203-0773	3.645	water	MT-ND1	R1
ND1:0204-0938	4.026	water	MT-ND1	R1
ND1:0205-0539	5.032	water	MT-ND1	R1
ND1:0206-1175	3.998	water	MT-ND1	R1
ND1:0159-0826	7.239	5h	MT-ND1	R1
ND1:0160-0849	6.813	5h	MT-ND1	R1
ND1:0161-0505	8.377	5h	MT-ND1	R1
ND1:0162-1170	7.372	5h	MT-ND1	R1
ND1:0163-0502	8.872	5h	MT-ND1	R1
ND1:0164-0804	8.497	5h	MT-ND1	R1
ND1:0165-1155	7.54	5h	MT-ND1	R1
ND1:0167-0944	7.355	5h	MT-ND1	R1
ND1:0168-1308	11.76	5h	MT-ND1	R1
ND1:0169-1008	14.3	5h	MT-ND1	R1
ND1:0170-0592	11.97	5h	MT-ND1	R1
ND1:0171-1094	9.638	5h	MT-ND1	R1
ND1:0172-0622	17.45	5h	MT-ND1	R1
ND1:0173-0679	7.727	5h	MT-ND1	R1
ND1:0174-1050	6.472	5h	MT-ND1	R1
ND1:0237-0375	4.442	water	MT-ND1	R2
ND1:0238-1126	8.059	water	MT-ND1	R2
ND1:0239-0432	6.906	water	MT-ND1	R2
ND1:0240-0260	6.703	water	MT-ND1	R2
ND1:0241-0914	5.705	water	MT-ND1	R2
ND1:0242-0819	5.362	water	MT-ND1	R2
ND1:0243-0634	5.932	water	MT-ND1	R2
ND1:0244-0627	5.067	water	MT-ND1	R2
ND1:0245-0586	4.962	water	MT-ND1	R2
ND1:0246-0928	6.42	water	MT-ND1	R2
ND1:0247-0359	5.926	water	MT-ND1	R2
ND1:0248-0966	4.234	water	MT-ND1	R2
ND1:0249-0356	6.342	water	MT-ND1	R2
ND1:0250-0505	3.299	water	MT-ND1	R2
ND1:0251-0937	6.537	water	MT-ND1	R2
ND1:0252-0780	5.765	water	MT-ND1	R2
ND1:0253-0747	4.645	water	MT-ND1	R2
ND1:0001-1221	5.673	water	MT-ND1	R2
ND1:0207-0355	5.19	5h	MT-ND1	R2
ND1:0208-0518	3.864	5h	MT-ND1	R2
ND1:0209-0726	8.176	5h	MT-ND1	R2
ND1:0210-1199	11.84	5h	MT-ND1	R2
ND1:0211-1304	4.341	5h	MT-ND1	R2
ND1:0212-0247	3.357	5h	MT-ND1	R2
ND1:0213-0357	6.046	5h	MT-ND1	R2
ND1:0214-0694	5.029	5h	MT-ND1	R2
ND1:0215-0878	4.43	5h	MT-ND1	R2
ND1:0216-0171	6.411	5h	MT-ND1	R2
ND1:0217-0601	8.202	5h	MT-ND1	R2
ND1:0218-0598	9.031	5h	MT-ND1	R2
ND1:0219-0506	3.417	5h	MT-ND1	R2
ND1:0220-1009	7.4	5h	MT-ND1	R2
ND1:0221-1083	5.705	5h	MT-ND1	R2
ND1:0222-0390	5.455	5h	MT-ND1	R2
ND1:0223-0650	5.764	5h	MT-ND1	R2
ND1:0224-0122	3.788	5h	MT-ND1	R2
ND1:0225-0311	6.754	5h	MT-ND1	R2
ND1:0226-1065	6.622	5h	MT-ND1	R2
ND1:0227-0179	5.627	5h	MT-ND1	R2
ND1:0228-0808	5.075	5h	MT-ND1	R2
ND1:0229-0614	9.577	5h	MT-ND1	R2
ND1:0230-1096	8.342	5h	MT-ND1	R2
ND1:0231-0802	8.218	5h	MT-ND1	R2
ND1:0232-1139	10.84	5h	MT-ND1	R2
ND1:0233-0685	11.16	5h	MT-ND1	R2
ND1:0234-0252	9.218	5h	MT-ND1	R2
ND1:0235-0464	3.824	5h	MT-ND1	R2
ND1:0236-0473	8.419	5h	MT-ND1	R2
ND2:0175-0274	3.695	water	MT-ND2	R1
ND2:0176-0533	2.362	water	MT-ND2	R1
ND2:0177-0707	1.505	water	MT-ND2	R1
ND2:0178-1047	3.746	water	MT-ND2	R1
ND2:0179-0729	3.13	water	MT-ND2	R1
ND2:0180-1042	4.084	water	MT-ND2	R1
ND2:0181-1052	1.781	water	MT-ND2	R1
ND2:0182-0331	2.947	water	MT-ND2	R1
ND2:0183-0391	2.048	water	MT-ND2	R1
ND2:0185-0715	4.86	water	MT-ND2	R1
ND2:0186-0366	3.297	water	MT-ND2	R1
ND2:0187-0138	2.662	water	MT-ND2	R1
ND2:0175-0274	9.893	water	MT-ND2	R1
ND2:0176-0533	2.729	water	MT-ND2	R1
ND2:0177-0707	3.271	water	MT-ND2	R1
ND2:0178-1047	4.755	water	MT-ND2	R1
ND2:0179-0729	4.035	water	MT-ND2	R1
ND2:0180-1042	4.067	water	MT-ND2	R1
ND2:0181-1052	7.247	water	MT-ND2	R1
ND2:0182-0331	2.666	water	MT-ND2	R1
ND2:0183-0391	2.038	water	MT-ND2	R1
ND2:0185-0715	4.853	water	MT-ND2	R1
ND2:0186-0366	1.784	water	MT-ND2	R1
ND2:0187-0138	4.426	water	MT-ND2	R1
ND2:0188-0385	3.089	water	MT-ND2	R1
ND2:0189-0529	2.983	water	MT-ND2	R1
ND2:0190-1338	3.056	water	MT-ND2	R1
ND2:0191-0734	4.776	water	MT-ND2	R1
ND2:0192-0513	2.933	water	MT-ND2	R1
ND2:0193-0842	3.012	water	MT-ND2	R1
ND2:0194-1234	3.836	water	MT-ND2	R1
ND2:0195-0811	3.534	water	MT-ND2	R1
ND2:0196-1244	2.404	water	MT-ND2	R1
ND2:0197-0733	3.109	water	MT-ND2	R1
ND2:0198-0992	3.448	water	MT-ND2	R1
ND2:0199-1112	3.775	water	MT-ND2	R1
ND2:0200-1071	3.497	water	MT-ND2	R1
ND2:0201-0413	2.827	water	MT-ND2	R1
ND2:0202-0539	3.204	water	MT-ND2	R1
ND2:0203-0773	3.217	water	MT-ND2	R1
ND2:0204-0938	2.638	water	MT-ND2	R1
ND2:0205-0539	3.204	water	MT-ND2	R1
ND2:0206-1175	3.261	water	MT-ND2	R1
ND2:0159-0826	3.622	5h	MT-ND2	R1
ND2:0160-0849	2.513	5h	MT-ND2	R1
ND2:0161-0505	4.164	5h	MT-ND2	R1
ND2:0162-1170	3.245	5h	MT-ND2	R1
ND2:0163-0502	3.5	5h	MT-ND2	R1
ND2:0164-0804	4.287	5h	MT-ND2	R1
ND2:0165-1155	3.251	5h	MT-ND2	R1
ND2:0167-0944	3.293	5h	MT-ND2	R1
ND2:0168-1308	6.085	5h	MT-ND2	R1
ND2:0169-1008	7.698	5h	MT-ND2	R1
ND2:0170-0592	5.398	5h	MT-ND2	R1
ND2:0171-1094	5.946	5h	MT-ND2	R1
ND2:0172-0622	10.85	5h	MT-ND2	R1
ND2:0173-0679	3.867	5h	MT-ND2	R1
ND2:0174-1050	2.682	5h	MT-ND2	R1
ND2:0237-0375	3.91	water	MT-ND2	R2
ND2:0238-1126	6.08	water	MT-ND2	R2
ND2:0239-0432	5.654	water	MT-ND2	R2
ND2:0240-0260	5.617	water	MT-ND2	R2
ND2:0241-0914	4.993	water	MT-ND2	R2
ND2:0242-0819	4.199	water	MT-ND2	R2
ND2:0243-0634	5.221	water	MT-ND2	R2
ND2:0244-0627	3.54	water	MT-ND2	R2
ND2:0245-0586	3.969	water	MT-ND2	R2
ND2:0246-0928	6.008	water	MT-ND2	R2
ND2:0247-0359	4.209	water	MT-ND2	R2
ND2:0248-0966	3.106	water	MT-ND2	R2
ND2:0249-0356	4.512	water	MT-ND2	R2
ND2:0250-0505	1.904	water	MT-ND2	R2
ND2:0251-0937	4.133	water	MT-ND2	R2
ND2:0252-0780	3.33	water	MT-ND2	R2
ND2:0253-0747	4.356	water	MT-ND2	R2
ND2:0001-1221	4.847	water	MT-ND2	R2
ND2:0207-0355	4.252	5h	MT-ND2	R2
ND2:0208-0518	3.387	5h	MT-ND2	R2
ND2:0209-0726	5.757	5h	MT-ND2	R2
ND2:0210-1199	9.917	5h	MT-ND2	R2
ND2:0211-1304	4.407	5h	MT-ND2	R2
ND2:0212-0247	2.712	5h	MT-ND2	R2
ND2:0213-0357	4.938	5h	MT-ND2	R2
ND2:0214-0694	4.436	5h	MT-ND2	R2
ND2:0215-0878	3.633	5h	MT-ND2	R2
ND2:0216-0171	6.395	5h	MT-ND2	R2
ND2:0217-0601	6.77	5h	MT-ND2	R2
ND2:0218-0598	7.984	5h	MT-ND2	R2
ND2:0219-0506	2.978	5h	MT-ND2	R2
ND2:0220-1009	7.136	5h	MT-ND2	R2
ND2:0221-1083	5.462	5h	MT-ND2	R2
ND2:0222-0390	4.63	5h	MT-ND2	R2
ND2:0223-0650	5.268	5h	MT-ND2	R2
ND2:0224-0122	3.372	5h	MT-ND2	R2
ND2:0225-0311	5.089	5h	MT-ND2	R2
ND2:0226-1065	4.834	5h	MT-ND2	R2
ND2:0227-0179	4.25	5h	MT-ND2	R2
ND2:0228-0808	5.086	5h	MT-ND2	R2
ND2:0229-0614	5.921	5h	MT-ND2	R2
ND2:0230-1096	7.075	5h	MT-ND2	R2
ND2:0231-0802	6.617	5h	MT-ND2	R2
ND2:0232-1139	10.48	5h	MT-ND2	R2
ND2:0233-0685	6.299	5h	MT-ND2	R2
ND2:0234-0252	7.868	5h	MT-ND2	R2
ND2:0235-0464	4.451	5h	MT-ND2	R2
ND2:0236-0473	7.433	5h	MT-ND2	R2
ND3:0116-0592	3.598	water	MT-ND3	R2
ND3:0117-0704	3.041	water	MT-ND3	R2
ND3:0118-1027	3.373	water	MT-ND3	R2
ND3:0119-1115	3.749	water	MT-ND3	R2
ND3:0120-0349	2.828	water	MT-ND3	R2
ND3:0121-0528	3.764	water	MT-ND3	R2
ND3:0122-0954	2.77	water	MT-ND3	R2
ND3:0123-0740	3.401	water	MT-ND3	R2
ND3:0124-0856	2.88	water	MT-ND3	R2
ND3:0125-1222	1.743	water	MT-ND3	R2
ND3:0127-0435	3.705	water	MT-ND3	R2
ND3:0128-0402	3.794	water	MT-ND3	R2
ND3:0129-0536	3.789	water	MT-ND3	R2
ND3:0130-0775	3.135	water	MT-ND3	R2
ND3:0131-0940	3.168	water	MT-ND3	R2
ND3:0132-1130	4.309	water	MT-ND3	R2
ND3:0133-1113	2.194	water	MT-ND3	R2
ND3:0135-0280	3.952	water	MT-ND3	R2
ND3:0136-0831	3.276	water	MT-ND3	R2
ND3:0138-0371	3.147	water	MT-ND3	R2
ND3:0139-0382	2.775	water	MT-ND3	R2
ND3:0140-0324	2.669	water	MT-ND3	R2
ND3:0141-1016	2.931	water	MT-ND3	R2
ND3:0142-0243	2.634	water	MT-ND3	R2
ND3:0143-0266	2.732	water	MT-ND3	R2
ND3:0144-0659	3.163	water	MT-ND3	R2
ND3:0145-0653	2.466	water	MT-ND3	R2
ND3:0146-0980	2.567	water	MT-ND3	R2
ND3:0147-0461	3.255	water	MT-ND3	R2
ND3:0148-0940	2.926	water	MT-ND3	R2
ND3:0149-1215	3.261	water	MT-ND3	R2
ND3:0150-0830	2.955	water	MT-ND3	R2
ND3:0151-0193	2.957	water	MT-ND3	R2
ND3:0152-0622	3.175	water	MT-ND3	R2
ND3:0153-0274	3.029	water	MT-ND3	R2
ND3:0154-0530	2.394	water	MT-ND3	R2
ND3:0155-0577	3.143	water	MT-ND3	R2
ND3:0156-0904	4.535	water	MT-ND3	R2
ND3:0157-1227	3.426	water	MT-ND3	R2
ND3:0158-0566	2.919	water	MT-ND3	R2
ND3:0159-0723	2.353	water	MT-ND3	R2
ND3:0161-0790	3.023	water	MT-ND3	R2
ND3:0162-0833	3.017	water	MT-ND3	R2
ND3:0163-0977	3.826	water	MT-ND3	R2
ND3:0164-1344	2.876	water	MT-ND3	R2
ND3:0165-1060	2.868	water	MT-ND3	R2
ND3:0166-0497	3.232	water	MT-ND3	R2
ND3:0167-0814	3.267	water	MT-ND3	R2
ND3:0168-1240	2.987	water	MT-ND3	R2
ND3:0169-0267	4.373	water	MT-ND3	R2
ND3:0170-0563	3.416	water	MT-ND3	R2
ND3:0171-0563	3.527	water	MT-ND3	R2
ND3:0173-0787	2.624	water	MT-ND3	R2
ND3:0174-0769	2.825	water	MT-ND3	R2
ND3:0175-1103	3.314	water	MT-ND3	R2
ND3:0176-1221	2.737	water	MT-ND3	R2
ND3:0177-0260	3.393	water	MT-ND3	R2
ND3:0178-1168	3.864	water	MT-ND3	R2
ND3:0179-0335	2.694	water	MT-ND3	R2
ND3:0180-0953	2.649	water	MT-ND3	R2
ND3:0071-0386	8.698	5h	MT-ND3	R2
ND3:0072-0561	5.775	5h	MT-ND3	R2
ND3:0073-1238	8.662	5h	MT-ND3	R2
ND3:0074-0638	7.29	5h	MT-ND3	R2
ND3:0075-0871	11.74	5h	MT-ND3	R2
ND3:0076-1184	7.218	5h	MT-ND3	R2
ND3:0077-0580	7.25	5h	MT-ND3	R2
ND3:0078-0987	6.153	5h	MT-ND3	R2
ND3:0079-0206	5.982	5h	MT-ND3	R2
ND3:0080-0394	9.336	5h	MT-ND3	R2
ND3:0081-0789	5.497	5h	MT-ND3	R2
ND3:0082-1135	8.272	5h	MT-ND3	R2
ND3:0098-0193	7.328	5h	MT-ND3	R2
ND3:0099-0492	5.968	5h	MT-ND3	R2
ND3:0102-1093	6.868	5h	MT-ND3	R2
ND3:0103-0278	8.876	5h	MT-ND3	R2
ND3:0104-0997	8.27	5h	MT-ND3	R2
ND3:0105-1205	9.12	5h	MT-ND3	R2
ND3:0106-0466	5.341	5h	MT-ND3	R2
ND3:0107-0636	5.623	5h	MT-ND3	R2
ND3:0108-0823	2.694	5h	MT-ND3	R2
ND3:0110-0626	3.492	5h	MT-ND3	R2
ND3:0111-0854	3.412	5h	MT-ND3	R2
ND3:0112-0920	6.003	5h	MT-ND3	R2
ND3:0113-1307	5.605	5h	MT-ND3	R2
ND3:0114-0317	10.99	5h	MT-ND3	R2
ND3:0115-0936	4.426	5h	MT-ND3	R2
ND3:0083-0163	8.701	5h	MT-ND3	R2
ND3:0084-0617	5.566	5h	MT-ND3	R2
ND3:0085-0801	7.036	5h	MT-ND3	R2
ND3:0086-1102	3.373	5h	MT-ND3	R2
ND3:0087-0650	6.545	5h	MT-ND3	R2
ND3:0088-0394	5.621	5h	MT-ND3	R2
ND3:0089-0477	6.382	5h	MT-ND3	R2
ND3:0090-0991	3.773	5h	MT-ND3	R2
ND3:0091-1280	6.031	5h	MT-ND3	R2
ND3:0092-0213	5.718	5h	MT-ND3	R2
ND3:0093-0219	8.382	5h	MT-ND3	R2
ND3:0094-0702	6.276	5h	MT-ND3	R2
ND3:0095-1015	5.559	5h	MT-ND3	R2
ND3:0096-0456	8.621	5h	MT-ND3	R2
ND3:0097-1232	7.06	5h	MT-ND3	R2
ND3:0063-1063	3.929	water	MT-ND3	R1
ND3:0064-0445	4.584	water	MT-ND3	R1
ND3:0065-0910	3.899	water	MT-ND3	R1
ND3:0066-0699	5.223	water	MT-ND3	R1
ND3:0067-0576	4.768	water	MT-ND3	R1
ND3:0068-0563	6.586	water	MT-ND3	R1
ND3:0069-0791	4.054	water	MT-ND3	R1
ND3:0070-1207	3.857	water	MT-ND3	R1
ND3:0001-0835	8.034	5h	MT-ND3	R1
ND3:0002-0198	6.49	5h	MT-ND3	R1
ND3:0003-0758	7.784	5h	MT-ND3	R1
ND3:0004-0846	4.361	5h	MT-ND3	R1
ND3:0005-1283	5.248	5h	MT-ND3	R1
ND3:0007-0435	5.794	5h	MT-ND3	R1
ND3:0008-0584	10.05	5h	MT-ND3	R1
ND3:0009-1072	6.511	5h	MT-ND3	R1
ND3:0010-1093	6.737	5h	MT-ND3	R1
ND3:0011-0353	7.884	5h	MT-ND3	R1
ND3:0012-0478	7.842	5h	MT-ND3	R1
ND3:0013-1169	5.607	5h	MT-ND3	R1
ND3:0014-0573	8.802	5h	MT-ND3	R1
ND3:0015-0269	12.13	5h	MT-ND3	R1
ND3:0016-0350	11.51	5h	MT-ND3	R1
ND3:0017-0760	4.397	5h	MT-ND3	R1
ND3:0018-1313	5.539	5h	MT-ND3	R1
ND3:0019-0436	7.206	5h	MT-ND3	R1
ND3:0020-0680	8.26	5h	MT-ND3	R1
ND3:0021-0900	12.64	5h	MT-ND3	R1
ND3:0022-1050	2.291	5h	MT-ND3	R1
ND3:0023-0184	6.787	5h	MT-ND3	R1
ND3:0024-0573	3.809	5h	MT-ND3	R1
ND3:0025-0759	5.159	5h	MT-ND3	R1
ND3:0026-1090	8.601	5h	MT-ND3	R1
ND3:0027-1192	6.066	5h	MT-ND3	R1
ND3:0028-0524	4.586	5h	MT-ND3	R1
ND3:0029-1251	9.453	5h	MT-ND3	R1
ND3:0030-0902	28.52	5h	MT-ND3	R1
ND3:0031-0489	5.882	5h	MT-ND3	R1
ND3:0032-0802	6.962	5h	MT-ND3	R1
ND3:0033-1275	7.688	5h	MT-ND3	R1
ND3:0034-1008	5.885	5h	MT-ND3	R1
ND3:0035-1192	2.628	5h	MT-ND3	R1
ND3:0036-0590	7.841	5h	MT-ND3	R1
ND3:0037-0886	6.555	5h	MT-ND3	R1
ND3:0038-0326	7.346	5h	MT-ND3	R1
ND3:0040-0819	5.658	5h	MT-ND3	R1
ND3:0041-1105	5.981	5h	MT-ND3	R1
ND3:0042-1178	7.181	5h	MT-ND3	R1
ND3:0043-1217	7.23	5h	MT-ND3	R1
ND3:0044-0213	5.792	5h	MT-ND3	R1
ND3:0045-0622	6.722	5h	MT-ND3	R1
ND3:0046-0832	5.04	5h	MT-ND3	R1
ND3:0047-1009	6.544	5h	MT-ND3	R1
ND3:0048-1208	6.292	5h	MT-ND3	R1
ND3:0049-0903	5.22	5h	MT-ND3	R1
ND3:0050-1078	5.879	5h	MT-ND3	R1
ND3:0051-1325	8.203	5h	MT-ND3	R1
ND3:0052-0379	7.293	5h	MT-ND3	R1
ND3:0053-1096	8.67	5h	MT-ND3	R1
ND3:0054-0472	6.63	5h	MT-ND3	R1
ND3:0055-0775	3.92	5h	MT-ND3	R1
ND3:0056-1148	4.977	5h	MT-ND3	R1
ND3:0057-0579	3.659	5h	MT-ND3	R1
ND3:0058-0802	6.409	5h	MT-ND3	R1
ND3:0059-0619	6.378	5h	MT-ND3	R1
ND3:0060-0935	5.073	5h	MT-ND3	R1
ND3:0061-0280	7.177	5h	MT-ND3	R1
ND3:0062-1354	6.11	5h	MT-ND3	R1
ND4:0116-0592	3.631	water	MT-ND4	R2
ND4:0117-0704	2.531	water	MT-ND4	R2
ND4:0118-1027	3.423	water	MT-ND4	R2
ND4:0119-1115	2.794	water	MT-ND4	R2
ND4:0120-0349	2.674	water	MT-ND4	R2
ND4:0121-0528	3.408	water	MT-ND4	R2
ND4:0122-0954	2.383	water	MT-ND4	R2
ND4:0123-0740	3.362	water	MT-ND4	R2
ND4:0124-0856	3.529	water	MT-ND4	R2
ND4:0125-1222	2.106	water	MT-ND4	R2
ND4:0127-0435	3.728	water	MT-ND4	R2
ND4:0128-0402	3.574	water	MT-ND4	R2
ND4:0129-0536	2.856	water	MT-ND4	R2
ND4:0130-0775	3.052	water	MT-ND4	R2
ND4:0131-0940	2.898	water	MT-ND4	R2
ND4:0132-1130	4.096	water	MT-ND4	R2
ND4:0133-1113	2.139	water	MT-ND4	R2
ND4:0135-0280	3.633	water	MT-ND4	R2
ND4:0136-0831	2.786	water	MT-ND4	R2
ND4:0138-0371	2.862	water	MT-ND4	R2
ND4:0139-0382	2.633	water	MT-ND4	R2
ND4:0140-0324	2.292	water	MT-ND4	R2
ND4:0141-1016	3.358	water	MT-ND4	R2
ND4:0142-0243	2.223	water	MT-ND4	R2
ND4:0143-0266	2.501	water	MT-ND4	R2
ND4:0144-0659	3.025	water	MT-ND4	R2
ND4:0145-0653	2.202	water	MT-ND4	R2
ND4:0146-0980	2.557	water	MT-ND4	R2
ND4:0147-0461	3.074	water	MT-ND4	R2
ND4:0148-0940	3.094	water	MT-ND4	R2
ND4:0149-1215	2.636	water	MT-ND4	R2
ND4:0150-0830	2.608	water	MT-ND4	R2
ND4:0151-0193	2.738	water	MT-ND4	R2
ND4:0152-0622	3.11	water	MT-ND4	R2
ND4:0153-0274	2.615	water	MT-ND4	R2
ND4:0154-0530	1.908	water	MT-ND4	R2
ND4:0155-0577	3.092	water	MT-ND4	R2
ND4:0156-0904	4.023	water	MT-ND4	R2
ND4:0157-1227	3.356	water	MT-ND4	R2
ND4:0158-0566	2.359	water	MT-ND4	R2
ND4:0159-0723	1.856	water	MT-ND4	R2
ND4:0161-0790	2.756	water	MT-ND4	R2
ND4:0162-0833	3.021	water	MT-ND4	R2
ND4:0163-0977	3.303	water	MT-ND4	R2
ND4:0164-1344	2.56	water	MT-ND4	R2
ND4:0165-1060	2.923	water	MT-ND4	R2
ND4:0166-0497	3.348	water	MT-ND4	R2
ND4:0167-0814	3.288	water	MT-ND4	R2
ND4:0168-1240	2.625	water	MT-ND4	R2
ND4:0169-0267	3.468	water	MT-ND4	R2
ND4:0170-0563	2.599	water	MT-ND4	R2
ND4:0171-0563	2.874	water	MT-ND4	R2
ND4:0173-0787	2.42	water	MT-ND4	R2
ND4:0174-0769	3.01	water	MT-ND4	R2
ND4:0175-1103	3.884	water	MT-ND4	R2
ND4:0176-1221	2.571	water	MT-ND4	R2
ND4:0177-0260	4.147	water	MT-ND4	R2
ND4:0178-1168	3.757	water	MT-ND4	R2
ND4:0179-0335	2.22	water	MT-ND4	R2
ND4:0180-0953	2.467	water	MT-ND4	R2
ND4:0071-0386	4.447	5h	MT-ND4	R2
ND4:0072-0561	1.306	5h	MT-ND4	R2
ND4:0073-1238	3.946	5h	MT-ND4	R2
ND4:0074-0638	1.54	5h	MT-ND4	R2
ND4:0075-0871	4.15	5h	MT-ND4	R2
ND4:0076-1184	2.719	5h	MT-ND4	R2
ND4:0077-0580	3.43	5h	MT-ND4	R2
ND4:0078-0987	1.188	5h	MT-ND4	R2
ND4:0079-0206	4.021	5h	MT-ND4	R2
ND4:0080-0394	2.935	5h	MT-ND4	R2
ND4:0081-0789	1.133	5h	MT-ND4	R2
ND4:0082-1135	2.732	5h	MT-ND4	R2
ND4:0098-0193	2.817	5h	MT-ND4	R2
ND4:0099-0492	2.23	5h	MT-ND4	R2
ND4:0102-1093	2.695	5h	MT-ND4	R2
ND4:0103-0278	2.566	5h	MT-ND4	R2
ND4:0104-0997	2.889	5h	MT-ND4	R2
ND4:0105-1205	2.041	5h	MT-ND4	R2
ND4:0106-0466	2.612	5h	MT-ND4	R2
ND4:0107-0636	2.091	5h	MT-ND4	R2
ND4:0108-0823	1.985	5h	MT-ND4	R2
ND4:0110-0626	0.8959	5h	MT-ND4	R2
ND4:0111-0854	2.069	5h	MT-ND4	R2
ND4:0112-0920	2.862	5h	MT-ND4	R2
ND4:0113-1307	2.335	5h	MT-ND4	R2
ND4:0114-0317	2.565	5h	MT-ND4	R2
ND4:0115-0936	1.654	5h	MT-ND4	R2
ND4:0083-0163	2.101	5h	MT-ND4	R2
ND4:0084-0617	1.414	5h	MT-ND4	R2
ND4:0085-0801	3.161	5h	MT-ND4	R2
ND4:0086-1102	0.427	5h	MT-ND4	R2
ND4:0087-0650	1.387	5h	MT-ND4	R2
ND4:0088-0394	25.02	5h	MT-ND4	R2
ND4:0089-0477	1.856	5h	MT-ND4	R2
ND4:0090-0991	1.142	5h	MT-ND4	R2
ND4:0091-1280	2.018	5h	MT-ND4	R2
ND4:0092-0213	2.121	5h	MT-ND4	R2
ND4:0093-0219	1.541	5h	MT-ND4	R2
ND4:0094-0702	1.475	5h	MT-ND4	R2
ND4:0095-1015	1.854	5h	MT-ND4	R2
ND4:0096-0456	4.171	5h	MT-ND4	R2
ND4:0097-1232	2.804	5h	MT-ND4	R2
ND4:0063-1063	3.485	water	MT-ND4	R1
ND4:0064-0445	4.001	water	MT-ND4	R1
ND4:0065-0910	3.384	water	MT-ND4	R1
ND4:0066-0699	5.264	water	MT-ND4	R1
ND4:0067-0576	42.29	water	MT-ND4	R1
ND4:0068-0563	8.455	water	MT-ND4	R1
ND4:0069-0791	3.847	water	MT-ND4	R1
ND4:0070-1207	2.89	water	MT-ND4	R1
ND4:0001-0835	4.507	5h	MT-ND4	R1
ND4:0002-0198	5.271	5h	MT-ND4	R1
ND4:0003-0758	4.453	5h	MT-ND4	R1
ND4:0004-0846	2.533	5h	MT-ND4	R1
ND4:0005-1283	4.083	5h	MT-ND4	R1
ND4:0007-0435	4.228	5h	MT-ND4	R1
ND4:0008-0584	5.335	5h	MT-ND4	R1
ND4:0009-1072	3.671	5h	MT-ND4	R1
ND4:0010-1093	4.278	5h	MT-ND4	R1
ND4:0011-0353	5.313	5h	MT-ND4	R1
ND4:0012-0478	4.597	5h	MT-ND4	R1
ND4:0013-1169	3.593	5h	MT-ND4	R1
ND4:0014-0573	5.001	5h	MT-ND4	R1
ND4:0015-0269	5.161	5h	MT-ND4	R1
ND4:0016-0350	6.772	5h	MT-ND4	R1
ND4:0017-0760	2.126	5h	MT-ND4	R1
ND4:0018-1313	3.181	5h	MT-ND4	R1
ND4:0019-0436	3.818	5h	MT-ND4	R1
ND4:0020-0680	3.396	5h	MT-ND4	R1
ND4:0021-0900	6.343	5h	MT-ND4	R1
ND4:0022-1050	0.8912	5h	MT-ND4	R1
ND4:0023-0184	4.606	5h	MT-ND4	R1
ND4:0024-0573	3.236	5h	MT-ND4	R1
ND4:0025-0759	3.236	5h	MT-ND4	R1
ND4:0026-1090	6.899	5h	MT-ND4	R1
ND4:0027-1192	6.255	5h	MT-ND4	R1
ND4:0028-0524	3.64	5h	MT-ND4	R1
ND4:0029-1251	5.772	5h	MT-ND4	R1
ND4:0030-0902	4.646	5h	MT-ND4	R1
ND4:0031-0489	3.148	5h	MT-ND4	R1
ND4:0032-0802	5.423	5h	MT-ND4	R1
ND4:0033-1275	3.304	5h	MT-ND4	R1
ND4:0034-1008	5.279	5h	MT-ND4	R1
ND4:0035-1192	1.294	5h	MT-ND4	R1
ND4:0036-0590	5.171	5h	MT-ND4	R1
ND4:0037-0886	4.047	5h	MT-ND4	R1
ND4:0038-0326	4.258	5h	MT-ND4	R1
ND4:0040-0819	3.625	5h	MT-ND4	R1
ND4:0041-1105	3.452	5h	MT-ND4	R1
ND4:0042-1178	2.801	5h	MT-ND4	R1
ND4:0043-1217	3.358	5h	MT-ND4	R1
ND4:0044-0213	4.176	5h	MT-ND4	R1
ND4:0045-0622	4.008	5h	MT-ND4	R1
ND4:0046-0832	2.681	5h	MT-ND4	R1
ND4:0047-1009	4.581	5h	MT-ND4	R1
ND4:0048-1208	3.661	5h	MT-ND4	R1
ND4:0049-0903	2.34	5h	MT-ND4	R1
ND4:0050-1078	3.28	5h	MT-ND4	R1
ND4:0051-1325	3.62	5h	MT-ND4	R1
ND4:0052-0379	4.554	5h	MT-ND4	R1
ND4:0053-1096	4.734	5h	MT-ND4	R1
ND4:0054-0472	4.312	5h	MT-ND4	R1
ND4:0055-0775	2.433	5h	MT-ND4	R1
ND4:0056-1148	2.31	5h	MT-ND4	R1
ND4:0057-0579	1.709	5h	MT-ND4	R1
ND4:0058-0802	3.245	5h	MT-ND4	R1
ND4:0059-0619	3.87	5h	MT-ND4	R1
ND4:0060-0935	2.698	5h	MT-ND4	R1
ND4:0061-0280	4.631	5h	MT-ND4	R1
ND4:0062-1354	3.941	5h	MT-ND4	R1
C1-1918003.ome.tiff_water_corr.tif_projected.tif:0049-0601	2.354	water	MT-ND5	R1
C1-1918003.ome.tiff_water_corr.tif_projected.tif:0050-1024	15.29	water	MT-ND5	R1
C1-1918003.ome.tiff_water_corr.tif_projected.tif:0051-0732	3.081	water	MT-ND5	R1
C1-1918003.ome.tiff_water_corr.tif_projected.tif:0052-1286	2.841	water	MT-ND5	R1
C1-1918003.ome.tiff_water_corr.tif_projected.tif:0053-0400	2.916	water	MT-ND5	R1
C1-1918003.ome.tiff_water_corr.tif_projected.tif:0054-0948	1.678	water	MT-ND5	R1
C1-1918003.ome.tiff_water_corr.tif_projected.tif:0055-0524	3.13	water	MT-ND5	R1
C1-1918003.ome.tiff_water_corr.tif_projected.tif:0056-0657	2.746	water	MT-ND5	R1
C1-1918004.ome.tiff_water_corr.tif_projected.tif:0060-0264	3.647	water	MT-ND5	R1
C1-1918004.ome.tiff_water_corr.tif_projected.tif:0062-1191	3.179	water	MT-ND5	R1
C1-1918004.ome.tiff_water_corr.tif_projected.tif:0063-0709	2.675	water	MT-ND5	R1
C1-1918004.ome.tiff_water_corr.tif_projected.tif:0065-1275	2.572	water	MT-ND5	R1
C1-1918004.ome.tiff_water_corr.tif_projected.tif:0066-0477	3.413	water	MT-ND5	R1
C1-1918004.ome.tiff_water_corr.tif_projected.tif:0067-0924	4.288	water	MT-ND5	R1
C1-1918004.ome.tiff_water_corr.tif_projected.tif:0068-0989	3.152	water	MT-ND5	R1
C1-1918004.ome.tiff_water_corr.tif_projected.tif:0069-0665	2.939	water	MT-ND5	R1
C1-1918004.ome.tiff_water_corr.tif_projected.tif:0070-1266	3.083	water	MT-ND5	R1
C1-1918004.ome.tiff_water_corr.tif_projected.tif:0071-1286	2.156	water	MT-ND5	R1
C1-1918004.ome.tiff_water_corr.tif_projected.tif:0072-0936	3.636	water	MT-ND5	R1
C1-1918004.ome.tiff_water_corr.tif_projected.tif:0073-0877	3.525	water	MT-ND5	R1
C1-1918004.ome.tiff_water_corr.tif_projected.tif:0074-1365	3.541	water	MT-ND5	R1
C1-1918005.ome.tiff_water_corr.tif_projected.tif:0023-0321	3.992	water	MT-ND5	R1
C1-1918005.ome.tiff_water_corr.tif_projected.tif:0024-0668	3.24	water	MT-ND5	R1
C1-1918005.ome.tiff_water_corr.tif_projected.tif:0025-1156	2.768	water	MT-ND5	R1
C1-1918005.ome.tiff_water_corr.tif_projected.tif:0027-0417	5.197	water	MT-ND5	R1
C1-1918005.ome.tiff_water_corr.tif_projected.tif:0028-0936	3.259	water	MT-ND5	R1
C1-1918005.ome.tiff_water_corr.tif_projected.tif:0029-0690	3.389	water	MT-ND5	R1
C1-1918005.ome.tiff_water_corr.tif_projected.tif:0030-1108	2.872	water	MT-ND5	R1
C1-1918006.ome.tiff_water_corr.tif_projected.tif:0001-0580	2.833	water	MT-ND5	R1
C1-1918006.ome.tiff_water_corr.tif_projected.tif:0002-0877	2.876	water	MT-ND5	R1
C1-1918006.ome.tiff_water_corr.tif_projected.tif:0003-0537	2.533	water	MT-ND5	R1
C1-1918006.ome.tiff_water_corr.tif_projected.tif:0004-0543	3.322	water	MT-ND5	R1
C1-1918006.ome.tiff_water_corr.tif_projected.tif:0006-1061	2.759	water	MT-ND5	R1
C1-1918006.ome.tiff_water_corr.tif_projected.tif:0007-1135	3.211	water	MT-ND5	R1
C1-1918006.ome.tiff_water_corr.tif_projected.tif:0008-0980	3.174	water	MT-ND5	R1
C1-1918006.ome.tiff_water_corr.tif_projected.tif:0009-0550	3.869	water	MT-ND5	R1
C1-1918006.ome.tiff_water_corr.tif_projected.tif:0010-0773	2.307	water	MT-ND5	R1
C1-1918006.ome.tiff_water_corr.tif_projected.tif:0011-0612	3.036	water	MT-ND5	R1
C1-1918006.ome.tiff_water_corr.tif_projected.tif:0012-1250	2.188	water	MT-ND5	R1
C1-1918006.ome.tiff_water_corr.tif_projected.tif:0013-0433	2.584	water	MT-ND5	R1
C1-1918007.ome.tiff_water_corr.tif_projected.tif:0014-0623	3.645	water	MT-ND5	R1
C1-1918007.ome.tiff_water_corr.tif_projected.tif:0015-1023	3.335	water	MT-ND5	R1
C1-1918007.ome.tiff_water_corr.tif_projected.tif:0016-1127	3.041	water	MT-ND5	R1
C1-1917983.ome.tiff_5h_corr.tif_projected.tif:0001-0203	4.764	5h	MT-ND5	R1
C1-1917983.ome.tiff_5h_corr.tif_projected.tif:0004-0932	2.904	5h	MT-ND5	R1
C1-1917983.ome.tiff_5h_corr.tif_projected.tif:0005-0436	3.537	5h	MT-ND5	R1
C1-1917983.ome.tiff_5h_corr.tif_projected.tif:0006-0787	4.661	5h	MT-ND5	R1
C1-1917983.ome.tiff_5h_corr.tif_projected.tif:0007-1125	3.913	5h	MT-ND5	R1
C1-1917983.ome.tiff_5h_corr.tif_projected.tif:0008-1046	2.884	5h	MT-ND5	R1
C1-1917983.ome.tiff_5h_corr.tif_projected.tif:0009-0576	3.438	5h	MT-ND5	R1
C1-1917983.ome.tiff_5h_corr.tif_projected.tif:0010-0597	4.518	5h	MT-ND5	R1
C1-1917984.ome.tiff_5h_corr.tif_projected.tif:0041-0745	4.791	5h	MT-ND5	R1
C1-1917984.ome.tiff_5h_corr.tif_projected.tif:0042-0742	3.545	5h	MT-ND5	R1
C1-1917984.ome.tiff_5h_corr.tif_projected.tif:0043-0428	4.533	5h	MT-ND5	R1
C1-1917984.ome.tiff_5h_corr.tif_projected.tif:0044-1034	3.746	5h	MT-ND5	R1
C1-1917984.ome.tiff_5h_corr.tif_projected.tif:0045-0509	3.944	5h	MT-ND5	R1
C1-1917984.ome.tiff_5h_corr.tif_projected.tif:0046-0445	3.96	5h	MT-ND5	R1
C1-1917984.ome.tiff_5h_corr.tif_projected.tif:0047-1219	3.439	5h	MT-ND5	R1
C1-1917984.ome.tiff_5h_corr.tif_projected.tif:0048-1026	2.998	5h	MT-ND5	R1
C1-1917985.ome.tiff_5h_corr.tif_projected.tif:0031-0432	4.992	5h	MT-ND5	R1
C1-1917985.ome.tiff_5h_corr.tif_projected.tif:0032-0817	3.88	5h	MT-ND5	R1
C1-1917985.ome.tiff_5h_corr.tif_projected.tif:0033-0680	3.394	5h	MT-ND5	R1
C1-1917985.ome.tiff_5h_corr.tif_projected.tif:0034-0430	3.617	5h	MT-ND5	R1
C1-1917985.ome.tiff_5h_corr.tif_projected.tif:0035-0808	4.726	5h	MT-ND5	R1
C1-1917985.ome.tiff_5h_corr.tif_projected.tif:0036-1024	4.406	5h	MT-ND5	R1
C1-1917985.ome.tiff_5h_corr.tif_projected.tif:0037-0318	4.354	5h	MT-ND5	R1
C1-1917985.ome.tiff_5h_corr.tif_projected.tif:0038-1115	3.637	5h	MT-ND5	R1
C1-1917985.ome.tiff_5h_corr.tif_projected.tif:0039-0292	2.871	5h	MT-ND5	R1
C1-1917985.ome.tiff_5h_corr.tif_projected.tif:0040-0857	2.462	5h	MT-ND5	R1
C1-1917986.ome.tiff_5h_corr.tif_projected.tif:0057-0579	5.133	5h	MT-ND5	R1
C1-1917986.ome.tiff_5h_corr.tif_projected.tif:0058-0850	5.039	5h	MT-ND5	R1
C1-1917986.ome.tiff_5h_corr.tif_projected.tif:0059-1076	4.636	5h	MT-ND5	R1
C1-1917987.ome.tiff_5h_corr.tif_projected.tif:0011-0460	4.307	5h	MT-ND5	R1
C1-1917987.ome.tiff_5h_corr.tif_projected.tif:0012-0628	1.872	5h	MT-ND5	R1
C1-1917987.ome.tiff_5h_corr.tif_projected.tif:0014-1136	3.071	5h	MT-ND5	R1
C1-1917987.ome.tiff_5h_corr.tif_projected.tif:0015-1163	4.405	5h	MT-ND5	R1
C1-1917987.ome.tiff_5h_corr.tif_projected.tif:0016-0543	4.196	5h	MT-ND5	R1
C1-1917987.ome.tiff_5h_corr.tif_projected.tif:0017-0925	8.388	5h	MT-ND5	R1
C1-1917987.ome.tiff_5h_corr.tif_projected.tif:0018-0977	3.363	5h	MT-ND5	R1
C1-1917987.ome.tiff_5h_corr.tif_projected.tif:0019-1144	3.196	5h	MT-ND5	R1
C1-1917987.ome.tiff_5h_corr.tif_projected.tif:0020-0361	5.135	5h	MT-ND5	R1
C1-1917987.ome.tiff_5h_corr.tif_projected.tif:0021-1202	3.707	5h	MT-ND5	R1
C1-1917987.ome.tiff_5h_corr.tif_projected.tif:0022-0830	2.597	5h	MT-ND5	R1
ND5:0199-0464	6.225	water	MT-ND5	R2
ND5:0200-1170	6.95	water	MT-ND5	R2
ND5:0201-0519	6.529	water	MT-ND5	R2
ND5:0202-0843	5.224	water	MT-ND5	R2
ND5:0203-1064	5.312	water	MT-ND5	R2
ND5:0204-0852	4.416	water	MT-ND5	R2
ND5:0205-0815	7.187	water	MT-ND5	R2
ND5:0206-0421	5.633	water	MT-ND5	R2
ND5:0207-1009	5.558	water	MT-ND5	R2
ND5:0208-0650	6.65	water	MT-ND5	R2
ND5:0209-1042	5.765	water	MT-ND5	R2
ND5:0210-0669	5.443	water	MT-ND5	R2
ND5:0211-0619	7.185	water	MT-ND5	R2
ND5:0212-1113	7.102	water	MT-ND5	R2
ND5:0213-0464	8.05	water	MT-ND5	R2
ND5:0181-0522	9.109	5h	MT-ND5	R2
ND5:0182-1101	7.795	5h	MT-ND5	R2
ND5:0183-0898	7.521	5h	MT-ND5	R2
ND5:0184-0432	10.04	5h	MT-ND5	R2
ND5:0185-0371	11.04	5h	MT-ND5	R2
ND5:0187-1208	9.564	5h	MT-ND5	R2
ND5:0188-0461	10.07	5h	MT-ND5	R2
ND5:0189-1083	7.048	5h	MT-ND5	R2
ND5:0190-0443	8.198	5h	MT-ND5	R2
ND5:0191-1045	7.194	5h	MT-ND5	R2
ND5:0192-0359	5.441	5h	MT-ND5	R2
ND5:0193-0729	8.915	5h	MT-ND5	R2
ND5:0194-0887	6.027	5h	MT-ND5	R2
ND5:0195-1300	12.84	5h	MT-ND5	R2
ND5:0196-0435	7.825	5h	MT-ND5	R2
ND5:0197-0984	14.09	5h	MT-ND5	R2
ND5:0198-0487	5.26	5h	MT-ND5	R2
ND6:0175-0274	4.708	water	MT-ND6	R1
ND6:0176-0533	3.406	water	MT-ND6	R1
ND6:0177-0707	4.834	water	MT-ND6	R1
ND6:0178-1047	4.284	water	MT-ND6	R1
ND6:0179-0729	3.739	water	MT-ND6	R1
ND6:0180-1042	5.673	water	MT-ND6	R1
ND6:0181-1052	5.068	water	MT-ND6	R1
ND6:0182-0331	3.962	water	MT-ND6	R1
ND6:0183-0391	11.89	water	MT-ND6	R1
ND6:0185-0715	5.492	water	MT-ND6	R1
ND6:0186-0366	3.941	water	MT-ND6	R1
ND6:0187-0138	3.687	water	MT-ND6	R1
ND6:0175-0274	12.34	water	MT-ND6	R1
ND6:0176-0533	4.033	water	MT-ND6	R1
ND6:0177-0707	7.489	water	MT-ND6	R1
ND6:0178-1047	22.72	water	MT-ND6	R1
ND6:0179-0729	5.793	water	MT-ND6	R1
ND6:0180-1042	5.827	water	MT-ND6	R1
ND6:0181-1052	5.679	water	MT-ND6	R1
ND6:0182-0331	4.366	water	MT-ND6	R1
ND6:0183-0391	2.834	water	MT-ND6	R1
ND6:0185-0715	7.585	water	MT-ND6	R1
ND6:0186-0366	1.884	water	MT-ND6	R1
ND6:0187-0138	7.312	water	MT-ND6	R1
ND6:0188-0385	4.111	water	MT-ND6	R1
ND6:0189-0529	7.384	water	MT-ND6	R1
ND6:0190-1338	4.397	water	MT-ND6	R1
ND6:0191-0734	6.624	water	MT-ND6	R1
ND6:0192-0513	4.62	water	MT-ND6	R1
ND6:0193-0842	5.177	water	MT-ND6	R1
ND6:0194-1234	6.098	water	MT-ND6	R1
ND6:0195-0811	5.383	water	MT-ND6	R1
ND6:0196-1244	3.766	water	MT-ND6	R1
ND6:0197-0733	5.566	water	MT-ND6	R1
ND6:0198-0992	4.906	water	MT-ND6	R1
ND6:0199-1112	5.348	water	MT-ND6	R1
ND6:0200-1071	6.159	water	MT-ND6	R1
ND6:0201-0413	5.522	water	MT-ND6	R1
ND6:0202-0539	7.208	water	MT-ND6	R1
ND6:0203-0773	5.253	water	MT-ND6	R1
ND6:0204-0938	5.848	water	MT-ND6	R1
ND6:0205-0539	7.208	water	MT-ND6	R1
ND6:0206-1175	5.304	water	MT-ND6	R1
ND6:0159-0826	34.47	5h	MT-ND6	R1
ND6:0160-0849	6.832	5h	MT-ND6	R1
ND6:0161-0505	7.821	5h	MT-ND6	R1
ND6:0162-1170	14.74	5h	MT-ND6	R1
ND6:0163-0502	8.645	5h	MT-ND6	R1
ND6:0164-0804	8.565	5h	MT-ND6	R1
ND6:0165-1155	7.58	5h	MT-ND6	R1
ND6:0167-0944	8.044	5h	MT-ND6	R1
ND6:0168-1308	11.6	5h	MT-ND6	R1
ND6:0169-1008	14.23	5h	MT-ND6	R1
ND6:0170-0592	11.63	5h	MT-ND6	R1
ND6:0171-1094	10.58	5h	MT-ND6	R1
ND6:0172-0622	17.45	5h	MT-ND6	R1
ND6:0173-0679	7.839	5h	MT-ND6	R1
ND6:0174-1050	7.1	5h	MT-ND6	R1
ND6:0237-0375	4.858	water	MT-ND6	R2
ND6:0238-1126	9.205	water	MT-ND6	R2
ND6:0239-0432	8.166	water	MT-ND6	R2
ND6:0240-0260	7.913	water	MT-ND6	R2
ND6:0241-0914	6.159	water	MT-ND6	R2
ND6:0242-0819	6.095	water	MT-ND6	R2
ND6:0243-0634	6.787	water	MT-ND6	R2
ND6:0244-0627	5.895	water	MT-ND6	R2
ND6:0245-0586	5.189	water	MT-ND6	R2
ND6:0246-0928	7.349	water	MT-ND6	R2
ND6:0247-0359	6.838	water	MT-ND6	R2
ND6:0248-0966	5.219	water	MT-ND6	R2
ND6:0249-0356	7.554	water	MT-ND6	R2
ND6:0250-0505	4.136	water	MT-ND6	R2
ND6:0251-0937	7.325	water	MT-ND6	R2
ND6:0252-0780	6.383	water	MT-ND6	R2
ND6:0253-0747	5.496	water	MT-ND6	R2
ND6:0001-1221	6.84	water	MT-ND6	R2
ND6:0207-0355	5.125	5h	MT-ND6	R2
ND6:0208-0518	40.26	5h	MT-ND6	R2
ND6:0209-0726	8.208	5h	MT-ND6	R2
ND6:0210-1199	12.69	5h	MT-ND6	R2
ND6:0211-1304	3.934	5h	MT-ND6	R2
ND6:0212-0247	3.6	5h	MT-ND6	R2
ND6:0213-0357	6.055	5h	MT-ND6	R2
ND6:0214-0694	5.163	5h	MT-ND6	R2
ND6:0215-0878	4.695	5h	MT-ND6	R2
ND6:0216-0171	6.42	5h	MT-ND6	R2
ND6:0217-0601	8.465	5h	MT-ND6	R2
ND6:0218-0598	9.005	5h	MT-ND6	R2
ND6:0219-0506	3.683	5h	MT-ND6	R2
ND6:0220-1009	7.574	5h	MT-ND6	R2
ND6:0221-1083	5.42	5h	MT-ND6	R2
ND6:0222-0390	5.287	5h	MT-ND6	R2
ND6:0223-0650	5.298	5h	MT-ND6	R2
ND6:0224-0122	3.73	5h	MT-ND6	R2
ND6:0225-0311	6.669	5h	MT-ND6	R2
ND6:0226-1065	6.794	5h	MT-ND6	R2
ND6:0227-0179	5.742	5h	MT-ND6	R2
ND6:0228-0808	5.099	5h	MT-ND6	R2
ND6:0229-0614	9.5	5h	MT-ND6	R2
ND6:0230-1096	8.507	5h	MT-ND6	R2
ND6:0231-0802	8.552	5h	MT-ND6	R2
ND6:0232-1139	10.62	5h	MT-ND6	R2
ND6:0233-0685	9.245	5h	MT-ND6	R2
ND6:0234-0252	9.318	5h	MT-ND6	R2
ND6:0235-0464	3.953	5h	MT-ND6	R2
ND6:0236-0473	8.483	5h	MT-ND6	R2

## Sheet: IMT1B
Label	Skew	Treat	RNA	Rep
C3-1771403.ome.tiff_DMSO_corr.tif_projected.tif:0038-0241	3.28	DMSO	MT-ND5	R1
C3-1771403.ome.tiff_DMSO_corr.tif_projected.tif:0041-0993	5.059	DMSO	MT-ND5	R1
C3-1771403.ome.tiff_DMSO_corr.tif_projected.tif:0042-1207	3.421	DMSO	MT-ND5	R1
C3-1771403.ome.tiff_DMSO_corr.tif_projected.tif:0043-1355	2.797	DMSO	MT-ND5	R1
C3-1771403.ome.tiff_DMSO_corr.tif_projected.tif:0044-0201	3.157	DMSO	MT-ND5	R1
C3-1771403.ome.tiff_DMSO_corr.tif_projected.tif:0046-0846	3.24	DMSO	MT-ND5	R1
C3-1771403.ome.tiff_DMSO_corr.tif_projected.tif:0047-0872	4.317	DMSO	MT-ND5	R1
C3-1771403.ome.tiff_DMSO_corr.tif_projected.tif:0048-1155	3.058	DMSO	MT-ND5	R1
C3-1771403.ome.tiff_DMSO_corr.tif_projected.tif:0049-0622	2.799	DMSO	MT-ND5	R1
C3-1771403.ome.tiff_DMSO_corr.tif_projected.tif:0050-1112	3.132	DMSO	MT-ND5	R1
C3-1771403.ome.tiff_DMSO_corr.tif_projected.tif:0052-0893	3.155	DMSO	MT-ND5	R1
C3-1771403.ome.tiff_DMSO_corr.tif_projected.tif:0053-0890	2.956	DMSO	MT-ND5	R1
C3-1771403.ome.tiff_DMSO_corr.tif_projected.tif:0054-1255	3.041	DMSO	MT-ND5	R1
C3-1771403.ome.tiff_DMSO_corr.tif_projected.tif:0055-0402	3.133	DMSO	MT-ND5	R1
C3-1771403.ome.tiff_DMSO_corr.tif_projected.tif:0056-0497	4.228	DMSO	MT-ND5	R1
C3-1771403.ome.tiff_DMSO_corr.tif_projected.tif:0057-0907	4.683	DMSO	MT-ND5	R1
C3-1771403.ome.tiff_DMSO_corr.tif_projected.tif:0058-0210	3.378	DMSO	MT-ND5	R1
C3-1771403.ome.tiff_DMSO_corr.tif_projected.tif:0059-0603	3.327	DMSO	MT-ND5	R1
C3-1771403.ome.tiff_DMSO_corr.tif_projected.tif:0060-0478	3.439	DMSO	MT-ND5	R1
C3-1771403.ome.tiff_DMSO_corr.tif_projected.tif:0061-0701	4.34	DMSO	MT-ND5	R1
C3-1771403.ome.tiff_DMSO_corr.tif_projected.tif:0062-0377	2.903	DMSO	MT-ND5	R1
C3-1771403.ome.tiff_DMSO_corr.tif_projected.tif:0063-0887	3.725	DMSO	MT-ND5	R1
C3-1771403.ome.tiff_DMSO_corr.tif_projected.tif:0064-0212	3.696	DMSO	MT-ND5	R1
C3-1771403.ome.tiff_DMSO_corr.tif_projected.tif:0065-0683	4.651	DMSO	MT-ND5	R1
C3-1771404.ome.tiff_DMSO_corr.tif_projected.tif:0093-0514	3.884	DMSO	MT-ND5	R1
C3-1771404.ome.tiff_DMSO_corr.tif_projected.tif:0094-0558	3.032	DMSO	MT-ND5	R1
C3-1771404.ome.tiff_DMSO_corr.tif_projected.tif:0095-0890	3.51	DMSO	MT-ND5	R1
C3-1771404.ome.tiff_DMSO_corr.tif_projected.tif:0096-1016	2.835	DMSO	MT-ND5	R1
C3-1771404.ome.tiff_DMSO_corr.tif_projected.tif:0097-1010	3.662	DMSO	MT-ND5	R1
C3-1771404.ome.tiff_DMSO_corr.tif_projected.tif:0098-0419	2.951	DMSO	MT-ND5	R1
C3-1771404.ome.tiff_DMSO_corr.tif_projected.tif:0099-0547	2.607	DMSO	MT-ND5	R1
C3-1771404.ome.tiff_DMSO_corr.tif_projected.tif:0100-0833	3.03	DMSO	MT-ND5	R1
C3-1771404.ome.tiff_DMSO_corr.tif_projected.tif:0101-0979	2.692	DMSO	MT-ND5	R1
C3-1771404.ome.tiff_DMSO_corr.tif_projected.tif:0102-1160	2.935	DMSO	MT-ND5	R1
C3-1771404.ome.tiff_DMSO_corr.tif_projected.tif:0103-1219	2.885	DMSO	MT-ND5	R1
C3-1771404.ome.tiff_DMSO_corr.tif_projected.tif:0104-0246	3.407	DMSO	MT-ND5	R1
C3-1771404.ome.tiff_DMSO_corr.tif_projected.tif:0105-0712	3.579	DMSO	MT-ND5	R1
C3-1771404.ome.tiff_DMSO_corr.tif_projected.tif:0106-1016	5.196	DMSO	MT-ND5	R1
C3-1771404.ome.tiff_DMSO_corr.tif_projected.tif:0107-1335	2.669	DMSO	MT-ND5	R1
C3-1771404.ome.tiff_DMSO_corr.tif_projected.tif:0108-0689	4.075	DMSO	MT-ND5	R1
C3-1771404.ome.tiff_DMSO_corr.tif_projected.tif:0109-0221	2.643	DMSO	MT-ND5	R1
C3-1771404.ome.tiff_DMSO_corr.tif_projected.tif:0110-0377	2.904	DMSO	MT-ND5	R1
C3-1771404.ome.tiff_DMSO_corr.tif_projected.tif:0111-1070	2.487	DMSO	MT-ND5	R1
C3-1771404.ome.tiff_DMSO_corr.tif_projected.tif:0112-0630	3.639	DMSO	MT-ND5	R1
C3-1771404.ome.tiff_DMSO_corr.tif_projected.tif:0113-0798	2.974	DMSO	MT-ND5	R1
C3-1771404.ome.tiff_DMSO_corr.tif_projected.tif:0114-0887	4.139	DMSO	MT-ND5	R1
C3-1771404.ome.tiff_DMSO_corr.tif_projected.tif:0115-1271	3.502	DMSO	MT-ND5	R1
C3-1771405.ome.tiff_DMSO_corr.tif_projected.tif:0066-0294	3.64	DMSO	MT-ND5	R1
C3-1771405.ome.tiff_DMSO_corr.tif_projected.tif:0067-0463	3.408	DMSO	MT-ND5	R1
C3-1771405.ome.tiff_DMSO_corr.tif_projected.tif:0068-0677	3.189	DMSO	MT-ND5	R1
C3-1771405.ome.tiff_DMSO_corr.tif_projected.tif:0070-1241	3.63	DMSO	MT-ND5	R1
C3-1771405.ome.tiff_DMSO_corr.tif_projected.tif:0071-1071	5.936	DMSO	MT-ND5	R1
C3-1771405.ome.tiff_DMSO_corr.tif_projected.tif:0072-0967	3.869	DMSO	MT-ND5	R1
C3-1771405.ome.tiff_DMSO_corr.tif_projected.tif:0073-0452	3.026	DMSO	MT-ND5	R1
C3-1771405.ome.tiff_DMSO_corr.tif_projected.tif:0074-0642	4.091	DMSO	MT-ND5	R1
C3-1771405.ome.tiff_DMSO_corr.tif_projected.tif:0075-0697	4.895	DMSO	MT-ND5	R1
C3-1771405.ome.tiff_DMSO_corr.tif_projected.tif:0076-0706	3.676	DMSO	MT-ND5	R1
C3-1771405.ome.tiff_DMSO_corr.tif_projected.tif:0077-1271	2.738	DMSO	MT-ND5	R1
C3-1771405.ome.tiff_DMSO_corr.tif_projected.tif:0078-0532	2.889	DMSO	MT-ND5	R1
C3-1771405.ome.tiff_DMSO_corr.tif_projected.tif:0079-1007	3.501	DMSO	MT-ND5	R1
C3-1771405.ome.tiff_DMSO_corr.tif_projected.tif:0080-0623	3.985	DMSO	MT-ND5	R1
C3-1771405.ome.tiff_DMSO_corr.tif_projected.tif:0081-0306	3.314	DMSO	MT-ND5	R1
C3-1771405.ome.tiff_DMSO_corr.tif_projected.tif:0082-0787	3.466	DMSO	MT-ND5	R1
C3-1771406.ome.tiff_DMSO_corr.tif_projected.tif:0017-0210	3.784	DMSO	MT-ND5	R1
C3-1771406.ome.tiff_DMSO_corr.tif_projected.tif:0018-0369	3.474	DMSO	MT-ND5	R1
C3-1771406.ome.tiff_DMSO_corr.tif_projected.tif:0019-0435	4.626	DMSO	MT-ND5	R1
C3-1771406.ome.tiff_DMSO_corr.tif_projected.tif:0020-0787	4.161	DMSO	MT-ND5	R1
C3-1771406.ome.tiff_DMSO_corr.tif_projected.tif:0021-0817	3.116	DMSO	MT-ND5	R1
C3-1771406.ome.tiff_DMSO_corr.tif_projected.tif:0022-0865	3.22	DMSO	MT-ND5	R1
C3-1771406.ome.tiff_DMSO_corr.tif_projected.tif:0023-0924	5.14	DMSO	MT-ND5	R1
C3-1771406.ome.tiff_DMSO_corr.tif_projected.tif:0024-1324	3.961	DMSO	MT-ND5	R1
C3-1771406.ome.tiff_DMSO_corr.tif_projected.tif:0025-0474	4.271	DMSO	MT-ND5	R1
C3-1771406.ome.tiff_DMSO_corr.tif_projected.tif:0026-0838	3.497	DMSO	MT-ND5	R1
C3-1771406.ome.tiff_DMSO_corr.tif_projected.tif:0027-0995	5.783	DMSO	MT-ND5	R1
C3-1771406.ome.tiff_DMSO_corr.tif_projected.tif:0028-1065	4.164	DMSO	MT-ND5	R1
C3-1771406.ome.tiff_DMSO_corr.tif_projected.tif:0029-1121	3.571	DMSO	MT-ND5	R1
C3-1771406.ome.tiff_DMSO_corr.tif_projected.tif:0030-0291	3.65	DMSO	MT-ND5	R1
C3-1771406.ome.tiff_DMSO_corr.tif_projected.tif:0031-0282	4.771	DMSO	MT-ND5	R1
C3-1771406.ome.tiff_DMSO_corr.tif_projected.tif:0034-1109	5.452	DMSO	MT-ND5	R1
C3-1771406.ome.tiff_DMSO_corr.tif_projected.tif:0036-0567	5.705	DMSO	MT-ND5	R1
C3-1771407.ome.tiff_DMSO_corr.tif_projected.tif:0003-0369	3.181	DMSO	MT-ND5	R1
C3-1771407.ome.tiff_DMSO_corr.tif_projected.tif:0004-0432	3.447	DMSO	MT-ND5	R1
C3-1771407.ome.tiff_DMSO_corr.tif_projected.tif:0005-0762	4.174	DMSO	MT-ND5	R1
C3-1771407.ome.tiff_DMSO_corr.tif_projected.tif:0006-0938	4.132	DMSO	MT-ND5	R1
C3-1771407.ome.tiff_DMSO_corr.tif_projected.tif:0007-0965	3.755	DMSO	MT-ND5	R1
C3-1771407.ome.tiff_DMSO_corr.tif_projected.tif:0008-0349	4.302	DMSO	MT-ND5	R1
C3-1771407.ome.tiff_DMSO_corr.tif_projected.tif:0009-0333	3.951	DMSO	MT-ND5	R1
C3-1771407.ome.tiff_DMSO_corr.tif_projected.tif:0010-0778	4.539	DMSO	MT-ND5	R1
C3-1771407.ome.tiff_DMSO_corr.tif_projected.tif:0011-1196	4.385	DMSO	MT-ND5	R1
C3-1771407.ome.tiff_DMSO_corr.tif_projected.tif:0012-1289	4.572	DMSO	MT-ND5	R1
C3-1771407.ome.tiff_DMSO_corr.tif_projected.tif:0013-1040	4.019	DMSO	MT-ND5	R1
C3-1771407.ome.tiff_DMSO_corr.tif_projected.tif:0014-0619	4.503	DMSO	MT-ND5	R1
C3-1771407.ome.tiff_DMSO_corr.tif_projected.tif:0015-0667	3.542	DMSO	MT-ND5	R1
C3-1771407.ome.tiff_DMSO_corr.tif_projected.tif:0016-1162	4.078	DMSO	MT-ND5	R1
C3-1771119.ome.tiff_5h_corr.tif_projected.tif:0001-0564	10.01	5h	MT-ND5	R1
C3-1771119.ome.tiff_5h_corr.tif_projected.tif:0002-0297	5.566	5h	MT-ND5	R1
C3-1771119.ome.tiff_5h_corr.tif_projected.tif:0003-0656	7.417	5h	MT-ND5	R1
C3-1771119.ome.tiff_5h_corr.tif_projected.tif:0004-0664	7.351	5h	MT-ND5	R1
C3-1771119.ome.tiff_5h_corr.tif_projected.tif:0005-1202	32.11	5h	MT-ND5	R1
C3-1771119.ome.tiff_5h_corr.tif_projected.tif:0006-0384	5.821	5h	MT-ND5	R1
C3-1771119.ome.tiff_5h_corr.tif_projected.tif:0010-0371	4.029	5h	MT-ND5	R1
C3-1771119.ome.tiff_5h_corr.tif_projected.tif:0011-0954	6.68	5h	MT-ND5	R1
C3-1771119.ome.tiff_5h_corr.tif_projected.tif:0015-1016	7.13	5h	MT-ND5	R1
C3-1771120.ome.tiff_5h_corr.tif_projected.tif:0002-0854	5.281	5h	MT-ND5	R1
C3-1771120.ome.tiff_5h_corr.tif_projected.tif:0003-1237	4.531	5h	MT-ND5	R1
C3-1771120.ome.tiff_5h_corr.tif_projected.tif:0001-0433	9.207	5h	MT-ND5	R1
C3-1771120.ome.tiff_5h_corr.tif_projected.tif:0003-0888	8.064	5h	MT-ND5	R1
C3-1771120.ome.tiff_5h_corr.tif_projected.tif:0002-0326	5.733	5h	MT-ND5	R1
C3-1771120.ome.tiff_5h_corr.tif_projected.tif:0003-0689	5.909	5h	MT-ND5	R1
C3-1771120.ome.tiff_5h_corr.tif_projected.tif:0004-1082	6.422	5h	MT-ND5	R1
C3-1771120.ome.tiff_5h_corr.tif_projected.tif:0001-0731	8.403	5h	MT-ND5	R1
C3-1771121.ome.tiff_5h_corr.tif_projected.tif:0016-0770	10.54	5h	MT-ND5	R1
C3-1771121.ome.tiff_5h_corr.tif_projected.tif:0017-0297	4.654	5h	MT-ND5	R1
C3-1771121.ome.tiff_5h_corr.tif_projected.tif:0018-0865	6.087	5h	MT-ND5	R1
C3-1771121.ome.tiff_5h_corr.tif_projected.tif:0020-0960	7.348	5h	MT-ND5	R1
C3-1771121.ome.tiff_5h_corr.tif_projected.tif:0021-0663	24.94	5h	MT-ND5	R1
C3-1771121.ome.tiff_5h_corr.tif_projected.tif:0023-0418	6.743	5h	MT-ND5	R1
C3-1771122.ome.tiff_5h_corr.tif_projected.tif:0024-0386	6.597	5h	MT-ND5	R1
C3-1771122.ome.tiff_5h_corr.tif_projected.tif:0025-0346	6.075	5h	MT-ND5	R1
C3-1771122.ome.tiff_5h_corr.tif_projected.tif:0026-0591	5.653	5h	MT-ND5	R1
C3-1771122.ome.tiff_5h_corr.tif_projected.tif:0027-0424	11.71	5h	MT-ND5	R1
C3-1771122.ome.tiff_5h_corr.tif_projected.tif:0028-0580	14.54	5h	MT-ND5	R1
C3-1771122.ome.tiff_5h_corr.tif_projected.tif:0029-0887	5.225	5h	MT-ND5	R1
C3-1771122.ome.tiff_5h_corr.tif_projected.tif:0030-0896	6.203	5h	MT-ND5	R1
C3-1771122.ome.tiff_5h_corr.tif_projected.tif:0031-1112	10.18	5h	MT-ND5	R1
C3-1771122.ome.tiff_5h_corr.tif_projected.tif:0032-1134	5.721	5h	MT-ND5	R1
C3-1771122.ome.tiff_5h_corr.tif_projected.tif:0033-0209	15.04	5h	MT-ND5	R1
C3-1771122.ome.tiff_5h_corr.tif_projected.tif:0034-0271	9.7	5h	MT-ND5	R1
C3-1771122.ome.tiff_5h_corr.tif_projected.tif:0035-0544	10.67	5h	MT-ND5	R1
C3-1771122.ome.tiff_5h_corr.tif_projected.tif:0036-1076	7.097	5h	MT-ND5	R1
C3-1771117.ome.tiff_5h_corr.tif_projected.tif:0001-0497	8.281	5h	MT-ND5	R1
C3-1771117.ome.tiff_5h_corr.tif_projected.tif:0002-0939	7.025	5h	MT-ND5	R1
C3-1771117.ome.tiff_5h_corr.tif_projected.tif:0001-0279	5.094	5h	MT-ND5	R1
C3-1771117.ome.tiff_5h_corr.tif_projected.tif:0002-0686	12.96	5h	MT-ND5	R1
C3-1771117.ome.tiff_5h_corr.tif_projected.tif:0002-0538	7.923	5h	MT-ND5	R1
C3-1771117.ome.tiff_5h_corr.tif_projected.tif:0003-1113	10.83	5h	MT-ND5	R1
C2-1917978.ome.tiff_DMSO_corr.tif_projected.tif:0001-0762	3.655	DMSO	MT-ND5	R2
C2-1917978.ome.tiff_DMSO_corr.tif_projected.tif:0002-0818	3.497	DMSO	MT-ND5	R2
C2-1917978.ome.tiff_DMSO_corr.tif_projected.tif:0003-0507	3.324	DMSO	MT-ND5	R2
C2-1917978.ome.tiff_DMSO_corr.tif_projected.tif:0004-0787	3.148	DMSO	MT-ND5	R2
C2-1917978.ome.tiff_DMSO_corr.tif_projected.tif:0005-1235	3.133	DMSO	MT-ND5	R2
C2-1917978.ome.tiff_DMSO_corr.tif_projected.tif:0006-0253	3.635	DMSO	MT-ND5	R2
C2-1917978.ome.tiff_DMSO_corr.tif_projected.tif:0007-0691	3.279	DMSO	MT-ND5	R2
C2-1917979.ome.tiff_DMSO_corr.tif_projected.tif:0067-0473	1.539	DMSO	MT-ND5	R2
C2-1917979.ome.tiff_DMSO_corr.tif_projected.tif:0068-0727	4.017	DMSO	MT-ND5	R2
C2-1917979.ome.tiff_DMSO_corr.tif_projected.tif:0069-1056	4.374	DMSO	MT-ND5	R2
C2-1917979.ome.tiff_DMSO_corr.tif_projected.tif:0070-0862	3.254	DMSO	MT-ND5	R2
C2-1917979.ome.tiff_DMSO_corr.tif_projected.tif:0071-1043	3.424	DMSO	MT-ND5	R2
C2-1917979.ome.tiff_DMSO_corr.tif_projected.tif:0072-1103	4.571	DMSO	MT-ND5	R2
C2-1917980.ome.tiff_DMSO_corr.tif_projected.tif:0017-0456	4.369	DMSO	MT-ND5	R2
C2-1917980.ome.tiff_DMSO_corr.tif_projected.tif:0018-0942	4.078	DMSO	MT-ND5	R2
C2-1917980.ome.tiff_DMSO_corr.tif_projected.tif:0019-1332	3.518	DMSO	MT-ND5	R2
C2-1917980.ome.tiff_DMSO_corr.tif_projected.tif:0021-0653	4.744	DMSO	MT-ND5	R2
C2-1917980.ome.tiff_DMSO_corr.tif_projected.tif:0022-0916	3.826	DMSO	MT-ND5	R2
C2-1917980.ome.tiff_DMSO_corr.tif_projected.tif:0023-0851	3.269	DMSO	MT-ND5	R2
C2-1917980.ome.tiff_DMSO_corr.tif_projected.tif:0024-1123	3.171	DMSO	MT-ND5	R2
C2-1917980.ome.tiff_DMSO_corr.tif_projected.tif:0026-0269	4.501	DMSO	MT-ND5	R2
C2-1917980.ome.tiff_DMSO_corr.tif_projected.tif:0027-0244	2.932	DMSO	MT-ND5	R2
C2-1917981.ome.tiff_DMSO_corr.tif_projected.tif:0050-0354	2.936	DMSO	MT-ND5	R2
C2-1917981.ome.tiff_DMSO_corr.tif_projected.tif:0051-0750	3.163	DMSO	MT-ND5	R2
C2-1917981.ome.tiff_DMSO_corr.tif_projected.tif:0054-0265	4.227	DMSO	MT-ND5	R2
C2-1917981.ome.tiff_DMSO_corr.tif_projected.tif:0055-0788	4.894	DMSO	MT-ND5	R2
C2-1917981.ome.tiff_DMSO_corr.tif_projected.tif:0056-0962	5.695	DMSO	MT-ND5	R2
C2-1917981.ome.tiff_DMSO_corr.tif_projected.tif:0057-0361	4.04	DMSO	MT-ND5	R2
C2-1917981.ome.tiff_DMSO_corr.tif_projected.tif:0058-0689	3.141	DMSO	MT-ND5	R2
C2-1917981.ome.tiff_DMSO_corr.tif_projected.tif:0059-1003	4.253	DMSO	MT-ND5	R2
C2-1917981.ome.tiff_DMSO_corr.tif_projected.tif:0060-1151	5.015	DMSO	MT-ND5	R2
C2-1917982.ome.tiff_DMSO_corr.tif_projected.tif:0033-0573	3.221	DMSO	MT-ND5	R2
C2-1917982.ome.tiff_DMSO_corr.tif_projected.tif:0034-1153	5.073	DMSO	MT-ND5	R2
C2-1917982.ome.tiff_DMSO_corr.tif_projected.tif:0035-1079	5.101	DMSO	MT-ND5	R2
C2-1917982.ome.tiff_DMSO_corr.tif_projected.tif:0036-1031	4.672	DMSO	MT-ND5	R2
C2-1917982.ome.tiff_DMSO_corr.tif_projected.tif:0037-0744	4.311	DMSO	MT-ND5	R2
C2-1917982.ome.tiff_DMSO_corr.tif_projected.tif:0038-1299	4.652	DMSO	MT-ND5	R2
C2-1917988.ome.tiff_5h_corr.tif_projected.tif:0028-0582	5.732	5h	MT-ND5	R2
C2-1917988.ome.tiff_5h_corr.tif_projected.tif:0029-1049	6.3	5h	MT-ND5	R2
C2-1917988.ome.tiff_5h_corr.tif_projected.tif:0030-0678	5.597	5h	MT-ND5	R2
C2-1917988.ome.tiff_5h_corr.tif_projected.tif:0031-1054	5.319	5h	MT-ND5	R2
C2-1917989.ome.tiff_5h_corr.tif_projected.tif:0073-0615	6.997	5h	MT-ND5	R2
C2-1917989.ome.tiff_5h_corr.tif_projected.tif:0074-0683	5.728	5h	MT-ND5	R2
C2-1917989.ome.tiff_5h_corr.tif_projected.tif:0075-0923	7.639	5h	MT-ND5	R2
C2-1917989.ome.tiff_5h_corr.tif_projected.tif:0076-1118	8.783	5h	MT-ND5	R2
C2-1917989.ome.tiff_5h_corr.tif_projected.tif:0077-1074	6.309	5h	MT-ND5	R2
C2-1917989.ome.tiff_5h_corr.tif_projected.tif:0078-0655	8.774	5h	MT-ND5	R2
C2-1917989.ome.tiff_5h_corr.tif_projected.tif:0079-0872	4.921	5h	MT-ND5	R2
C2-1917989.ome.tiff_5h_corr.tif_projected.tif:0080-1315	9.768	5h	MT-ND5	R2
C2-1917990.ome.tiff_5h_corr.tif_projected.tif:0008-0275	8.35	5h	MT-ND5	R2
C2-1917990.ome.tiff_5h_corr.tif_projected.tif:0009-0254	6.23	5h	MT-ND5	R2
C2-1917990.ome.tiff_5h_corr.tif_projected.tif:0010-0731	7.762	5h	MT-ND5	R2
C2-1917990.ome.tiff_5h_corr.tif_projected.tif:0011-0765	6.533	5h	MT-ND5	R2
C2-1917990.ome.tiff_5h_corr.tif_projected.tif:0012-1122	6.001	5h	MT-ND5	R2
C2-1917990.ome.tiff_5h_corr.tif_projected.tif:0013-0859	7.127	5h	MT-ND5	R2
C2-1917990.ome.tiff_5h_corr.tif_projected.tif:0014-1265	6.572	5h	MT-ND5	R2
C2-1917990.ome.tiff_5h_corr.tif_projected.tif:0015-0688	7.072	5h	MT-ND5	R2
C2-1917990.ome.tiff_5h_corr.tif_projected.tif:0016-1047	5.595	5h	MT-ND5	R2
C2-1917991.ome.tiff_5h_corr.tif_projected.tif:0061-0466	17.99	5h	MT-ND5	R2
C2-1917991.ome.tiff_5h_corr.tif_projected.tif:0062-1041	5.83	5h	MT-ND5	R2
C2-1917991.ome.tiff_5h_corr.tif_projected.tif:0063-1186	8.632	5h	MT-ND5	R2
C2-1917991.ome.tiff_5h_corr.tif_projected.tif:0064-0359	6.556	5h	MT-ND5	R2
C2-1917991.ome.tiff_5h_corr.tif_projected.tif:0065-0865	6.5	5h	MT-ND5	R2
C2-1917991.ome.tiff_5h_corr.tif_projected.tif:0066-0828	7.669	5h	MT-ND5	R2
C2-1917992.ome.tiff_5h_corr.tif_projected.tif:0039-0271	5.224	5h	MT-ND5	R2
C2-1917992.ome.tiff_5h_corr.tif_projected.tif:0040-0624	7.368	5h	MT-ND5	R2
C2-1917992.ome.tiff_5h_corr.tif_projected.tif:0041-0722	4.112	5h	MT-ND5	R2
C2-1917992.ome.tiff_5h_corr.tif_projected.tif:0042-0338	8.596	5h	MT-ND5	R2
C2-1917992.ome.tiff_5h_corr.tif_projected.tif:0043-0410	4.331	5h	MT-ND5	R2
C2-1917992.ome.tiff_5h_corr.tif_projected.tif:0045-0484	4.82	5h	MT-ND5	R2
C2-1917992.ome.tiff_5h_corr.tif_projected.tif:0046-1187	5.073	5h	MT-ND5	R2
C2-1917992.ome.tiff_5h_corr.tif_projected.tif:0047-1127	4.166	5h	MT-ND5	R2
C2-1917992.ome.tiff_5h_corr.tif_projected.tif:0048-0782	7.576	5h	MT-ND5	R2
C2-1917992.ome.tiff_5h_corr.tif_projected.tif:0049-1159	5.877	5h	MT-ND5	R2
C2-1771403.ome.tiff_DMSO_corr.tif_projected.tif:0038-0241	3.287	DMSO	MT-CO3	R1
C2-1771403.ome.tiff_DMSO_corr.tif_projected.tif:0041-0993	4.415	DMSO	MT-CO3	R1
C2-1771403.ome.tiff_DMSO_corr.tif_projected.tif:0042-1207	3.252	DMSO	MT-CO3	R1
C2-1771403.ome.tiff_DMSO_corr.tif_projected.tif:0043-1355	2.544	DMSO	MT-CO3	R1
C2-1771403.ome.tiff_DMSO_corr.tif_projected.tif:0044-0201	2.88	DMSO	MT-CO3	R1
C2-1771403.ome.tiff_DMSO_corr.tif_projected.tif:0046-0846	2.545	DMSO	MT-CO3	R1
C2-1771403.ome.tiff_DMSO_corr.tif_projected.tif:0047-0872	4.015	DMSO	MT-CO3	R1
C2-1771403.ome.tiff_DMSO_corr.tif_projected.tif:0048-1155	2.914	DMSO	MT-CO3	R1
C2-1771403.ome.tiff_DMSO_corr.tif_projected.tif:0049-0622	2.41	DMSO	MT-CO3	R1
C2-1771403.ome.tiff_DMSO_corr.tif_projected.tif:0050-1112	2.885	DMSO	MT-CO3	R1
C2-1771403.ome.tiff_DMSO_corr.tif_projected.tif:0052-0893	2.793	DMSO	MT-CO3	R1
C2-1771403.ome.tiff_DMSO_corr.tif_projected.tif:0053-0890	2.767	DMSO	MT-CO3	R1
C2-1771403.ome.tiff_DMSO_corr.tif_projected.tif:0054-1255	2.753	DMSO	MT-CO3	R1
C2-1771403.ome.tiff_DMSO_corr.tif_projected.tif:0055-0402	2.799	DMSO	MT-CO3	R1
C2-1771403.ome.tiff_DMSO_corr.tif_projected.tif:0056-0497	3.647	DMSO	MT-CO3	R1
C2-1771403.ome.tiff_DMSO_corr.tif_projected.tif:0057-0907	4.126	DMSO	MT-CO3	R1
C2-1771403.ome.tiff_DMSO_corr.tif_projected.tif:0058-0210	2.527	DMSO	MT-CO3	R1
C2-1771403.ome.tiff_DMSO_corr.tif_projected.tif:0059-0603	2.908	DMSO	MT-CO3	R1
C2-1771403.ome.tiff_DMSO_corr.tif_projected.tif:0060-0478	3.222	DMSO	MT-CO3	R1
C2-1771403.ome.tiff_DMSO_corr.tif_projected.tif:0061-0701	3.554	DMSO	MT-CO3	R1
C2-1771403.ome.tiff_DMSO_corr.tif_projected.tif:0062-0377	2.472	DMSO	MT-CO3	R1
C2-1771403.ome.tiff_DMSO_corr.tif_projected.tif:0063-0887	3.398	DMSO	MT-CO3	R1
C2-1771403.ome.tiff_DMSO_corr.tif_projected.tif:0064-0212	3.084	DMSO	MT-CO3	R1
C2-1771403.ome.tiff_DMSO_corr.tif_projected.tif:0065-0683	3.42	DMSO	MT-CO3	R1
C2-1771404.ome.tiff_DMSO_corr.tif_projected.tif:0093-0514	3.101	DMSO	MT-CO3	R1
C2-1771404.ome.tiff_DMSO_corr.tif_projected.tif:0094-0558	2.7	DMSO	MT-CO3	R1
C2-1771404.ome.tiff_DMSO_corr.tif_projected.tif:0095-0890	2.932	DMSO	MT-CO3	R1
C2-1771404.ome.tiff_DMSO_corr.tif_projected.tif:0096-1016	2.505	DMSO	MT-CO3	R1
C2-1771404.ome.tiff_DMSO_corr.tif_projected.tif:0097-1010	3.026	DMSO	MT-CO3	R1
C2-1771404.ome.tiff_DMSO_corr.tif_projected.tif:0098-0419	2.93	DMSO	MT-CO3	R1
C2-1771404.ome.tiff_DMSO_corr.tif_projected.tif:0099-0547	2.902	DMSO	MT-CO3	R1
C2-1771404.ome.tiff_DMSO_corr.tif_projected.tif:0100-0833	2.399	DMSO	MT-CO3	R1
C2-1771404.ome.tiff_DMSO_corr.tif_projected.tif:0101-0979	2.418	DMSO	MT-CO3	R1
C2-1771404.ome.tiff_DMSO_corr.tif_projected.tif:0102-1160	3.049	DMSO	MT-CO3	R1
C2-1771404.ome.tiff_DMSO_corr.tif_projected.tif:0103-1219	2.811	DMSO	MT-CO3	R1
C2-1771404.ome.tiff_DMSO_corr.tif_projected.tif:0104-0246	2.979	DMSO	MT-CO3	R1
C2-1771404.ome.tiff_DMSO_corr.tif_projected.tif:0105-0712	3.459	DMSO	MT-CO3	R1
C2-1771404.ome.tiff_DMSO_corr.tif_projected.tif:0106-1016	3.544	DMSO	MT-CO3	R1
C2-1771404.ome.tiff_DMSO_corr.tif_projected.tif:0107-1335	2.241	DMSO	MT-CO3	R1
C2-1771404.ome.tiff_DMSO_corr.tif_projected.tif:0108-0689	3.138	DMSO	MT-CO3	R1
C2-1771404.ome.tiff_DMSO_corr.tif_projected.tif:0109-0221	2.576	DMSO	MT-CO3	R1
C2-1771404.ome.tiff_DMSO_corr.tif_projected.tif:0110-0377	2.961	DMSO	MT-CO3	R1
C2-1771404.ome.tiff_DMSO_corr.tif_projected.tif:0111-1070	2.125	DMSO	MT-CO3	R1
C2-1771404.ome.tiff_DMSO_corr.tif_projected.tif:0112-0630	3.289	DMSO	MT-CO3	R1
C2-1771404.ome.tiff_DMSO_corr.tif_projected.tif:0113-0798	2.739	DMSO	MT-CO3	R1
C2-1771404.ome.tiff_DMSO_corr.tif_projected.tif:0114-0887	3.467	DMSO	MT-CO3	R1
C2-1771404.ome.tiff_DMSO_corr.tif_projected.tif:0115-1271	3.288	DMSO	MT-CO3	R1
C2-1771405.ome.tiff_DMSO_corr.tif_projected.tif:0066-0294	2.891	DMSO	MT-CO3	R1
C2-1771405.ome.tiff_DMSO_corr.tif_projected.tif:0067-0463	3.176	DMSO	MT-CO3	R1
C2-1771405.ome.tiff_DMSO_corr.tif_projected.tif:0068-0677	2.833	DMSO	MT-CO3	R1
C2-1771405.ome.tiff_DMSO_corr.tif_projected.tif:0070-1241	3.288	DMSO	MT-CO3	R1
C2-1771405.ome.tiff_DMSO_corr.tif_projected.tif:0071-1071	3.793	DMSO	MT-CO3	R1
C2-1771405.ome.tiff_DMSO_corr.tif_projected.tif:0072-0967	2.847	DMSO	MT-CO3	R1
C2-1771405.ome.tiff_DMSO_corr.tif_projected.tif:0073-0452	2.771	DMSO	MT-CO3	R1
C2-1771405.ome.tiff_DMSO_corr.tif_projected.tif:0074-0642	3.205	DMSO	MT-CO3	R1
C2-1771405.ome.tiff_DMSO_corr.tif_projected.tif:0075-0697	4.276	DMSO	MT-CO3	R1
C2-1771405.ome.tiff_DMSO_corr.tif_projected.tif:0076-0706	3.05	DMSO	MT-CO3	R1
C2-1771405.ome.tiff_DMSO_corr.tif_projected.tif:0077-1271	2.655	DMSO	MT-CO3	R1
C2-1771405.ome.tiff_DMSO_corr.tif_projected.tif:0078-0532	2.396	DMSO	MT-CO3	R1
C2-1771405.ome.tiff_DMSO_corr.tif_projected.tif:0079-1007	3.095	DMSO	MT-CO3	R1
C2-1771405.ome.tiff_DMSO_corr.tif_projected.tif:0080-0623	3.004	DMSO	MT-CO3	R1
C2-1771405.ome.tiff_DMSO_corr.tif_projected.tif:0081-0306	3.206	DMSO	MT-CO3	R1
C2-1771405.ome.tiff_DMSO_corr.tif_projected.tif:0082-0787	3.453	DMSO	MT-CO3	R1
C2-1771406.ome.tiff_DMSO_corr.tif_projected.tif:0017-0210	3.525	DMSO	MT-CO3	R1
C2-1771406.ome.tiff_DMSO_corr.tif_projected.tif:0018-0369	2.963	DMSO	MT-CO3	R1
C2-1771406.ome.tiff_DMSO_corr.tif_projected.tif:0019-0435	3.207	DMSO	MT-CO3	R1
C2-1771406.ome.tiff_DMSO_corr.tif_projected.tif:0020-0787	3.554	DMSO	MT-CO3	R1
C2-1771406.ome.tiff_DMSO_corr.tif_projected.tif:0021-0817	2.712	DMSO	MT-CO3	R1
C2-1771406.ome.tiff_DMSO_corr.tif_projected.tif:0022-0865	40.92	DMSO	MT-CO3	R1
C2-1771406.ome.tiff_DMSO_corr.tif_projected.tif:0023-0924	3.55	DMSO	MT-CO3	R1
C2-1771406.ome.tiff_DMSO_corr.tif_projected.tif:0024-1324	2.569	DMSO	MT-CO3	R1
C2-1771406.ome.tiff_DMSO_corr.tif_projected.tif:0025-0474	3.576	DMSO	MT-CO3	R1
C2-1771406.ome.tiff_DMSO_corr.tif_projected.tif:0026-0838	3.037	DMSO	MT-CO3	R1
C2-1771406.ome.tiff_DMSO_corr.tif_projected.tif:0027-0995	3.194	DMSO	MT-CO3	R1
C2-1771406.ome.tiff_DMSO_corr.tif_projected.tif:0028-1065	3.617	DMSO	MT-CO3	R1
C2-1771406.ome.tiff_DMSO_corr.tif_projected.tif:0029-1121	3.126	DMSO	MT-CO3	R1
C2-1771406.ome.tiff_DMSO_corr.tif_projected.tif:0030-0291	3.096	DMSO	MT-CO3	R1
C2-1771406.ome.tiff_DMSO_corr.tif_projected.tif:0031-0282	3.506	DMSO	MT-CO3	R1
C2-1771406.ome.tiff_DMSO_corr.tif_projected.tif:0034-1109	4.001	DMSO	MT-CO3	R1
C2-1771406.ome.tiff_DMSO_corr.tif_projected.tif:0036-0567	3.76	DMSO	MT-CO3	R1
C2-1771407.ome.tiff_DMSO_corr.tif_projected.tif:0003-0369	2.734	DMSO	MT-CO3	R1
C2-1771407.ome.tiff_DMSO_corr.tif_projected.tif:0004-0432	3.477	DMSO	MT-CO3	R1
C2-1771407.ome.tiff_DMSO_corr.tif_projected.tif:0005-0762	3.588	DMSO	MT-CO3	R1
C2-1771407.ome.tiff_DMSO_corr.tif_projected.tif:0006-0938	4.104	DMSO	MT-CO3	R1
C2-1771407.ome.tiff_DMSO_corr.tif_projected.tif:0007-0965	3.442	DMSO	MT-CO3	R1
C2-1771407.ome.tiff_DMSO_corr.tif_projected.tif:0008-0349	3.571	DMSO	MT-CO3	R1
C2-1771407.ome.tiff_DMSO_corr.tif_projected.tif:0009-0333	3.403	DMSO	MT-CO3	R1
C2-1771407.ome.tiff_DMSO_corr.tif_projected.tif:0010-0778	4.16	DMSO	MT-CO3	R1
C2-1771407.ome.tiff_DMSO_corr.tif_projected.tif:0011-1196	3.715	DMSO	MT-CO3	R1
C2-1771407.ome.tiff_DMSO_corr.tif_projected.tif:0012-1289	3.764	DMSO	MT-CO3	R1
C2-1771407.ome.tiff_DMSO_corr.tif_projected.tif:0013-1040	3.786	DMSO	MT-CO3	R1
C2-1771407.ome.tiff_DMSO_corr.tif_projected.tif:0014-0619	3.673	DMSO	MT-CO3	R1
C2-1771407.ome.tiff_DMSO_corr.tif_projected.tif:0015-0667	3.267	DMSO	MT-CO3	R1
C2-1771407.ome.tiff_DMSO_corr.tif_projected.tif:0016-1162	3.661	DMSO	MT-CO3	R1
C2-1771119.ome.tiff_5h_corr.tif_projected.tif:0001-0564	4.093	5h	MT-CO3	R1
C2-1771119.ome.tiff_5h_corr.tif_projected.tif:0002-0297	2.911	5h	MT-CO3	R1
C2-1771119.ome.tiff_5h_corr.tif_projected.tif:0003-0656	4.119	5h	MT-CO3	R1
C2-1771119.ome.tiff_5h_corr.tif_projected.tif:0004-0664	4.523	5h	MT-CO3	R1
C2-1771119.ome.tiff_5h_corr.tif_projected.tif:0005-1202	4.833	5h	MT-CO3	R1
C2-1771119.ome.tiff_5h_corr.tif_projected.tif:0006-0384	3.33	5h	MT-CO3	R1
C2-1771119.ome.tiff_5h_corr.tif_projected.tif:0010-0371	2.817	5h	MT-CO3	R1
C2-1771119.ome.tiff_5h_corr.tif_projected.tif:0011-0954	3.914	5h	MT-CO3	R1
C2-1771119.ome.tiff_5h_corr.tif_projected.tif:0015-1016	3.284	5h	MT-CO3	R1
C2-1771120.ome.tiff_5h_corr.tif_projected.tif:0002-0854	4.114	5h	MT-CO3	R1
C2-1771120.ome.tiff_5h_corr.tif_projected.tif:0003-1237	2.885	5h	MT-CO3	R1
C2-1771120.ome.tiff_5h_corr.tif_projected.tif:0001-0433	4.997	5h	MT-CO3	R1
C2-1771120.ome.tiff_5h_corr.tif_projected.tif:0003-0888	4.133	5h	MT-CO3	R1
C2-1771120.ome.tiff_5h_corr.tif_projected.tif:0002-0326	3.756	5h	MT-CO3	R1
C2-1771120.ome.tiff_5h_corr.tif_projected.tif:0003-0689	3.305	5h	MT-CO3	R1
C2-1771120.ome.tiff_5h_corr.tif_projected.tif:0004-1082	4.439	5h	MT-CO3	R1
C2-1771120.ome.tiff_5h_corr.tif_projected.tif:0001-0731	4.09	5h	MT-CO3	R1
C2-1771121.ome.tiff_5h_corr.tif_projected.tif:0016-0770	3.928	5h	MT-CO3	R1
C2-1771121.ome.tiff_5h_corr.tif_projected.tif:0017-0297	3.396	5h	MT-CO3	R1
C2-1771121.ome.tiff_5h_corr.tif_projected.tif:0018-0865	3.729	5h	MT-CO3	R1
C2-1771121.ome.tiff_5h_corr.tif_projected.tif:0020-0960	4.527	5h	MT-CO3	R1
C2-1771121.ome.tiff_5h_corr.tif_projected.tif:0021-0663	2.883	5h	MT-CO3	R1
C2-1771121.ome.tiff_5h_corr.tif_projected.tif:0023-0418	4.32	5h	MT-CO3	R1
C2-1771122.ome.tiff_5h_corr.tif_projected.tif:0024-0386	3.491	5h	MT-CO3	R1
C2-1771122.ome.tiff_5h_corr.tif_projected.tif:0025-0346	3.495	5h	MT-CO3	R1
C2-1771122.ome.tiff_5h_corr.tif_projected.tif:0026-0591	3.27	5h	MT-CO3	R1
C2-1771122.ome.tiff_5h_corr.tif_projected.tif:0027-0424	3.395	5h	MT-CO3	R1
C2-1771122.ome.tiff_5h_corr.tif_projected.tif:0028-0580	5.345	5h	MT-CO3	R1
C2-1771122.ome.tiff_5h_corr.tif_projected.tif:0029-0887	2.254	5h	MT-CO3	R1
C2-1771122.ome.tiff_5h_corr.tif_projected.tif:0030-0896	2.633	5h	MT-CO3	R1
C2-1771122.ome.tiff_5h_corr.tif_projected.tif:0031-1112	4.247	5h	MT-CO3	R1
C2-1771122.ome.tiff_5h_corr.tif_projected.tif:0032-1134	2.836	5h	MT-CO3	R1
C2-1771122.ome.tiff_5h_corr.tif_projected.tif:0033-0209	2.303	5h	MT-CO3	R1
C2-1771122.ome.tiff_5h_corr.tif_projected.tif:0034-0271	3.342	5h	MT-CO3	R1
C2-1771122.ome.tiff_5h_corr.tif_projected.tif:0035-0544	4.027	5h	MT-CO3	R1
C2-1771122.ome.tiff_5h_corr.tif_projected.tif:0036-1076	3.991	5h	MT-CO3	R1
C2-1771117.ome.tiff_5h_corr.tif_projected.tif:0001-0497	3.263	5h	MT-CO3	R1
C2-1771117.ome.tiff_5h_corr.tif_projected.tif:0002-0939	4.43	5h	MT-CO3	R1
C2-1771117.ome.tiff_5h_corr.tif_projected.tif:0001-0279	3.016	5h	MT-CO3	R1
C2-1771117.ome.tiff_5h_corr.tif_projected.tif:0002-0686	4.007	5h	MT-CO3	R1
C2-1771117.ome.tiff_5h_corr.tif_projected.tif:0002-0538	3.377	5h	MT-CO3	R1
C2-1771117.ome.tiff_5h_corr.tif_projected.tif:0003-1113	4.498	5h	MT-CO3	R1
C1-1917978.ome.tiff_DMSO_corr.tif_projected.tif:0001-0762	3.302	DMSO	MT-CO3	R2
C1-1917978.ome.tiff_DMSO_corr.tif_projected.tif:0002-0818	3.203	DMSO	MT-CO3	R2
C1-1917978.ome.tiff_DMSO_corr.tif_projected.tif:0003-0507	2.331	DMSO	MT-CO3	R2
C1-1917978.ome.tiff_DMSO_corr.tif_projected.tif:0004-0787	2.391	DMSO	MT-CO3	R2
C1-1917978.ome.tiff_DMSO_corr.tif_projected.tif:0005-1235	2.843	DMSO	MT-CO3	R2
C1-1917978.ome.tiff_DMSO_corr.tif_projected.tif:0006-0253	3.811	DMSO	MT-CO3	R2
C1-1917978.ome.tiff_DMSO_corr.tif_projected.tif:0007-0691	2.881	DMSO	MT-CO3	R2
C1-1917979.ome.tiff_DMSO_corr.tif_projected.tif:0067-0473	1.127	DMSO	MT-CO3	R2
C1-1917979.ome.tiff_DMSO_corr.tif_projected.tif:0068-0727	3.894	DMSO	MT-CO3	R2
C1-1917979.ome.tiff_DMSO_corr.tif_projected.tif:0069-1056	3.935	DMSO	MT-CO3	R2
C1-1917979.ome.tiff_DMSO_corr.tif_projected.tif:0070-0862	2.862	DMSO	MT-CO3	R2
C1-1917979.ome.tiff_DMSO_corr.tif_projected.tif:0071-1043	3.144	DMSO	MT-CO3	R2
C1-1917979.ome.tiff_DMSO_corr.tif_projected.tif:0072-1103	4.19	DMSO	MT-CO3	R2
C1-1917980.ome.tiff_DMSO_corr.tif_projected.tif:0017-0456	4.082	DMSO	MT-CO3	R2
C1-1917980.ome.tiff_DMSO_corr.tif_projected.tif:0018-0942	3.742	DMSO	MT-CO3	R2
C1-1917980.ome.tiff_DMSO_corr.tif_projected.tif:0019-1332	2.986	DMSO	MT-CO3	R2
C1-1917980.ome.tiff_DMSO_corr.tif_projected.tif:0021-0653	4.215	DMSO	MT-CO3	R2
C1-1917980.ome.tiff_DMSO_corr.tif_projected.tif:0022-0916	3.606	DMSO	MT-CO3	R2
C1-1917980.ome.tiff_DMSO_corr.tif_projected.tif:0023-0851	2.606	DMSO	MT-CO3	R2
C1-1917980.ome.tiff_DMSO_corr.tif_projected.tif:0024-1123	2.957	DMSO	MT-CO3	R2
C1-1917980.ome.tiff_DMSO_corr.tif_projected.tif:0026-0269	3.934	DMSO	MT-CO3	R2
C1-1917980.ome.tiff_DMSO_corr.tif_projected.tif:0027-0244	2.42	DMSO	MT-CO3	R2
C1-1917981.ome.tiff_DMSO_corr.tif_projected.tif:0050-0354	2.306	DMSO	MT-CO3	R2
C1-1917981.ome.tiff_DMSO_corr.tif_projected.tif:0051-0750	2.69	DMSO	MT-CO3	R2
C1-1917981.ome.tiff_DMSO_corr.tif_projected.tif:0054-0265	3.948	DMSO	MT-CO3	R2
C1-1917981.ome.tiff_DMSO_corr.tif_projected.tif:0055-0788	3.792	DMSO	MT-CO3	R2
C1-1917981.ome.tiff_DMSO_corr.tif_projected.tif:0056-0962	4.285	DMSO	MT-CO3	R2
C1-1917981.ome.tiff_DMSO_corr.tif_projected.tif:0057-0361	3.478	DMSO	MT-CO3	R2
C1-1917981.ome.tiff_DMSO_corr.tif_projected.tif:0058-0689	2.943	DMSO	MT-CO3	R2
C1-1917981.ome.tiff_DMSO_corr.tif_projected.tif:0059-1003	2.722	DMSO	MT-CO3	R2
C1-1917981.ome.tiff_DMSO_corr.tif_projected.tif:0060-1151	4.816	DMSO	MT-CO3	R2
C1-1917982.ome.tiff_DMSO_corr.tif_projected.tif:0033-0573	2.728	DMSO	MT-CO3	R2
C1-1917982.ome.tiff_DMSO_corr.tif_projected.tif:0034-1153	4.673	DMSO	MT-CO3	R2
C1-1917982.ome.tiff_DMSO_corr.tif_projected.tif:0035-1079	4.732	DMSO	MT-CO3	R2
C1-1917982.ome.tiff_DMSO_corr.tif_projected.tif:0036-1031	3.985	DMSO	MT-CO3	R2
C1-1917982.ome.tiff_DMSO_corr.tif_projected.tif:0037-0744	3.57	DMSO	MT-CO3	R2
C1-1917982.ome.tiff_DMSO_corr.tif_projected.tif:0038-1299	4.336	DMSO	MT-CO3	R2
C1-1917988.ome.tiff_5h_corr.tif_projected.tif:0028-0582	2.927	5h	MT-CO3	R2
C1-1917988.ome.tiff_5h_corr.tif_projected.tif:0029-1049	3.33	5h	MT-CO3	R2
C1-1917988.ome.tiff_5h_corr.tif_projected.tif:0030-0678	3.194	5h	MT-CO3	R2
C1-1917988.ome.tiff_5h_corr.tif_projected.tif:0031-1054	2.41	5h	MT-CO3	R2
C1-1917989.ome.tiff_5h_corr.tif_projected.tif:0073-0615	4.356	5h	MT-CO3	R2
C1-1917989.ome.tiff_5h_corr.tif_projected.tif:0074-0683	3.745	5h	MT-CO3	R2
C1-1917989.ome.tiff_5h_corr.tif_projected.tif:0075-0923	5.111	5h	MT-CO3	R2
C1-1917989.ome.tiff_5h_corr.tif_projected.tif:0076-1118	3.722	5h	MT-CO3	R2
C1-1917989.ome.tiff_5h_corr.tif_projected.tif:0077-1074	3.825	5h	MT-CO3	R2
C1-1917989.ome.tiff_5h_corr.tif_projected.tif:0078-0655	3.332	5h	MT-CO3	R2
C1-1917989.ome.tiff_5h_corr.tif_projected.tif:0079-0872	3.2	5h	MT-CO3	R2
C1-1917989.ome.tiff_5h_corr.tif_projected.tif:0080-1315	4.729	5h	MT-CO3	R2
C1-1917990.ome.tiff_5h_corr.tif_projected.tif:0008-0275	3.23	5h	MT-CO3	R2
C1-1917990.ome.tiff_5h_corr.tif_projected.tif:0009-0254	4.596	5h	MT-CO3	R2
C1-1917990.ome.tiff_5h_corr.tif_projected.tif:0010-0731	3.485	5h	MT-CO3	R2
C1-1917990.ome.tiff_5h_corr.tif_projected.tif:0011-0765	4.601	5h	MT-CO3	R2
C1-1917990.ome.tiff_5h_corr.tif_projected.tif:0012-1122	2.833	5h	MT-CO3	R2
C1-1917990.ome.tiff_5h_corr.tif_projected.tif:0013-0859	3.92	5h	MT-CO3	R2
C1-1917990.ome.tiff_5h_corr.tif_projected.tif:0014-1265	4.614	5h	MT-CO3	R2
C1-1917990.ome.tiff_5h_corr.tif_projected.tif:0015-0688	4.287	5h	MT-CO3	R2
C1-1917990.ome.tiff_5h_corr.tif_projected.tif:0016-1047	2.763	5h	MT-CO3	R2
C1-1917991.ome.tiff_5h_corr.tif_projected.tif:0061-0466	3.484	5h	MT-CO3	R2
C1-1917991.ome.tiff_5h_corr.tif_projected.tif:0062-1041	4.029	5h	MT-CO3	R2
C1-1917991.ome.tiff_5h_corr.tif_projected.tif:0063-1186	4.321	5h	MT-CO3	R2
C1-1917991.ome.tiff_5h_corr.tif_projected.tif:0064-0359	3.899	5h	MT-CO3	R2
C1-1917991.ome.tiff_5h_corr.tif_projected.tif:0065-0865	3.971	5h	MT-CO3	R2
C1-1917991.ome.tiff_5h_corr.tif_projected.tif:0066-0828	3.538	5h	MT-CO3	R2
C1-1917992.ome.tiff_5h_corr.tif_projected.tif:0039-0271	3.785	5h	MT-CO3	R2
C1-1917992.ome.tiff_5h_corr.tif_projected.tif:0040-0624	3.27	5h	MT-CO3	R2
C1-1917992.ome.tiff_5h_corr.tif_projected.tif:0041-0722	2.871	5h	MT-CO3	R2
C1-1917992.ome.tiff_5h_corr.tif_projected.tif:0042-0338	3.599	5h	MT-CO3	R2
C1-1917992.ome.tiff_5h_corr.tif_projected.tif:0043-0410	3.537	5h	MT-CO3	R2
C1-1917992.ome.tiff_5h_corr.tif_projected.tif:0045-0484	3.491	5h	MT-CO3	R2
C1-1917992.ome.tiff_5h_corr.tif_projected.tif:0046-1187	3.553	5h	MT-CO3	R2
C1-1917992.ome.tiff_5h_corr.tif_projected.tif:0047-1127	2.575	5h	MT-CO3	R2
C1-1917992.ome.tiff_5h_corr.tif_projected.tif:0048-0782	3.704	5h	MT-CO3	R2
C1-1917992.ome.tiff_5h_corr.tif_projected.tif:0049-1159	3.124	5h	MT-CO3	R2
