# Supplementary material for: Transcription arrest induces formation of RNA granules in mitochondria
Source: Life Sci Alliance. 2025 Jun 16;8(9):e202403082. doi: 10.26508/lsa.202403082 (PMC12171109; doi:10.26508/lsa.202403082)
Supplement: Supplementary file 9 [file LSA-2024-03082_TableS6.xlsx]

## Sheet: Explanation
Supplemental Table 6
RNA-seq data RPKM
unique mappers without pseudo genes and noncoding RNAs
EtBr over Water
change of RNA abundance NOT log2 transformed
log2 transformation was done while plotting in R

## Sheet: FeatureCount_RPKM
GeneName	Drug2021_H2O5hR1	Drug2021_H2O5hR2	Drug2021_EtBr5hR1	Drug2021_EtBr5hR2	Drug2021_H2O24hR1	Drug2021_H2O24hR2	Drug2021_EtBr24hR1	Drug2021_EtBr24hR2	Length	GeneID
MT-ATP8	45.39	64.72	18.48	15.63	41.97	41.62	0.19	0.13	207	ENSG00000228253
MT-CO3	20.79	27.96	4.35	5.02	23.81	23.96	0.02	0.04	784	ENSG00000198938
MT-CO1	19.48	22.6	3.82	4.03	17.29	19.32	0.11	0.13	1542	ENSG00000198804
HSP90AB1	19.29	21.83	29.73	26.93	21.17	18.87	13.08	17.18	2980	ENSG00000096384
TMSB10	18.98	26.88	26.41	26.52	21.23	18.75	14.46	22.14	461	ENSG00000034510
MT-ND4L	18.42	22.69	7.02	6.55	21.65	17.37	0.33	0.31	297	ENSG00000212907
MT-ND1	18.35	22.64	3.49	3.04	20.98	17.24	0.09	0.08	956	ENSG00000198888
MT-CO2	18.25	25.54	3.48	3.87	20.78	19.6	0.07	0.08	684	ENSG00000198712
ACTB	16.43	21.13	14.93	15.73	12.42	13.19	18.45	14.78	3413	ENSG00000075624
GAPDH	15.49	21.06	16.49	17.51	15.66	16.73	20	19.89	2396	ENSG00000111640
MT-ATP6	15.2	18.77	5.18	5.07	17.92	17.86	0.06	0.03	681	ENSG00000198899
MT-ND2	14.16	18.54	1.71	1.35	19.1	15.51	0.07	0.08	1042	ENSG00000198763
NPM1	11.68	11.48	11.83	10.81	13.53	10.38	11.7	10.09	3828	ENSG00000181163
RPS6	11.24	12.49	10.29	9.68	12.93	9.75	13.9	10.96	2714	ENSG00000137154
MT-ND6	10.75	15.69	1.45	1.91	7.64	9.95	0.33	0.35	525	ENSG00000198695
EEF2	10.52	13.5	12.21	12.1	9.49	11.79	11.56	9.86	4021	ENSG00000167658
ACTG1	10.03	13.36	11.24	10.66	7.1	6.94	7.21	7.15	2993	ENSG00000184009
MT-ND4	9.49	11.66	4.75	4.23	12.96	11.36	0.11	0.12	1378	ENSG00000198886
HIST1H1B	9.4	15.77	12.48	11.75	12.39	9.94	8.98	10.15	681	ENSG00000184357
PTMA	9.4	10.8	14.45	14.53	12.71	10.39	9.02	9.71	3378	ENSG00000187514
HIST1H1C	8.88	14.69	11.96	11.51	9.94	7.46	6.93	8.29	642	ENSG00000187837
CALR	8.81	10.6	11.02	10.08	10.66	11.35	10.19	10.91	2714	ENSG00000179218
HIST1H2AE	8.18	14.01	12.81	11.61	11.25	9.9	7.17	10.11	509	ENSG00000277075
S100A6	8.03	11.31	8.89	9.16	9.68	8.3	11.24	9.92	971	ENSG00000197956
HSP90AA1	8	6.36	7.7	6.9	8.76	7.15	4.87	5.06	5248	ENSG00000080824
RPL5	7.8	7.7	6.42	6.07	8.06	6.66	7.83	7.03	3717	ENSG00000122406
MT-ND5	7.73	9.55	0.7	0.62	7.74	8.52	0.06	0.1	1812	ENSG00000198786
HIST2H2AC	7.36	11.05	11.76	9.5	11	7.87	5.64	6.82	390	ENSG00000184260
MT-CYB	7.05	9.15	1.82	1.73	9.86	8.72	0.03	0.05	1141	ENSG00000198727
RPL35	6.76	10.48	8.48	7.52	9.86	6.54	7.81	7.61	1535	ENSG00000136942
HSPA8	6.68	6.62	5.95	6.06	6.43	6.27	4.8	5.45	4849	ENSG00000109971
MTRNR2L12	6.43	7.96	5.75	4.73	8.25	6.6	0.21	0.43	1049	ENSG00000269028
RPL8	6.23	9.31	7.28	7.51	6.06	6.08	5.47	6	2159	ENSG00000161016
FTH1	6.19	8.59	7.46	8.49	6.5	6.31	5.08	6.11	2004	ENSG00000167996
NCL	5.75	5.16	7.2	6.5	6.46	5.04	3.28	4.34	6819	ENSG00000115053
SET	5.72	4.81	5.72	5.74	5.65	5.19	6.4	6.26	4355	ENSG00000119335
CCT3	5.68	6.57	5.14	5.35	5.51	5.64	6.25	5.28	3864	ENSG00000163468
PTMS	5.57	7.32	10.34	8.42	7.15	5.98	7.77	7.79	1515	ENSG00000159335
RPL7A	5.54	7.83	5.16	5.77	5.42	5.49	6.24	5.18	2238	ENSG00000148303
RPL19	5.28	8.38	7.6	7.51	7.68	4.98	4.22	5.54	1761	ENSG00000108298
KRT8	5.26	7.53	5.55	6.21	4.37	4.44	6.23	5.05	6881	ENSG00000170421
TUBB	4.99	6.56	4.77	5.58	4	5.12	5.22	4.95	3208	ENSG00000196230
HIST1H4C	4.98	8.75	6.2	6.16	5.09	4.75	3.5	6.19	435	ENSG00000197061
RPS27A	4.92	5.7	6.13	6.38	5.43	4.85	3.76	4.48	3130	ENSG00000143947
RPS21	4.9	6.63	4.22	4.22	5.08	4.96	6.66	4.61	1036	ENSG00000171858
RPS12	4.86	6.74	7.18	6.49	5.64	4.08	3.57	5.23	639	ENSG00000112306
YBX1	4.37	4.92	5.73	5.41	5.36	4.6	3.1	4	3395	ENSG00000065978
BASP1	4.32	5.27	6.45	6.2	5.54	4.98	3.68	4.5	2146	ENSG00000176788
HIST1H2AI	4.3	7.46	4.29	4.7	4.41	4.26	2.42	3.51	503	ENSG00000196747
PABPC1	4.24	3.86	3.46	3.3	3.29	3.61	4.49	4.02	4147	ENSG00000070756
KRT18	4.22	6.37	5.25	5.35	4.51	3.68	4	3.99	3069	ENSG00000111057
ATP5F1B	4.18	4.94	4.86	4.97	4.44	4.96	4.33	4.87	2238	ENSG00000110955
SLC7A5	4.16	6.21	4.85	5.73	4.43	5.7	5.12	4.54	4764	ENSG00000103257
RPL4	4.13	4.87	3.46	4.01	3.3	3.51	4.12	4.2	5609	ENSG00000174444
MT-ND3	4.06	5.32	0.41	0.42	4.11	3.67	0	0	346	ENSG00000198840
TMA7	4.01	5.35	8.41	7.6	7.37	4.5	3.4	4.69	1139	ENSG00000232112
RPL13A	3.95	5.65	5.26	4.8	4.91	4.4	3.96	4.12	2369	ENSG00000142541
HIST1H2BK	3.78	6.03	5.17	4.36	4.29	3.8	2.7	3.07	381	ENSG00000197903
RPS8	3.74	4.82	4.28	4.5	4.2	3.97	3.52	3.98	2781	ENSG00000142937
PRDX1	3.73	4.2	3.28	3.39	3.37	3.72	3.69	3.5	1504	ENSG00000117450
RPL36	3.71	6.3	7.29	6.94	7.57	4.6	3.3	4.3	2271	ENSG00000130255
RPS18	3.69	5.38	5.08	5.74	4.31	4.02	3.21	3.93	1834	ENSG00000231500
HIST1H2BI	3.69	6.65	4.93	4.83	5.27	4.09	3.87	3.91	381	ENSG00000278588
HSP90B1	3.68	3.18	3.91	3.64	4.66	4.22	4.14	4.52	4695	ENSG00000166598
HIST1H2AH	3.64	6.63	6.11	5.56	5.02	3.68	2.57	3.85	387	ENSG00000274997
ENO1	3.38	4.58	3.81	4.11	3.27	3.34	3.2	3.31	5276	ENSG00000074800
HSPD1	3.37	2.68	2.66	2.56	2.69	2.72	2.63	2.66	4123	ENSG00000144381
S100A11	3.34	4.75	5.12	4.24	5.08	4.11	4.24	4.85	649	ENSG00000163191
RPS2	3.26	4.45	4.22	4.15	5.13	4.57	3.44	3.55	2388	ENSG00000140988
RPS15	3.16	4.3	5	4.43	5.36	4.4	3.35	3.18	2137	ENSG00000115268
HIST1H2BC	3.11	5.27	4.8	4.39	4.87	3.57	3.69	3.52	834	ENSG00000180596
TUBB4B	3.08	4.87	3.79	4.3	3.08	3.34	3.01	2.97	2037	ENSG00000188229
CHCHD2	2.99	4.19	2.89	3.74	2.77	3.17	3.22	2.9	1028	ENSG00000106153
HIST1H2BO	2.99	5.16	3.59	3.31	2.88	3.02	3.09	3.21	381	ENSG00000274641
RPLP1	2.94	5.03	3.43	3.02	3.21	2.24	1.96	2.51	3252	ENSG00000137818
CANX	2.93	2.52	3.24	3.22	3.04	3.24	3.12	3.6	6951	ENSG00000127022
HIST1H1E	2.85	4.64	4.61	3.79	4.75	3.39	2.15	2.72	754	ENSG00000168298
S100A10	2.85	3.46	2.96	2.67	2.82	2	4.15	3.21	1012	ENSG00000197747
ILF2	2.79	3.23	4.11	4.15	3.26	2.88	2.42	3	2261	ENSG00000143621
RPL23A	2.78	3.39	3.53	2.9	3.47	2.55	2.2	2.32	2232	ENSG00000198242
HIST1H2AJ	2.78	4.71	3.38	3.33	4.03	3.54	3.11	3.56	387	ENSG00000276368
EIF2S3	2.75	2.38	2.36	2.44	2.44	2.94	3.52	3.18	4081	ENSG00000130741
ANP32B	2.72	3.25	4.43	3.53	3.67	2.35	1.23	1.89	1870	ENSG00000136938
CCT5	2.71	2.83	2.89	2.81	2.84	2.45	2.26	2.37	5638	ENSG00000150753
TPI1	2.63	3.48	3.25	3.27	2.84	3.27	2.65	2.98	2700	ENSG00000111669
FAU	2.63	3.68	3.25	2.97	3.13	2.53	2.87	3.16	1548	ENSG00000149806
HDGF	2.62	3.11	3.67	3.68	3.08	2.88	2.64	2.84	3674	ENSG00000143321
EIF4G2	2.6	2.12	1.85	1.73	1.87	2	2.45	2.43	8485	ENSG00000110321
TRIR	2.57	3.91	4.73	4.78	3.82	3.19	2.56	3.16	1311	ENSG00000123144
YWHAE	2.55	2.76	3.2	3.05	2.72	2.56	2.42	2.81	3688	ENSG00000108953
PFDN2	2.53	2.94	4.24	4.2	4.2	2.54	1.91	2.59	621	ENSG00000143256
HNRNPK	2.53	2.52	2.47	2.45	2.49	2.38	2.36	2.42	5095	ENSG00000165119
PPIB	2.51	3.65	3.51	3.53	3.6	3.27	2.2	2.95	1911	ENSG00000166794
HNRNPA2B1	2.5	2.16	2.21	2.15	2.9	2.48	1.93	1.96	9267	ENSG00000122566
BST2	2.49	3.34	2.33	2.35	3.24	2.95	3.22	2.76	1101	ENSG00000130303
XRCC6	2.48	2.96	2.66	2.77	2.41	2.51	2.33	2.51	3288	ENSG00000196419
PRSS56	2.44	3.9	2.98	3.43	3.16	4.43	4.02	4.19	2390	ENSG00000237412
LDHA	2.42	2.43	2.38	2.57	2.24	2.23	2.2	2.4	6038	ENSG00000134333
HNRNPF	2.39	2.38	2.92	3.07	2.55	2.42	2.08	2.2	3253	ENSG00000169813
TUBA1B	2.38	2.86	2.12	2.29	2.05	2.42	2.54	2.31	3574	ENSG00000123416
RPS11	2.37	4.31	4.13	3.82	3.95	2.47	1.59	2.58	1409	ENSG00000142534
CCT6A	2.34	1.96	1.91	1.95	2.13	1.99	1.89	1.94	3846	ENSG00000146731
SIGMAR1	2.34	3.15	3.41	3.84	2.91	2.74	2.11	1.99	2196	ENSG00000147955
GDI2	2.33	1.89	1.75	1.74	2.04	2.16	2.38	2.4	3918	ENSG00000057608
C1QBP	2.33	2.7	2.78	2.75	2.55	2.31	2	1.99	2335	ENSG00000108561
FTL	2.32	3.19	2.06	2.08	2.49	3.08	2.26	2.36	871	ENSG00000087086
C19orf53	2.32	3.3	3.23	3.35	3.15	2.56	2.32	2.44	1197	ENSG00000104979
CRABP2	2.31	2.82	2.75	2.47	2.93	3.09	3.08	3.64	1082	ENSG00000143320
EEF1A1	2.25	2.24	1.64	1.75	2.13	2.14	2.74	2.31	5474	ENSG00000156508
EIF5A	2.24	2.75	2.54	2.62	1.87	2.1	1.87	2.05	2685	ENSG00000132507
CD55	2.23	1.95	2.09	2.04	1.87	2.01	1.71	1.92	5908	ENSG00000196352
CALM2	2.22	2.01	1.56	1.6	1.73	1.98	2.64	1.99	6465	ENSG00000143933
ATP5ME	2.22	4.31	11.47	8.22	6.25	2.45	2.21	3.81	932	ENSG00000169020
HSPA5	2.14	2.31	1.74	1.91	2.25	2.55	2.36	2.68	3921	ENSG00000044574
RPN1	2.13	2.68	2.4	2.72	2.66	3.02	2.85	2.4	3965	ENSG00000163902
CSDE1	2.12	1.68	1.98	1.95	2.27	2.09	1.93	2.04	5778	ENSG00000009307
PRELID3B	2.12	1.75	1.63	1.51	2.15	1.99	1.91	1.64	2877	ENSG00000101166
DDX21	2.12	1.53	2.16	1.95	1.78	1.68	1.55	1.7	4973	ENSG00000165732
CNBP	2.12	1.75	1.54	1.39	2.03	1.82	2.05	1.68	1927	ENSG00000169714
RPL12	2.12	3.11	2.69	2.73	2.97	2.32	1.4	1.79	2453	ENSG00000197958
NOLC1	2.09	1.98	2.45	2.35	2.07	1.86	1.83	1.82	3970	ENSG00000166197
HNRNPAB	2.09	2.49	2.89	2.63	2.08	1.77	1.67	1.81	2118	ENSG00000197451
SFPQ	2.08	1.94	2.36	2.32	2.07	1.99	1.57	1.63	7419	ENSG00000116560
TAGLN2	2.07	2.73	2.25	2.35	1.6	1.81	2.13	2.24	2487	ENSG00000158710
HIST1H2AB	2.06	3.34	2.24	1.89	2.54	2.09	1.68	1.85	393	ENSG00000278463
VIM	2.04	2.41	1.93	1.97	1.56	1.78	2.17	1.95	5176	ENSG00000026025
NUCKS1	2.03	1.57	2.17	2.1	2.15	2	2.22	2.55	6449	ENSG00000069275
PKM	2	2.57	2.32	2.35	1.86	2.11	2.17	2.27	8571	ENSG00000067225
CSE1L	2	1.39	1.19	1.19	1.45	1.55	1.92	1.73	3800	ENSG00000124207
OAZ1	1.96	2.77	1.62	1.88	1.83	1.96	1.92	1.68	3436	ENSG00000104904
RPLP2	1.95	2.47	2.1	1.77	2.24	1.59	1.78	1.75	1637	ENSG00000177600
RHOA	1.93	2.34	2.04	2.01	1.62	1.72	1.93	2.13	2498	ENSG00000067560
RPL3	1.92	2.67	2.2	2.29	2.51	2.27	2.09	1.87	4710	ENSG00000100316
FLNA	1.92	2.39	2.28	2.24	1.43	1.68	2.26	1.77	10585	ENSG00000196924
EIF4G1	1.88	2.26	2.41	2.33	1.7	1.81	2.11	1.94	8257	ENSG00000114867
PAGE1	1.87	2.69	2.6	2.59	2.85	1.81	1.95	1.9	659	ENSG00000068985
SERBP1	1.86	1.36	1.66	1.54	2	1.72	1.44	1.46	7676	ENSG00000142864
MYL12B	1.85	1.79	1.38	1.29	1.64	1.39	1.99	1.68	1932	ENSG00000118680
HNRNPA1	1.85	1.94	2.03	2	1.76	1.59	1.15	1.39	5093	ENSG00000135486
TM4SF1	1.84	1.84	2.34	2.13	1.67	1.35	0.94	1.28	3495	ENSG00000169908
S100A4	1.84	2.41	2.34	2.34	2.84	2.36	2.77	2.84	946	ENSG00000196154
MRPS34	1.83	2.62	2.52	2.31	2.64	2.25	1.86	1.77	1097	ENSG00000074071
WDR43	1.83	1.4	2.25	2.08	2.02	1.63	1.62	1.66	4103	ENSG00000163811
SCARNA21	1.83	3.52	3.11	3.08	3.23	1.82	1.56	2.25	139	ENSG00000252835
PPM1G	1.82	2.32	2.79	2.8	2.34	2.09	1.96	1.95	3995	ENSG00000115241
EZR	1.8	2.17	2.84	2.63	1.63	1.36	1.3	1.54	3298	ENSG00000092820
AP2M1	1.79	2.47	2.1	2.33	1.69	1.93	1.98	2.12	4756	ENSG00000161203
RPL32	1.78	2.37	2.19	2.11	2.22	1.95	1.99	2.22	3720	ENSG00000144713
YWHAG	1.75	1.61	1.84	1.93	1.7	1.89	1.6	1.64	3705	ENSG00000170027
DNAJA1	1.73	1.53	1.67	1.5	1.99	1.41	0.92	1.1	2668	ENSG00000086061
GPX4	1.73	2.56	1.94	1.83	2.35	2.17	3.26	2.64	2019	ENSG00000167468
THRAP3	1.72	1.6	1.8	1.81	1.82	1.83	1.66	1.6	4720	ENSG00000054118
KRT7	1.72	2.72	2.09	2.51	1.17	1.23	1.59	1.68	3999	ENSG00000135480
PSMA7	1.69	1.81	2.07	1.8	1.85	1.48	1.15	1.3	1752	ENSG00000101182
POLE3	1.69	1.99	2.2	2.17	1.61	1.47	1.38	1.57	2607	ENSG00000148229
SLC25A5	1.67	1.93	1.36	1.34	1.23	1.36	1.69	1.5	1555	ENSG00000005022
SMS	1.67	1.55	1.43	1.56	1.41	1.39	1.31	1.34	2026	ENSG00000102172
RPS4X	1.67	1.98	1.69	1.6	1.78	1.59	1.75	1.89	2930	ENSG00000198034
HNRNPM	1.66	1.84	2.25	2.11	1.87	1.53	1.12	1.38	5614	ENSG00000099783
KIF5B	1.66	1.03	1.33	1.14	1.33	1.17	1.32	1.14	5866	ENSG00000170759
RAB7A	1.65	1.7	1.89	2.03	1.87	1.91	1.55	1.74	2717	ENSG00000075785
RPL21	1.64	2.11	1.37	1.3	1.32	1.27	1.39	1.33	2249	ENSG00000122026
HSPA9	1.63	1.47	1.66	1.63	1.55	1.63	1.29	1.48	8254	ENSG00000113013
NDUFB10	1.6	2.17	2.66	2.4	2.73	1.89	1.23	1.61	1040	ENSG00000140990
SNRPC	1.59	1.88	1.87	1.82	1.39	1.53	1.39	1.59	1241	ENSG00000124562
COX5B	1.59	2.18	2.21	2.02	2.58	2.34	2.03	1.91	1441	ENSG00000135940
HIST1H4B	1.59	3.1	2.5	2.22	2.28	1.78	1.22	1.67	438	ENSG00000278705
TMED2	1.58	1.44	1.36	1.49	1.53	1.62	1.75	1.58	3833	ENSG00000086598
P4HB	1.58	2.02	1.85	1.93	1.65	2.01	1.88	1.79	5231	ENSG00000185624
YWHAQ	1.57	1.53	1.44	1.45	1.48	1.58	1.58	1.67	2701	ENSG00000134308
SOD1	1.57	1.76	1.87	1.82	2.24	1.99	1.9	1.71	2019	ENSG00000142168
CCT8	1.57	1.2	1.27	1.03	1.47	1.6	1.67	1.51	3341	ENSG00000156261
PSMC3	1.56	2.16	2.23	2.26	1.95	1.6	1.26	1.33	2276	ENSG00000165916
GADD45GIP1	1.56	2.43	2.39	2.63	2.25	1.77	1.39	1.54	1769	ENSG00000179271
RACK1	1.56	2.04	1.86	1.85	1.63	1.71	1.52	1.63	5990	ENSG00000204628
TMSB4X	1.56	1.82	1.35	1.36	1.61	1.25	2.04	2.06	1703	ENSG00000205542
PEBP1	1.52	1.64	1.28	1.4	1.43	1.53	1.67	1.62	1514	ENSG00000089220
MCM3	1.52	1.81	2.21	2.1	1.64	1.57	1.61	1.8	3650	ENSG00000112118
DSP	1.51	1.28	1.52	1.58	1.54	1.56	1.47	1.58	10048	ENSG00000096696
KPNB1	1.51	1.29	1.34	1.32	1.31	1.5	1.24	1.25	7637	ENSG00000108424
CCT4	1.51	1.57	1.46	1.46	1.48	1.36	1.31	1.4	2701	ENSG00000115484
CCNB1	1.51	1.65	1.31	1.32	1.28	1.41	1.41	1.34	2433	ENSG00000134057
RPLP0	1.5	1.93	1.3	1.36	1.44	1.59	1.54	1.64	3988	ENSG00000089157
TOP2A	1.5	1.03	1.18	1.1	1.25	1.33	1.45	1.36	6374	ENSG00000131747
UBB	1.5	1.99	1.7	1.64	1.91	1.65	2.11	1.97	1621	ENSG00000170315
EIF3A	1.49	1.23	1.83	1.55	1.69	1.45	1.06	1.29	7101	ENSG00000107581
PA2G4	1.48	1.69	1.76	1.72	1.41	1.53	1.35	1.34	3580	ENSG00000170515
ATP6V1F	1.47	2.47	2.22	2.38	2.26	1.96	1.72	1.8	762	ENSG00000128524
RPL41	1.47	2.1	2.65	2.13	1.72	1.33	0.99	1.49	1108	ENSG00000229117
SCARNA7	1.47	1.95	1.87	1.57	1.89	1.61	1.38	1.52	330	ENSG00000238741
EIF3I	1.46	1.79	1.43	1.57	1.33	1.36	1.2	1.33	1725	ENSG00000084623
EDF1	1.46	2.35	2.15	2.27	1.59	1.61	1.05	1.21	1222	ENSG00000107223
TPX2	1.45	1.53	1.56	1.55	1.43	1.6	1.73	1.59	3605	ENSG00000088325
SCD	1.45	1.71	1.35	1.62	2.53	3.58	2.53	2.92	5245	ENSG00000099194
MYBL2	1.45	1.77	2.07	1.9	1.73	1.79	1.54	1.49	2776	ENSG00000101057
OLR1	1.45	1.23	1.16	1.4	0.55	0.45	0.73	0.63	3057	ENSG00000173391
HNRNPC	1.44	1.44	1.43	1.47	1.54	1.42	1.37	1.37	7309	ENSG00000092199
RPL26	1.44	1.45	2.15	1.48	2.42	1.47	1.05	1.35	2513	ENSG00000161970
CAVIN1	1.43	1.7	1.88	1.87	0.98	0.92	1.21	1.15	3570	ENSG00000177469
KPNA2	1.43	1.34	1.04	1.07	1.11	1.18	1.26	1.25	2963	ENSG00000182481
TARS	1.42	1.43	1.47	1.55	1.66	1.69	1.26	1.39	5718	ENSG00000113407
EEF1B2	1.41	1.71	1.34	1.43	1.37	1.17	1.05	1.04	1915	ENSG00000114942
HIST1H2BF	1.41	2.44	2.01	2.02	1.84	1.59	1.61	1.46	1196	ENSG00000277224
PFN1	1.4	2.14	1.7	1.72	1.56	1.54	1.49	1.71	1987	ENSG00000108518
TOP1	1.4	1.11	1.51	1.4	1.33	1.25	1.04	1.31	3734	ENSG00000198900
XRCC5	1.37	1.28	1.29	1.21	1.38	1.33	1.18	1.3	5463	ENSG00000079246
EPRS	1.37	1.14	1.07	1.05	1.36	1.67	1.28	1.25	5323	ENSG00000136628
ARF1	1.37	1.57	1.28	1.26	1.22	1.33	1.29	1.31	3281	ENSG00000143761
PHB2	1.37	1.89	1.74	1.76	1.51	1.5	0.94	1.06	2499	ENSG00000215021
UBA52	1.37	1.84	1.54	1.55	1.44	1.51	1.86	1.42	4306	ENSG00000221983
RPS16	1.36	2.04	1.51	1.56	1.65	1.45	1.64	1.49	2674	ENSG00000105193
RPL24	1.36	1.53	1.18	1.18	1.24	0.97	1.19	0.94	2618	ENSG00000114391
RPL7	1.35	1.49	1.57	1.42	1.88	1.31	1.19	1.12	2700	ENSG00000147604
SSRP1	1.35	1.55	1.68	1.76	1.41	1.4	1.3	1.39	6337	ENSG00000149136
VDAC1	1.35	1.33	1.27	1.28	1.1	1.28	1.07	1.1	3049	ENSG00000213585
HMGA1	1.34	1.73	1.65	1.64	1.15	1.3	1.24	1.33	2327	ENSG00000137309
HSPA4	1.34	1.1	1.5	1.26	1.28	1.27	1.04	1.26	5102	ENSG00000170606
MRPS21	1.34	1.62	1.8	2.08	1.46	1.28	1.35	1.71	1641	ENSG00000266472
EIF4B	1.33	1.36	1.61	1.69	1.59	1.63	1.27	1.47	6146	ENSG00000063046
NDUFA1	1.33	1.87	1.89	1.88	2.33	1.36	1.32	1.57	421	ENSG00000125356
ZMAT2	1.33	1.49	1.92	1.98	1.74	1.45	1.17	1.51	1812	ENSG00000146007
HIST2H2BE	1.32	2.48	2.39	2.21	1.85	1.27	0.91	1.12	2194	ENSG00000184678
FH	1.31	1.34	1.33	1.33	1.15	1.21	1.27	1.27	2142	ENSG00000091483
EIF4H	1.31	1.51	1.76	1.73	1.4	1.47	1.42	1.47	3191	ENSG00000106682
ACTN4	1.31	1.62	1.68	1.65	1.06	1.18	1.14	1.07	6104	ENSG00000130402
HIST1H2BD	1.3	2.28	2.25	1.92	1.93	1.58	1.74	2.05	871	ENSG00000158373
RRM1	1.3	1.15	1.26	1.34	1.36	1.25	1.18	1.29	4233	ENSG00000167325
FKBP4	1.29	1.58	1.64	1.5	1.46	1.4	1.2	1.21	5163	ENSG00000004478
TRIP13	1.29	1.26	0.99	1.07	0.94	1	0.98	0.88	3319	ENSG00000071539
RPL27	1.29	2.06	2.48	2.02	2.07	1.33	1.04	1.75	2026	ENSG00000131469
ANP32E	1.29	1	1.53	1.38	1.49	1.16	0.9	0.95	3605	ENSG00000143401
UBC	1.28	1.64	1.52	1.67	1.04	1.05	1.24	1.37	3898	ENSG00000150991
IMPDH2	1.28	1.72	1.57	1.47	1.46	1.45	1.43	1.6	2773	ENSG00000178035
MYL6	1.27	1.71	1.69	1.64	2.03	1.49	1.33	1.29	4609	ENSG00000092841
SNRPG	1.27	1.14	1.37	1.13	1.6	1.46	1.36	1.05	1764	ENSG00000143977
DDX5	1.26	1.1	1.27	1.23	1.19	1.14	0.99	1.2	7388	ENSG00000108654
AL732366.1	1.26	1.23	1.4	1.37	1.41	1.37	0.75	0.86	80	ENSG00000201592
CLTA	1.25	1.43	1.87	1.77	1.44	1.37	1.22	1.36	2515	ENSG00000122705
COX7C	1.25	1.55	1.37	1.12	2.25	1.38	1.2	1.1	1969	ENSG00000127184
CCT2	1.25	1.19	1.13	1.15	1.15	1.12	0.93	1.11	4230	ENSG00000166226
MRPS35	1.24	1.05	0.9	0.8	0.91	0.91	1.13	1.01	1930	ENSG00000061794
PTGES3	1.24	1.11	0.77	0.77	0.91	0.97	1.05	1	3399	ENSG00000110958
PLK2	1.24	1.11	0.99	1.14	1.1	1.15	1.33	1.31	4647	ENSG00000145632
KHSRP	1.23	1.53	1.39	1.36	1.01	1.17	1.25	1.21	4563	ENSG00000088247
CKS2	1.23	1.34	1.23	1.2	1.41	1.33	1.06	1.1	616	ENSG00000123975
HIST1H2BL	1.23	2.29	1.84	1.68	1.97	1.58	1.32	1.48	488	ENSG00000185130
DHX9	1.22	0.97	1.03	1.03	1.07	1.11	1.34	1.27	5898	ENSG00000135829
BTF3	1.2	1.2	1.2	1.02	1.1	1.11	1.22	1.2	2467	ENSG00000145741
IPO7	1.2	0.83	0.9	0.86	0.93	0.94	1.13	1.08	7216	ENSG00000205339
PCBP1	1.19	1.64	1.21	1.21	1.03	1.3	1.04	1.2	1750	ENSG00000169564
CDV3	1.18	0.98	1.39	1.31	1.34	1.26	1.24	1.32	4367	ENSG00000091527
MSN	1.18	1.35	1.5	1.58	1.08	1.19	1.26	1.24	5987	ENSG00000147065
RANBP1	1.17	1.38	1.16	1.18	1.22	1.12	1.06	0.97	4620	ENSG00000099901
CTSZ	1.17	1.56	1.59	1.51	1.64	1.63	1.63	1.84	2045	ENSG00000101160
PDAP1	1.17	1.37	1.82	1.76	1.52	1.23	1	1.22	2912	ENSG00000106244
EBNA1BP2	1.17	1.31	1.48	1.5	1.28	0.93	0.84	0.89	3561	ENSG00000117395
ASS1	1.17	1.9	1.47	1.56	1.65	1.97	1.57	1.93	3050	ENSG00000130707
STK26	1.17	0.84	0.84	0.74	1.02	1.14	1.19	1.14	3317	ENSG00000134602
CPS1	1.16	1.07	1.03	1.12	1.26	1.51	1.79	1.74	10775	ENSG00000021826
MORF4L2	1.16	1.16	1.31	1.28	1.23	1.19	0.95	1.15	2648	ENSG00000123562
PSMD4	1.16	1.47	1.43	1.51	1.22	1.16	0.96	1.28	3027	ENSG00000159352
NDUFS5	1.16	1.54	1.94	1.93	2.35	1.17	0.75	0.98	548	ENSG00000168653
RPL14	1.16	1.5	1.36	1.64	1.33	1.03	1.01	1.08	8626	ENSG00000188846
RPS19	1.15	1.73	1.87	1.74	1.55	1.25	1.16	1.35	3799	ENSG00000105372
NONO	1.15	1.46	1.65	1.65	1.28	1.26	1.02	1.21	5292	ENSG00000147140
YWHAZ	1.15	0.94	0.8	0.86	0.91	0.99	1.39	1.29	8557	ENSG00000164924
TXN	1.14	1.11	1.08	0.93	1.4	1.01	1.02	1.07	1010	ENSG00000136810
ITGB1	1.14	0.92	1.05	1.08	1.11	1.16	1.29	1.28	6012	ENSG00000150093
PRKDC	1.14	0.89	0.91	0.99	1.02	1.22	1.27	1.22	15417	ENSG00000253729
SBDS	1.13	0.98	0.91	0.81	0.98	0.87	1.18	0.91	1715	ENSG00000126524
MRFAP1	1.13	1.25	1.56	1.47	1.33	1.23	0.88	1.19	2655	ENSG00000179010
MYH9	1.12	1.38	1.58	1.48	0.94	0.91	0.99	0.86	9012	ENSG00000100345
LRRC59	1.12	1.35	1.62	1.71	1.26	1.18	0.94	1.04	4540	ENSG00000108829
PRRC2C	1.12	0.83	1.09	1.08	1.09	1.04	1.06	1.02	14173	ENSG00000117523
SMARCC1	1.12	1.07	1.33	1.33	1.22	1.17	1.22	1.3	7624	ENSG00000173473
RPS25	1.11	1.32	1.42	1.29	1.29	1.03	1	1.12	1477	ENSG00000118181
FUBP1	1.1	0.82	1.41	1.28	0.92	0.99	0.83	0.96	5666	ENSG00000162613
BAZ1B	1.09	0.95	1.12	1.08	1.12	1.12	0.94	0.98	7060	ENSG00000009954
HIST1H2BJ	1.09	1.76	1.63	1.32	1.44	0.95	0.83	1.05	950	ENSG00000124635
PDIA3	1.09	1.09	0.98	1.01	0.94	1.01	0.91	1	4221	ENSG00000167004
TYMS	1.09	1.14	1.16	1.17	1.19	1.14	1.11	1.11	2421	ENSG00000176890
TUFM	1.09	1.45	1.36	1.28	1.3	1.36	1.06	1.09	2211	ENSG00000178952
BEX3	1.08	1.37	1.71	1.54	1.77	1.2	1.08	1.4	1080	ENSG00000166681
ALYREF	1.08	1.66	1.58	1.61	1.34	0.96	0.8	0.98	1574	ENSG00000183684
CDC37	1.07	1.33	1.58	1.64	1.59	1.35	0.99	0.99	3042	ENSG00000105401
KHDRBS1	1.07	0.9	1.01	0.95	0.97	0.96	0.96	1.06	3544	ENSG00000121774
CCT7	1.06	1.31	1.24	1.3	1.18	1.15	1.1	1.15	3591	ENSG00000135624
MRPL24	1.06	1.57	1.32	1.41	1.38	1.31	1.54	1.2	1695	ENSG00000143314
EI24	1.06	1.22	1.28	1.38	1.22	1.21	1.56	1.28	3491	ENSG00000149547
PRELID1	1.06	1.44	1.08	1.04	1.06	1.04	0.97	0.91	1840	ENSG00000169230
BSG	1.06	1.36	1.2	1.18	1.25	1.38	1.58	1.34	3797	ENSG00000172270
RPL10A	1.06	1.43	1.13	1.12	1.16	1.01	0.84	0.99	1508	ENSG00000198755
LMNB1	1.05	0.88	1.01	0.98	0.91	0.94	0.88	0.84	3633	ENSG00000113368
EMC6	1.05	1.3	1.12	1.06	1.21	1.11	0.96	1.05	772	ENSG00000127774
ARHGDIA	1.05	1.46	1.4	1.4	1.01	1.19	1.18	1.1	2875	ENSG00000141522
STRAP	1.04	0.93	0.82	0.81	0.9	0.86	0.89	0.91	2215	ENSG00000023734
CENPF	1.04	0.73	0.87	0.8	1.01	0.91	0.97	0.74	11673	ENSG00000117724
SNRPB	1.04	1.4	1.17	1.15	0.94	0.93	1.09	1.21	1278	ENSG00000125835
CAP1	1.04	1.05	1.16	1.2	1.15	1.26	1.22	1.16	3814	ENSG00000131236
RAN	1.04	1.2	0.95	0.97	0.91	0.95	0.87	0.87	4667	ENSG00000132341
RPS3A	1.04	1.23	1.19	1.18	1.14	1.1	0.83	1.14	2280	ENSG00000145425
ALPP	1.04	1.38	1.12	1.16	0.78	0.84	1.39	1.23	2869	ENSG00000163283
RAD21	1.04	0.73	0.94	0.83	0.87	0.81	0.93	0.89	6192	ENSG00000164754
HIST1H2AG	1.04	1.98	1.71	1.56	1.33	0.97	0.77	1.27	2250	ENSG00000196787
TXNRD1	1.04	0.82	0.92	0.89	0.73	0.68	0.71	0.69	6710	ENSG00000198431
U2AF2	1.03	1.39	1.49	1.51	0.99	0.99	0.98	1.03	4115	ENSG00000063244
SRRT	1.03	1.28	1.66	1.61	1.12	1.04	1.04	1.06	4858	ENSG00000087087
PTTG1	1.03	1.1	0.79	0.77	0.87	0.98	1.09	1.08	1975	ENSG00000164611
CKB	1.03	1.42	1.34	1.31	1.15	1.33	1.31	1.36	2383	ENSG00000166165
NDUFA6	1.03	1.04	1.38	1.19	1.34	1.1	0.9	0.87	1416	ENSG00000184983
ABCF1	1.03	1.16	1.47	1.48	1.1	1.02	0.82	1.03	4496	ENSG00000204574
HDLBP	1.02	1.17	1.35	1.44	1.17	1.27	1.01	1.09	12160	ENSG00000115677
ODC1	1.02	1.18	0.98	0.98	0.68	0.77	0.77	0.85	2791	ENSG00000115758
ACLY	1.02	1.15	1.08	1.06	1.07	1.29	1.12	1.15	5208	ENSG00000131473
JAK1	1.02	0.98	0.92	1.03	0.74	0.82	1.07	1.12	6362	ENSG00000162434
TBCA	1.02	0.98	1.15	1.05	1.07	0.83	0.63	0.78	3136	ENSG00000171530
GAS5	1.02	1.47	1.41	1.19	1.01	0.75	0.53	1.37	4842	ENSG00000234741
RPS5	1.01	1.64	1.23	1.28	1.08	1.13	0.91	1.07	3617	ENSG00000083845
RPL6	1.01	1.15	1.02	0.98	1.1	0.94	0.92	0.92	4447	ENSG00000089009
PRDX6	1.01	1.15	0.79	0.72	0.73	0.88	0.92	1.04	2311	ENSG00000117592
PDHA1	1.01	1	1.09	1.02	1.24	1.1	0.94	1.15	4493	ENSG00000131828
CAPRIN1	1.01	0.84	0.94	0.97	0.91	1.03	0.98	1.05	9095	ENSG00000135387
RPS3	1.01	1.35	1.15	1.13	1.21	1.08	1.08	1.06	5859	ENSG00000149273
HNRNPU	1.01	0.86	1.08	0.95	0.98	0.85	0.8	0.91	22512	ENSG00000153187
IPO5	1	0.79	0.73	0.72	0.77	0.85	0.91	0.9	9665	ENSG00000065150
PLAC8	1	0.98	0.57	0.56	0.56	0.43	1.11	0.75	3853	ENSG00000145287
NQO1	1	1.22	0.95	1.03	0.93	0.92	0.93	0.97	2971	ENSG00000181019
SNX3	0.99	0.97	0.89	0.93	1.13	0.98	0.98	1.04	1828	ENSG00000112335
RSL1D1	0.99	0.8	1.14	0.93	1.01	0.9	0.69	0.78	6162	ENSG00000171490
MTDH	0.98	0.75	0.74	0.74	0.85	0.88	0.92	0.91	7876	ENSG00000147649
SRRM2	0.98	1.03	0.98	0.98	0.82	0.9	1.22	0.9	12969	ENSG00000167978
NAP1L4	0.98	0.94	1.14	1.05	1.06	0.95	0.82	0.9	5200	ENSG00000205531
NSUN2	0.97	0.93	1.05	1.02	0.86	0.88	0.82	0.9	5506	ENSG00000037474
METAP2	0.97	0.72	1.03	0.95	1.01	0.82	0.74	0.8	4491	ENSG00000111142
SRSF11	0.97	0.67	1.05	0.96	1.15	1.02	0.81	0.86	8473	ENSG00000116754
FARSA	0.97	1.31	1.25	1.28	1.1	1.26	1.08	1.06	2434	ENSG00000179115
FSTL3	0.96	1.42	1.46	1.55	1.34	1.28	1.3	1.22	3033	ENSG00000070404
APEX1	0.96	1.19	1.11	1.14	0.97	1.03	0.92	1.02	1886	ENSG00000100823
EFHD2	0.96	1.32	1.1	1.22	0.92	1.06	1.07	0.9	2534	ENSG00000142634
USP1	0.96	0.68	0.93	0.8	0.91	0.82	0.79	0.7	3869	ENSG00000162607
GNL3	0.96	0.81	1.08	0.94	1.11	0.88	0.71	0.81	3238	ENSG00000163938
VCP	0.96	1.19	1.07	1.1	0.83	0.93	0.84	0.84	4816	ENSG00000165280
SLC3A2	0.96	1.33	1.29	1.45	0.95	1.17	1.27	1.26	5178	ENSG00000168003
RPL38	0.96	1.37	1.33	1.2	1.29	0.93	0.86	1.01	3829	ENSG00000172809
ZC3H15	0.95	0.73	0.78	0.72	0.86	0.8	0.78	0.61	3026	ENSG00000065548
DKC1	0.95	0.97	1.26	1.19	0.92	0.81	0.71	0.78	4203	ENSG00000130826
PUM3	0.94	0.71	0.74	0.7	0.81	0.72	0.68	0.6	2573	ENSG00000080608
APLP2	0.94	0.9	1.05	1.1	1.11	1.11	1.35	1.29	7463	ENSG00000084234
NDUFS4	0.94	0.93	0.85	0.75	1.09	0.88	1	0.76	1174	ENSG00000164258
RPL35A	0.94	1.04	1.07	0.98	1.14	0.97	0.86	0.98	3109	ENSG00000182899
RPS23	0.94	1.19	0.75	0.72	0.93	0.79	0.98	0.77	4061	ENSG00000186468
NAP1L1	0.94	0.72	0.83	0.71	0.83	0.73	0.74	0.74	17282	ENSG00000187109
ERH	0.93	0.92	0.97	0.85	0.86	0.81	0.92	0.84	1113	ENSG00000100632
MCM4	0.93	0.9	0.86	0.94	0.81	0.96	0.89	0.81	6973	ENSG00000104738
NOP10	0.93	1.29	1.27	1.12	1.44	1.28	1.08	1.06	554	ENSG00000182117
PABPC4	0.92	0.9	0.79	0.79	0.74	0.76	0.81	0.7	6782	ENSG00000090621
TCP1	0.92	0.77	0.7	0.69	0.75	0.83	0.81	0.79	4883	ENSG00000120438
PCNA	0.92	0.92	0.67	0.62	0.77	0.82	0.8	0.7	1403	ENSG00000132646
SLC16A1	0.92	0.67	0.65	0.65	0.66	0.74	0.68	0.7	5312	ENSG00000155380
CLIC1	0.92	1.26	1.03	1.05	1.13	1	0.94	0.92	1942	ENSG00000213719
CLPTM1L	0.91	1.03	0.81	0.87	0.7	0.75	0.91	0.8	6549	ENSG00000049656
CCAR1	0.91	0.71	0.86	0.83	0.97	0.85	0.94	0.82	6059	ENSG00000060339
KARS	0.91	0.95	1.02	1.06	0.85	0.87	0.88	0.9	4065	ENSG00000065427
DNAJA2	0.91	0.89	1.07	1.09	0.96	0.82	0.74	0.83	4951	ENSG00000069345
IQGAP1	0.91	0.74	0.81	0.81	0.8	0.87	1.18	1.17	11507	ENSG00000140575
CDC123	0.91	0.82	0.91	0.8	0.93	0.92	0.84	0.94	2298	ENSG00000151465
BCAP31	0.91	1.27	1.12	1.21	1.03	0.98	1.12	1.06	3533	ENSG00000185825
RPL37A	0.91	1.34	1.28	1.3	1.11	0.84	0.79	0.93	6841	ENSG00000197756
NDUFB7	0.9	1.6	1.46	1.34	1.18	1.14	0.89	1.07	535	ENSG00000099795
PDIA4	0.9	1.07	1	1.05	1.12	1.22	1.1	1.24	3298	ENSG00000155660
AL732366.2	0.9	1.64	1.4	1.3	1.59	0.87	0.56	1.68	70	ENSG00000201882
MIF	0.9	1.66	0.98	1.02	1.45	1.25	1.33	0.93	730	ENSG00000240972
HIST1H3F	0.9	1.57	0.94	0.88	0.88	0.95	1.07	1.26	411	ENSG00000277775
LIMA1	0.89	0.67	0.91	0.84	0.61	0.62	0.87	0.88	6317	ENSG00000050405
ZFR	0.89	0.65	0.77	0.71	0.88	0.9	0.82	0.79	6771	ENSG00000056097
MRPL18	0.89	0.8	0.78	0.79	0.85	0.72	0.73	0.69	1374	ENSG00000112110
ECHS1	0.89	1.13	0.97	0.94	0.9	1.03	1.15	1.05	1277	ENSG00000127884
COTL1	0.88	1.14	0.98	1.07	0.79	0.84	0.89	0.83	6761	ENSG00000103187
COX4I1	0.88	1.17	1.1	1.13	1.06	0.94	0.98	0.96	4792	ENSG00000131143
NIFK	0.88	0.65	0.66	0.54	0.7	0.63	0.77	0.61	2435	ENSG00000155438
HIST2H2AB	0.88	1.66	1.09	0.9	1.7	1.09	1.09	1.03	530	ENSG00000184270
PLS3	0.87	0.69	0.76	0.71	0.7	0.76	0.95	0.94	4099	ENSG00000102024
PDCD5	0.87	1	0.91	0.91	0.72	0.65	0.55	0.61	2132	ENSG00000105185
YWHAB	0.87	0.97	0.76	0.8	1.05	0.93	1.3	1	7907	ENSG00000166913
TUBA1C	0.87	1.04	0.86	0.89	0.74	0.77	0.79	0.68	4631	ENSG00000167553
RPS20	0.86	1.12	0.67	0.62	0.93	0.73	0.95	0.91	3002	ENSG00000008988
ANLN	0.86	0.58	0.73	0.69	0.7	0.67	0.79	0.71	5997	ENSG00000011426
PRPF6	0.86	1.11	1.12	1.06	0.93	0.9	0.65	0.65	3047	ENSG00000101161
POMP	0.86	1.06	0.87	0.75	0.86	0.71	0.77	0.87	1462	ENSG00000132963
TPT1	0.86	0.94	1	0.94	1.03	0.88	0.66	0.79	7269	ENSG00000133112
C1orf43	0.86	1.08	0.98	1.02	1.09	1.06	1.01	1.12	2670	ENSG00000143612
MCM7	0.86	1.24	1.24	1.31	1	1.01	0.82	0.86	4386	ENSG00000166508
RPS7	0.86	1.08	0.79	0.81	0.89	0.84	0.92	0.88	5584	ENSG00000171863
PSMD2	0.86	1.07	0.96	1	0.83	0.95	0.98	0.97	4960	ENSG00000175166
PSAP	0.86	1.06	0.91	0.94	0.86	1.02	1.05	1.04	3189	ENSG00000197746
TFRC	0.85	0.61	0.57	0.6	0.59	0.67	0.97	0.87	7794	ENSG00000072274
TOMM22	0.85	1.07	0.94	1.14	0.78	0.84	0.72	0.73	2182	ENSG00000100216
STAG2	0.85	0.55	0.62	0.58	0.83	0.86	1.11	0.8	8187	ENSG00000101972
HSPB1	0.85	1.25	1.06	1.02	1.01	0.96	0.88	1	1505	ENSG00000106211
UBA2	0.85	0.63	0.66	0.61	0.81	0.74	0.82	0.73	4815	ENSG00000126261
ADRM1	0.85	1.17	1.1	1.07	0.86	0.75	0.59	0.63	2142	ENSG00000130706
RPSA	0.85	1.04	0.72	0.77	0.79	0.87	0.77	0.81	3909	ENSG00000168028
NACA	0.85	0.92	0.93	0.84	1.17	0.9	0.88	0.7	10008	ENSG00000196531
EIF3D	0.84	0.99	0.86	0.88	0.81	0.82	0.84	0.92	3813	ENSG00000100353
CCDC47	0.84	0.7	0.74	0.73	0.83	0.77	0.73	0.7	4354	ENSG00000108588
ZRANB2	0.84	0.53	0.7	0.69	0.91	0.86	0.96	0.86	4985	ENSG00000132485
HPD	0.84	1.27	1.14	1.11	1.56	1.81	1.31	1.56	2223	ENSG00000158104
STIP1	0.84	0.99	1.04	0.99	0.86	0.81	0.6	0.67	4657	ENSG00000168439
TSR3	0.83	1.31	1.6	1.56	1.18	0.83	0.7	0.86	1210	ENSG00000007520
DDX1	0.83	0.69	0.91	0.8	1	0.82	0.68	0.8	3833	ENSG00000079785
TMPO	0.83	0.62	0.69	0.64	0.66	0.68	0.7	0.73	8593	ENSG00000120802
MYC	0.83	1.01	0.87	0.82	0.82	0.95	0.83	0.92	4583	ENSG00000136997
COX6C	0.83	0.81	0.68	0.68	1	0.72	0.87	0.69	2712	ENSG00000164919
ATP5F1C	0.83	0.75	0.76	0.59	0.97	0.93	0.96	0.84	2308	ENSG00000165629
NPTX1	0.83	1	0.76	0.89	0.8	0.94	1.13	1.12	7020	ENSG00000171246
PSMD7	0.82	0.86	0.9	0.85	0.9	0.84	0.83	0.83	2701	ENSG00000103035
TGFBR1	0.82	0.68	0.53	0.68	0.67	0.77	0.86	0.9	6822	ENSG00000106799
SMC3	0.82	0.51	0.71	0.64	0.78	0.69	0.72	0.54	4275	ENSG00000108055
MRPS9	0.82	0.8	0.87	0.81	0.85	0.77	0.71	0.78	1829	ENSG00000135972
LMNA	0.82	1.07	1.12	1.04	0.72	0.79	0.89	0.89	6985	ENSG00000160789
EXO1	0.82	0.59	0.75	0.74	0.71	0.71	0.68	0.63	4137	ENSG00000174371
AURKA	0.81	0.82	0.77	0.84	0.72	0.78	0.93	0.84	2928	ENSG00000087586
PRPF31	0.81	1.06	1.06	1.16	0.93	0.88	0.88	0.77	2673	ENSG00000105618
PDIA6	0.81	0.77	0.68	0.68	0.78	0.85	0.88	0.8	4101	ENSG00000143870
RRP1B	0.81	0.77	0.78	0.8	0.61	0.65	0.7	0.71	5750	ENSG00000160208
RPL13	0.81	1.18	0.89	0.92	0.94	0.87	0.82	0.81	6172	ENSG00000167526
ARPC3	0.8	0.88	0.73	0.75	0.8	0.85	0.79	0.86	3027	ENSG00000111229
CAPZA1	0.8	0.61	0.6	0.56	0.61	0.69	0.74	0.72	3495	ENSG00000116489
TUBG1	0.8	1.09	1.02	1.04	1.09	1.11	1.25	1.05	2408	ENSG00000131462
MKI67	0.8	0.65	0.88	0.8	0.79	0.76	0.66	0.68	12845	ENSG00000148773
ADIPOR1	0.8	0.96	0.97	0.96	0.95	1	0.95	0.97	3113	ENSG00000159346
ATP1A1	0.8	0.89	0.87	0.88	0.71	0.81	0.96	0.98	7277	ENSG00000163399
TKT	0.8	1.1	0.98	0.96	0.85	0.95	0.72	0.85	9502	ENSG00000163931
TSR1	0.8	0.79	0.96	0.99	0.79	0.76	0.66	0.72	5545	ENSG00000167721
PGK1	0.79	0.94	0.76	0.74	0.79	0.84	0.82	0.83	5437	ENSG00000102144
NUP155	0.79	0.59	0.49	0.52	0.49	0.64	0.78	0.79	9158	ENSG00000113569
NOL11	0.79	0.61	0.51	0.47	0.64	0.62	0.7	0.59	4615	ENSG00000130935
HNRNPD	0.79	0.81	0.99	0.93	0.78	0.71	0.57	0.66	6981	ENSG00000138668
SAMD1	0.79	0.99	1.05	0.96	0.83	0.85	0.93	0.82	2263	ENSG00000141858
SRP9	0.79	0.6	0.39	0.36	0.53	0.62	1.08	0.75	2220	ENSG00000143742
POLR2A	0.79	0.95	0.92	0.82	0.61	0.74	1.03	0.76	8355	ENSG00000181222
PTP4A2	0.79	0.66	0.7	0.67	0.69	0.75	0.72	0.76	6708	ENSG00000184007
EIF3J	0.78	0.62	0.94	0.8	0.87	0.72	0.56	0.6	3127	ENSG00000104131
TLE5	0.78	1.26	1.36	1.38	0.95	0.95	0.93	1.05	5298	ENSG00000104964
SNRPD2	0.78	1.26	1.75	1.53	1.38	0.89	0.84	1.26	1608	ENSG00000125743
SRP14	0.78	0.92	0.89	0.82	1.07	0.84	0.72	0.76	2005	ENSG00000140319
RPL11	0.78	0.97	1.06	0.96	1.03	0.73	0.47	0.69	2659	ENSG00000142676
STT3B	0.78	0.6	0.71	0.73	0.75	0.76	0.77	0.87	5012	ENSG00000163527
RAD23A	0.78	1.04	1.09	0.96	0.9	0.89	0.73	0.77	2547	ENSG00000179262
NOP58	0.77	0.56	0.73	0.59	0.69	0.59	0.51	0.51	3274	ENSG00000055044
SRSF3	0.77	0.81	0.92	0.82	0.79	0.62	0.6	0.62	7118	ENSG00000112081
RPN2	0.77	0.77	0.62	0.63	0.74	0.8	0.96	0.78	2700	ENSG00000118705
UBE2M	0.77	1.11	1.33	1.2	1	0.83	0.87	1.03	1831	ENSG00000130725
UBAP2L	0.77	0.88	0.93	0.94	0.81	0.83	0.78	0.8	7503	ENSG00000143569
FEN1	0.77	0.89	0.96	1.05	0.84	0.84	0.72	0.65	2198	ENSG00000168496
IRAK1	0.77	0.97	0.96	1	0.76	0.8	0.81	0.8	3917	ENSG00000184216
PES1	0.76	1.01	1.15	1.06	0.79	0.73	0.5	0.6	4527	ENSG00000100029
SDC4	0.76	0.79	0.57	0.59	0.29	0.27	0.58	0.37	2613	ENSG00000124145
TIMM10	0.76	0.99	1.05	0.88	0.81	0.75	0.73	0.76	776	ENSG00000134809
LARP1	0.76	0.83	0.92	0.93	0.75	0.78	0.78	0.75	8549	ENSG00000155506
ZNF622	0.76	0.99	1.18	1.14	1.13	0.85	0.71	0.8	1707	ENSG00000173545
HIST1H4E	0.76	1.45	1.44	1.45	1.48	0.83	0.5	0.91	1487	ENSG00000276966
GNAS	0.75	0.87	0.79	0.75	0.72	0.83	0.87	0.84	13320	ENSG00000087460
PNN	0.75	0.59	1.01	0.88	0.96	0.72	0.55	0.59	4203	ENSG00000100941
ETF1	0.75	0.57	0.65	0.61	0.61	0.64	0.61	0.65	4537	ENSG00000120705
DSTN	0.75	0.59	0.55	0.48	0.56	0.64	0.66	0.68	3639	ENSG00000125868
COX6B1	0.75	1.02	1.11	1.05	0.91	1	0.97	1.02	1548	ENSG00000126267
NOB1	0.75	0.98	0.92	0.91	0.67	0.65	0.54	0.6	2101	ENSG00000141101
KIF2C	0.75	0.89	0.78	0.79	0.82	0.75	0.73	0.7	3646	ENSG00000142945
EIF5B	0.75	0.53	0.83	0.63	0.78	0.69	0.51	0.47	7865	ENSG00000158417
HNRNPH1	0.75	0.61	0.76	0.74	0.9	0.75	0.66	0.71	9480	ENSG00000169045
CDK1	0.75	0.56	0.47	0.43	0.64	0.59	0.85	0.6	3931	ENSG00000170312
CFL1	0.75	0.97	0.88	0.85	0.79	0.78	0.81	0.78	5865	ENSG00000172757
TPM2	0.75	1.15	1.27	1.18	1.13	0.72	0.44	0.64	3248	ENSG00000198467
NPM3	0.74	1.14	1.18	1.14	0.67	0.61	0.55	0.61	928	ENSG00000107833
DEK	0.74	0.55	0.64	0.59	0.72	0.58	0.66	0.52	7249	ENSG00000124795
PARP1	0.74	0.75	0.96	0.92	0.82	0.83	0.75	0.8	7183	ENSG00000143799
H1FX	0.74	0.88	1	0.8	0.66	0.77	0.75	0.84	1516	ENSG00000184897
RPL39	0.74	0.89	1.16	1.09	0.83	0.67	0.55	0.69	2128	ENSG00000198918
RPL31	0.73	0.85	0.99	0.91	0.99	0.71	0.64	0.74	5277	ENSG00000071082
FSCN1	0.73	0.95	0.78	0.8	0.66	0.71	0.89	0.87	3699	ENSG00000075618
PSME1	0.73	1.08	0.82	0.9	0.85	0.73	0.84	0.82	1776	ENSG00000092010
RAD23B	0.73	0.6	0.69	0.67	0.69	0.73	0.67	0.7	4613	ENSG00000119318
ILF3	0.73	0.78	0.86	0.86	0.65	0.69	0.66	0.65	11022	ENSG00000129351
DIAPH1	0.73	0.77	0.72	0.77	0.62	0.67	0.71	0.7	7375	ENSG00000131504
TPM3	0.73	0.75	0.83	0.85	0.83	0.75	0.59	0.57	15156	ENSG00000143549
SNRNP200	0.73	0.8	0.73	0.78	0.65	0.8	0.93	0.82	11188	ENSG00000144028
RPL29	0.73	1.07	1.1	1	1.01	0.74	0.62	0.8	2058	ENSG00000162244
TPM4	0.73	0.65	0.82	0.91	0.69	0.6	0.59	0.65	8632	ENSG00000167460
FASN	0.73	0.93	0.77	0.74	0.82	1.19	1.19	0.9	9321	ENSG00000169710
PSMD1	0.73	0.64	0.78	0.74	0.77	0.74	0.69	0.75	5187	ENSG00000173692
PHF5A	0.72	0.8	0.77	0.86	0.63	0.68	0.6	0.65	1202	ENSG00000100410
SNW1	0.72	0.65	0.8	0.82	0.76	0.72	0.72	0.69	2432	ENSG00000100603
HTATSF1	0.72	0.62	0.72	0.66	0.8	0.68	0.46	0.53	3055	ENSG00000102241
CEBPZ	0.72	0.51	0.65	0.6	0.62	0.6	0.52	0.46	3512	ENSG00000115816
SMARCA4	0.72	0.85	0.87	0.88	0.65	0.68	0.62	0.57	15778	ENSG00000127616
CALU	0.72	0.58	0.67	0.68	0.71	0.71	0.71	0.7	6342	ENSG00000128595
LTV1	0.72	0.52	0.53	0.46	0.67	0.55	0.6	0.46	1853	ENSG00000135521
COA6	0.72	0.73	0.48	0.45	0.66	0.55	0.66	0.52	2276	ENSG00000168275
UQCRH	0.72	1.04	1.72	1.28	1.58	0.86	0.49	0.8	1341	ENSG00000173660
PLEC	0.72	0.91	1.02	0.94	0.54	0.55	0.73	0.53	16991	ENSG00000178209
CD24	0.72	0.51	0.39	0.38	0.48	0.53	1.28	0.95	3096	ENSG00000272398
HIST1H2BG	0.72	1.1	1.19	0.92	1.25	0.8	0.7	0.85	1534	ENSG00000273802
STARD7	0.71	0.73	0.61	0.69	0.58	0.64	0.72	0.71	4414	ENSG00000084090
FBL	0.71	1	1.14	1.13	0.77	0.63	0.36	0.51	2138	ENSG00000105202
TMEM14C	0.71	0.83	0.52	0.5	0.48	0.51	0.73	0.76	1321	ENSG00000111843
PPP2CA	0.71	0.57	0.44	0.45	0.51	0.57	0.82	0.66	5594	ENSG00000113575
TRAP1	0.71	0.93	0.88	0.92	0.71	0.83	0.54	0.58	5183	ENSG00000126602
BAG3	0.71	0.83	0.77	0.75	0.57	0.66	0.54	0.52	2747	ENSG00000151929
GOLIM4	0.71	0.57	0.78	0.64	0.7	0.62	0.54	0.57	4647	ENSG00000173905
PRPF8	0.71	0.82	0.65	0.66	0.54	0.68	0.87	0.72	11340	ENSG00000174231
WBP11	0.7	0.66	0.71	0.73	0.64	0.68	0.62	0.65	5258	ENSG00000084463
DYNLL1	0.7	0.74	0.66	0.64	0.74	0.59	0.66	0.69	2931	ENSG00000088986
AUP1	0.7	1.01	1.06	1.01	0.76	0.81	0.77	0.93	2455	ENSG00000115307
SF3B1	0.7	0.51	0.53	0.51	0.58	0.61	0.74	0.7	10433	ENSG00000115524
PSMB7	0.7	0.89	0.79	0.9	0.68	0.59	0.6	0.68	1788	ENSG00000136930
PRPS1	0.7	0.72	0.64	0.68	0.65	0.64	0.78	0.74	2623	ENSG00000147224
ZNF146	0.7	0.48	0.65	0.57	0.59	0.54	0.6	0.5	4146	ENSG00000167635
PPID	0.7	0.56	0.6	0.58	0.66	0.62	0.55	0.58	2516	ENSG00000171497
HADHA	0.69	0.78	0.66	0.65	0.72	0.78	0.82	0.8	4331	ENSG00000084754
PPP1R15B	0.69	0.59	0.65	0.7	0.6	0.68	0.74	0.75	5259	ENSG00000158615
CYCS	0.69	0.57	0.68	0.58	0.65	0.54	0.44	0.45	4457	ENSG00000172115
CKAP5	0.69	0.55	0.62	0.64	0.59	0.69	0.74	0.78	8538	ENSG00000175216
DDX17	0.68	0.58	0.55	0.65	0.69	0.73	0.8	0.87	9997	ENSG00000100201
RANGAP1	0.68	0.94	0.9	0.97	0.67	0.63	0.68	0.61	5348	ENSG00000100401
SMC4	0.68	0.43	0.48	0.42	0.49	0.49	0.53	0.44	8164	ENSG00000113810
SPTBN1	0.68	0.7	0.76	0.8	0.75	0.74	0.88	0.88	18473	ENSG00000115306
CUL4A	0.68	0.6	0.66	0.72	0.56	0.55	0.54	0.6	7813	ENSG00000139842
RPL36AL	0.68	0.83	1.05	0.73	1.45	0.86	0.55	0.63	746	ENSG00000165502
PHB	0.68	0.88	0.73	0.81	0.7	0.72	0.72	0.72	3838	ENSG00000167085
MAT2A	0.68	0.65	0.48	0.57	0.64	0.72	0.76	0.73	4485	ENSG00000168906
SF3A3	0.68	0.7	0.92	0.88	0.84	0.67	0.54	0.62	3894	ENSG00000183431
NCAPD2	0.67	0.75	0.62	0.7	0.63	0.73	0.81	0.69	6470	ENSG00000010292
IARS2	0.67	0.52	0.49	0.5	0.59	0.67	0.87	0.78	4135	ENSG00000067704
ATP1B3	0.67	0.65	0.49	0.49	0.6	0.74	0.72	0.75	2617	ENSG00000069849
SUPT16H	0.67	0.5	0.67	0.63	0.74	0.68	0.6	0.62	6900	ENSG00000092201
RPS15A	0.67	0.94	0.72	0.69	0.92	0.64	0.75	0.67	6679	ENSG00000134419
PGD	0.67	0.9	0.64	0.71	0.58	0.78	0.95	0.93	3333	ENSG00000142657
MRPL9	0.67	0.8	0.89	0.85	0.78	0.65	0.68	0.71	1740	ENSG00000143436
HAX1	0.67	1.04	0.77	0.81	0.95	0.87	0.79	0.77	2155	ENSG00000143575
RBMX	0.67	0.55	0.53	0.5	0.59	0.56	0.51	0.48	5882	ENSG00000147274
NDUFB9	0.67	0.84	0.89	0.88	1.03	0.67	0.47	0.74	4106	ENSG00000147684
INCENP	0.67	0.8	1.16	1.09	0.83	0.74	0.7	0.81	4454	ENSG00000149503
RPS14	0.67	0.94	1.18	0.99	0.97	0.71	0.51	0.73	5082	ENSG00000164587
POP7	0.67	0.99	0.9	0.79	0.82	0.82	0.52	0.63	911	ENSG00000172336
ATP5MD	0.67	0.7	0.69	0.57	0.61	0.67	0.49	0.68	924	ENSG00000173915
ANXA2	0.67	0.77	0.67	0.79	0.56	0.52	0.65	0.59	8824	ENSG00000182718
TMED9	0.67	0.94	0.98	1.03	1.09	0.84	0.62	0.66	2440	ENSG00000184840
NOC2L	0.67	0.84	0.96	0.94	0.75	0.78	0.69	0.69	5540	ENSG00000188976
MAGEA3	0.67	0.68	0.66	0.66	0.67	0.67	0.55	0.58	1773	ENSG00000221867
LAPTM4A	0.66	0.6	0.49	0.52	0.48	0.51	0.72	0.67	1546	ENSG00000068697
CLNS1A	0.66	0.66	0.71	0.65	0.73	0.52	0.52	0.52	4592	ENSG00000074201
TXLNA	0.66	0.78	0.82	0.85	0.68	0.69	0.53	0.55	5114	ENSG00000084652
PFDN4	0.66	0.7	0.79	0.76	0.61	0.47	0.44	0.48	1743	ENSG00000101132
MYL12A	0.66	0.62	0.8	0.65	0.74	0.61	0.76	0.65	3245	ENSG00000101608
GARS	0.66	0.79	0.66	0.68	0.81	0.99	0.56	0.61	3995	ENSG00000106105
SRSF6	0.66	0.58	0.53	0.51	0.6	0.57	0.5	0.5	4621	ENSG00000124193
FLYWCH2	0.66	0.97	1.07	1.04	1	0.89	0.91	1.27	1338	ENSG00000162076
COPRS	0.66	0.87	0.78	0.77	0.72	0.53	0.59	0.59	1379	ENSG00000172301
CYC1	0.66	0.89	0.8	0.76	0.66	0.68	0.62	0.7	1963	ENSG00000179091
PAK2	0.66	0.49	0.45	0.47	0.43	0.58	0.59	0.59	6270	ENSG00000180370
HIST3H2A	0.66	0.95	0.88	0.67	1.09	0.72	0.63	0.66	895	ENSG00000181218
PTBP1	0.65	0.76	0.71	0.68	0.5	0.61	0.64	0.6	6883	ENSG00000011304
MRTO4	0.65	0.84	0.7	0.84	0.51	0.55	0.46	0.54	2556	ENSG00000053372
OXCT1	0.65	0.49	0.55	0.55	0.72	0.67	0.72	0.75	4100	ENSG00000083720
MAPRE1	0.65	0.57	0.63	0.62	0.6	0.67	0.64	0.61	2562	ENSG00000101367
EEF1D	0.65	0.85	0.92	0.88	0.81	0.77	0.71	0.82	9390	ENSG00000104529
FAM32A	0.65	0.73	0.9	0.88	0.75	0.7	0.55	0.62	1921	ENSG00000105058
HNRNPUL1	0.65	0.75	0.79	0.79	0.59	0.63	0.73	0.74	6543	ENSG00000105323
FKBP8	0.65	0.96	0.89	0.88	1.09	1.1	1.28	0.95	2819	ENSG00000105701
BRIX1	0.65	0.54	0.67	0.56	0.61	0.56	0.53	0.53	5011	ENSG00000113460
LRPPRC	0.65	0.43	0.44	0.43	0.5	0.56	0.55	0.53	10028	ENSG00000138095
EIF4A3	0.65	0.86	0.87	0.89	0.59	0.56	0.45	0.51	5812	ENSG00000141543
U2SURP	0.65	0.44	0.49	0.45	0.54	0.54	0.46	0.44	11118	ENSG00000163714
RAB8A	0.65	0.68	0.71	0.68	0.62	0.66	0.68	0.7	4931	ENSG00000167461
SF1	0.65	0.8	0.83	0.84	0.64	0.67	0.59	0.58	5972	ENSG00000168066
PEG10	0.65	0.5	0.59	0.54	0.78	0.82	0.95	1	6689	ENSG00000242265
SCARNA13	0.65	1.32	1.32	1.18	0.87	0.55	0.51	1.17	275	ENSG00000252481
M6PR	0.64	0.64	0.79	0.86	0.76	0.76	0.69	0.75	3585	ENSG00000003056
CCDC124	0.64	1.07	1.16	1.06	1	0.7	0.55	0.71	1661	ENSG00000007080
NOP14	0.64	0.78	0.87	0.84	0.75	0.64	0.46	0.51	3559	ENSG00000087269
DBN1	0.64	0.88	1.11	1.07	0.87	0.8	0.57	0.66	5119	ENSG00000113758
MRPL3	0.64	0.61	0.54	0.48	0.63	0.55	0.56	0.59	2715	ENSG00000114686
NARS	0.64	0.5	0.68	0.65	0.76	0.71	0.6	0.62	4089	ENSG00000134440
RPL37	0.64	0.7	0.85	0.79	0.97	0.68	0.55	0.69	8040	ENSG00000145592
HNRNPDL	0.64	0.57	0.81	0.7	0.68	0.55	0.59	0.59	5476	ENSG00000152795
SQSTM1	0.64	0.88	0.7	0.78	0.5	0.53	0.54	0.55	7535	ENSG00000161011
LMAN2	0.64	0.85	0.89	0.82	0.8	0.76	0.74	0.79	2168	ENSG00000169223
TCEAL9	0.64	0.58	0.73	0.61	0.72	0.51	0.46	0.5	1974	ENSG00000185222
MAGEA6	0.64	0.6	0.5	0.49	0.67	0.7	0.59	0.56	1863	ENSG00000197172
PPP1CB	0.64	0.43	0.37	0.35	0.44	0.44	0.61	0.56	5760	ENSG00000213639
CHCHD10	0.64	0.87	1	0.77	0.79	0.77	0.57	0.71	1360	ENSG00000250479
SARS	0.63	0.94	0.73	0.89	0.77	0.86	0.64	0.67	3849	ENSG00000031698
CUL1	0.63	0.48	0.41	0.42	0.47	0.54	0.41	0.39	3631	ENSG00000055130
GTPBP4	0.63	0.58	0.78	0.77	0.7	0.59	0.49	0.6	6121	ENSG00000107937
C6orf62	0.63	0.52	0.34	0.35	0.4	0.45	0.49	0.48	2591	ENSG00000112308
CBX3	0.63	0.44	0.45	0.41	0.52	0.44	0.49	0.44	4840	ENSG00000122565
NAT10	0.63	0.71	0.66	0.75	0.57	0.58	0.65	0.59	5227	ENSG00000135372
GHITM	0.63	0.55	0.52	0.48	0.53	0.58	0.66	0.67	2382	ENSG00000165678
CIAO2A	0.63	0.53	0.57	0.47	0.71	0.61	0.62	0.59	2260	ENSG00000166797
TOMM20	0.63	0.4	0.45	0.43	0.42	0.46	0.52	0.53	3438	ENSG00000173726
RAB1B	0.63	0.82	0.64	0.64	0.73	0.79	1.11	0.8	1950	ENSG00000174903
PPIA	0.63	0.75	0.56	0.63	0.62	0.64	0.57	0.66	4432	ENSG00000196262
TCOF1	0.62	0.74	0.86	0.86	0.6	0.55	0.52	0.5	11439	ENSG00000070814
HUWE1	0.62	0.61	0.61	0.65	0.59	0.66	0.81	0.66	17379	ENSG00000086758
FUS	0.62	0.68	0.76	0.69	0.56	0.51	0.37	0.4	10283	ENSG00000089280
EIF3B	0.62	0.77	0.8	0.8	0.63	0.62	0.55	0.58	9037	ENSG00000106263
PAK1IP1	0.62	0.52	0.54	0.49	0.53	0.46	0.44	0.44	1523	ENSG00000111845
GMNN	0.62	0.56	0.53	0.51	0.61	0.51	0.55	0.51	2476	ENSG00000112312
ATP6V0E1	0.62	0.98	0.87	1.08	0.71	0.65	0.51	0.63	1609	ENSG00000113732
COPS3	0.62	0.55	0.48	0.49	0.53	0.56	0.67	0.6	2972	ENSG00000141030
ATP1B1	0.62	0.52	0.56	0.52	0.55	0.53	0.88	0.89	2962	ENSG00000143153
GTF3C6	0.62	0.71	0.65	0.59	0.62	0.52	0.51	0.39	921	ENSG00000155115
RNF187	0.62	0.86	0.73	0.75	0.59	0.68	0.51	0.53	3386	ENSG00000168159
DDX23	0.62	0.81	0.93	0.94	0.79	0.68	0.57	0.66	5427	ENSG00000174243
HIST1H2AC	0.62	0.98	0.71	0.71	0.7	0.53	0.44	0.45	1668	ENSG00000180573
NOL7	0.62	0.69	0.69	0.55	0.68	0.49	0.62	0.67	2364	ENSG00000225921
GPX1	0.62	1.03	0.9	1.1	0.82	0.76	0.73	0.86	1183	ENSG00000233276
HIST1H2AL	0.62	1.08	1.2	1.01	0.94	0.57	0.45	0.62	393	ENSG00000276903
RAB10	0.61	0.52	0.6	0.55	0.61	0.62	0.7	0.73	3654	ENSG00000084733
SF3B2	0.61	0.8	0.81	0.77	0.64	0.61	0.5	0.59	9795	ENSG00000087365
CCND1	0.61	0.49	0.51	0.54	0.48	0.51	0.77	0.67	4830	ENSG00000110092
TTC1	0.61	0.65	0.66	0.63	0.76	0.66	0.58	0.59	1938	ENSG00000113312
RIOK1	0.61	0.51	0.63	0.57	0.66	0.54	0.39	0.42	2940	ENSG00000124784
SLC38A2	0.61	0.44	0.37	0.34	0.5	0.65	0.81	0.8	6509	ENSG00000134294
RDX	0.61	0.45	0.51	0.51	0.58	0.62	0.59	0.57	8528	ENSG00000137710
ACTR2	0.61	0.45	0.39	0.38	0.42	0.54	0.64	0.61	4347	ENSG00000138071
MRPL39	0.61	0.51	0.43	0.45	0.49	0.49	0.58	0.53	1199	ENSG00000154719
HNRNPA3	0.61	0.49	0.5	0.54	0.66	0.61	0.43	0.4	6033	ENSG00000170144
MAZ	0.6	0.79	0.88	0.77	0.62	0.67	0.65	0.68	3512	ENSG00000103495
SLC38A1	0.6	0.42	0.45	0.44	0.52	0.61	0.73	0.71	10015	ENSG00000111371
TCERG1	0.6	0.48	0.55	0.51	0.56	0.57	0.52	0.53	8714	ENSG00000113649
UPF3B	0.6	0.46	0.78	0.69	0.83	0.6	0.49	0.45	3081	ENSG00000125351
DEGS1	0.6	0.58	0.47	0.54	0.42	0.53	0.51	0.56	2446	ENSG00000143753
GPATCH4	0.6	0.64	0.98	0.93	1	0.62	0.38	0.48	4437	ENSG00000160818
SRSF2	0.6	0.61	0.56	0.49	0.48	0.54	0.45	0.51	3017	ENSG00000161547
ECEL1	0.6	0.91	0.81	0.8	0.66	0.81	0.99	1.14	2978	ENSG00000171551
SUMO2	0.6	0.6	0.72	0.66	0.58	0.52	0.49	0.51	3348	ENSG00000188612
TXLNG	0.59	0.41	0.56	0.47	0.66	0.62	0.57	0.56	4455	ENSG00000086712
PRPF19	0.59	0.75	0.69	0.7	0.47	0.55	0.53	0.54	2919	ENSG00000110107
SF3B6	0.59	0.53	0.61	0.49	0.87	0.53	0.4	0.51	1125	ENSG00000115128
CACYBP	0.59	0.65	0.61	0.56	0.73	0.5	0.38	0.47	4511	ENSG00000116161
CDC20	0.59	0.8	0.75	0.79	0.62	0.63	0.64	0.59	2012	ENSG00000117399
GTF2F1	0.59	0.76	0.96	0.94	0.67	0.64	0.56	0.68	2876	ENSG00000125651
CLTC	0.59	0.45	0.42	0.4	0.48	0.59	0.59	0.64	11836	ENSG00000141367
JTB	0.59	0.71	0.46	0.5	0.47	0.47	0.62	0.54	1482	ENSG00000143543
HINT1	0.59	0.74	0.57	0.54	0.66	0.61	0.57	0.62	1936	ENSG00000169567
EIF1AX	0.59	0.4	0.47	0.42	0.42	0.45	0.4	0.46	4414	ENSG00000173674
MRPS18B	0.59	0.72	0.64	0.72	0.59	0.62	0.74	0.79	1757	ENSG00000204568
PSMC4	0.58	0.74	0.6	0.59	0.51	0.5	0.44	0.46	2387	ENSG00000013275
RPL26L1	0.58	0.64	0.69	0.62	0.75	0.54	0.47	0.4	1164	ENSG00000037241
PHF23	0.58	0.83	0.87	0.91	0.66	0.66	0.64	0.62	2733	ENSG00000040633
NRDC	0.58	0.48	0.56	0.59	0.69	0.66	0.61	0.64	6773	ENSG00000078618
HSPB11	0.58	0.51	0.45	0.37	0.56	0.43	0.76	0.56	3236	ENSG00000081870
XRN2	0.58	0.48	0.52	0.5	0.52	0.51	0.58	0.62	3408	ENSG00000088930
AIMP2	0.58	0.73	0.54	0.57	0.54	0.53	0.58	0.52	1828	ENSG00000106305
LUC7L3	0.58	0.44	0.71	0.63	0.69	0.53	0.47	0.43	8136	ENSG00000108848
RTN4	0.58	0.51	0.58	0.54	0.55	0.55	0.57	0.54	6644	ENSG00000115310
DNAJC8	0.58	0.58	0.71	0.63	0.76	0.62	0.58	0.64	2892	ENSG00000126698
KTN1	0.58	0.41	0.51	0.46	0.45	0.43	0.46	0.36	17578	ENSG00000126777
APP	0.58	0.56	0.77	0.72	0.66	0.65	0.63	0.69	6316	ENSG00000142192
TWF1	0.58	0.39	0.42	0.36	0.44	0.43	0.49	0.43	3932	ENSG00000151239
H2AFZ	0.58	0.62	0.46	0.5	0.6	0.5	0.56	0.56	2270	ENSG00000164032
PRDX2	0.58	0.77	0.68	0.58	0.6	0.67	0.7	0.65	2034	ENSG00000167815
MRPL41	0.58	0.99	0.92	0.82	0.93	0.66	0.81	0.82	582	ENSG00000182154
MRPL40	0.58	0.91	0.82	0.89	0.84	0.6	0.54	0.63	1965	ENSG00000185608
PSMD12	0.58	0.46	0.44	0.43	0.41	0.43	0.48	0.49	5342	ENSG00000197170
AARS	0.57	0.85	0.62	0.71	0.76	0.99	0.73	0.69	4498	ENSG00000090861
ALKBH5	0.57	0.72	0.66	0.73	0.64	0.7	0.72	0.63	3601	ENSG00000091542
SF3A1	0.57	0.68	0.71	0.66	0.53	0.57	0.61	0.55	6301	ENSG00000099995
AHNAK	0.57	0.5	0.61	0.62	0.51	0.51	0.89	0.76	19466	ENSG00000124942
EIF2S2	0.57	0.53	0.53	0.49	0.68	0.63	0.45	0.51	2556	ENSG00000125977
POLR1E	0.57	0.56	0.54	0.53	0.45	0.45	0.54	0.51	2499	ENSG00000137054
TMBIM6	0.57	0.6	0.54	0.56	0.45	0.54	0.65	0.66	6186	ENSG00000139644
HMGB2	0.57	0.56	0.67	0.6	0.74	0.47	0.33	0.39	2775	ENSG00000164104
ANXA5	0.57	0.67	0.62	0.64	0.59	0.65	0.6	0.72	2925	ENSG00000164111
CRTAP	0.57	0.59	0.54	0.55	0.59	0.64	0.66	0.66	6695	ENSG00000170275
RPS9	0.57	0.87	0.64	0.67	0.58	0.55	0.45	0.53	4304	ENSG00000170889
SLC39A10	0.57	0.43	0.42	0.45	0.39	0.45	0.5	0.51	6917	ENSG00000196950
SND1	0.57	0.65	0.62	0.62	0.59	0.74	0.67	0.63	6486	ENSG00000197157
PRRC2A	0.57	0.69	0.71	0.71	0.53	0.61	0.72	0.61	9115	ENSG00000204469
PSMB3	0.57	0.76	0.67	0.68	0.6	0.61	0.5	0.61	1168	ENSG00000277791
CTNNA1	0.56	0.59	0.56	0.59	0.49	0.53	0.61	0.63	8830	ENSG00000044115
ASPM	0.56	0.3	0.37	0.33	0.42	0.46	0.63	0.44	10888	ENSG00000066279
AHSA1	0.56	0.69	0.77	0.79	0.62	0.55	0.41	0.55	2944	ENSG00000100591
ACIN1	0.56	0.62	0.83	0.79	0.63	0.59	0.51	0.63	9110	ENSG00000100813
STUB1	0.56	0.74	0.74	0.7	0.75	0.66	0.7	0.68	2318	ENSG00000103266
SSBP1	0.56	0.65	0.68	0.57	0.55	0.53	0.4	0.51	4975	ENSG00000106028
PARK7	0.56	0.74	0.6	0.66	0.71	0.66	0.68	0.64	2397	ENSG00000116288
PRDX4	0.56	0.64	0.51	0.47	0.57	0.53	0.57	0.51	1855	ENSG00000123131
HJURP	0.56	0.57	0.63	0.64	0.54	0.49	0.44	0.46	3821	ENSG00000123485
DDX27	0.56	0.58	0.75	0.74	0.68	0.58	0.52	0.56	5457	ENSG00000124228
ANXA1	0.56	0.47	0.46	0.38	0.45	0.41	0.53	0.44	4453	ENSG00000135046
SKP2	0.56	0.37	0.38	0.39	0.35	0.41	0.43	0.39	3837	ENSG00000145604
TAF7	0.56	0.48	0.59	0.55	0.68	0.55	0.5	0.54	2723	ENSG00000178913
SELENOF	0.56	0.47	0.37	0.36	0.38	0.47	0.62	0.59	2201	ENSG00000183291
BRD2	0.56	0.59	0.59	0.62	0.58	0.61	0.64	0.57	7403	ENSG00000204256
TIMM23	0.56	0.64	0.58	0.61	0.6	0.48	0.41	0.5	1190	ENSG00000265354
HSD17B10	0.55	0.76	0.69	0.65	0.56	0.62	0.68	0.71	1115	ENSG00000072506
GNB1	0.55	0.61	0.59	0.72	0.59	0.62	0.64	0.62	6417	ENSG00000078369
BIRC5	0.55	0.62	0.55	0.56	0.51	0.54	0.49	0.49	3815	ENSG00000089685
SRPK1	0.55	0.38	0.48	0.46	0.48	0.5	0.48	0.51	6692	ENSG00000096063
LGALS1	0.55	0.89	0.62	0.81	0.74	0.71	0.92	0.82	1067	ENSG00000100097
MRPL51	0.55	0.67	0.75	0.69	0.77	0.55	0.49	0.63	1388	ENSG00000111639
C4BPB	0.55	0.52	0.55	0.49	0.54	0.46	0.59	0.59	3201	ENSG00000123843
GLO1	0.55	0.41	0.39	0.35	0.44	0.48	0.54	0.59	2356	ENSG00000124767
TRIM28	0.55	0.72	0.6	0.63	0.42	0.51	0.55	0.51	4306	ENSG00000130726
EIF3G	0.55	0.73	0.75	0.72	0.61	0.59	0.51	0.6	3489	ENSG00000130811
PSME3	0.55	0.59	0.57	0.56	0.48	0.5	0.52	0.54	5152	ENSG00000131467
MYBBP1A	0.55	0.73	0.76	0.8	0.53	0.58	0.62	0.57	6203	ENSG00000132382
ROCK2	0.55	0.34	0.42	0.39	0.37	0.4	0.47	0.39	10198	ENSG00000134318
ADAR	0.55	0.58	0.56	0.59	0.46	0.54	0.58	0.6	9691	ENSG00000160710
HPRT1	0.55	0.46	0.41	0.39	0.44	0.45	0.5	0.44	1612	ENSG00000165704
ATP5PD	0.55	0.66	0.62	0.63	0.66	0.55	0.49	0.64	3231	ENSG00000167863
PTPN11	0.55	0.35	0.49	0.46	0.51	0.53	0.51	0.53	7023	ENSG00000179295
COPG1	0.55	0.69	0.62	0.68	0.58	0.71	0.57	0.55	4425	ENSG00000181789
PGAM5	0.55	0.77	0.69	0.72	0.58	0.64	0.51	0.55	3952	ENSG00000247077
SCARNA5	0.55	0.79	1.03	0.85	1.25	0.74	0.66	0.96	276	ENSG00000252010
HIST1H3A	0.55	0.84	0.79	0.66	0.76	0.62	0.63	0.6	411	ENSG00000275714
TOP2B	0.54	0.36	0.41	0.39	0.48	0.5	0.47	0.47	6044	ENSG00000077097
ECT2	0.54	0.33	0.37	0.33	0.34	0.37	0.49	0.45	5499	ENSG00000114346
NOL10	0.54	0.44	0.55	0.49	0.52	0.45	0.52	0.55	3836	ENSG00000115761
UCHL5	0.54	0.35	0.42	0.35	0.4	0.42	0.42	0.35	6661	ENSG00000116750
CENPB	0.54	0.76	0.69	0.71	0.64	0.62	0.6	0.61	2890	ENSG00000125817
RBM42	0.54	0.78	0.91	0.82	0.56	0.64	0.61	0.73	2206	ENSG00000126254
MYOF	0.54	0.46	0.49	0.52	0.36	0.39	0.52	0.47	8490	ENSG00000138119
SSB	0.54	0.4	0.49	0.43	0.46	0.43	0.36	0.34	5054	ENSG00000138385
DDX46	0.54	0.41	0.58	0.5	0.61	0.53	0.41	0.43	9205	ENSG00000145833
EIF4A2	0.54	0.44	0.38	0.42	0.52	0.48	0.51	0.49	6130	ENSG00000156976
MRPL58	0.54	0.69	0.6	0.64	0.53	0.55	0.46	0.54	1108	ENSG00000167862
SFN	0.54	0.84	0.73	0.76	0.59	0.67	0.59	0.69	1308	ENSG00000175793
RCC2	0.54	0.58	0.55	0.55	0.45	0.54	0.47	0.44	4079	ENSG00000179051
RUVBL2	0.54	0.78	0.63	0.61	0.58	0.58	0.65	0.56	3531	ENSG00000183207
PGP	0.54	0.73	0.58	0.54	0.78	0.69	0.89	0.71	2727	ENSG00000184207
H2AFX	0.54	0.75	0.56	0.56	0.55	0.48	0.44	0.39	1614	ENSG00000188486
L1CAM	0.54	0.68	0.56	0.58	0.53	0.69	0.97	0.75	7270	ENSG00000198910
DAXX	0.54	0.71	0.86	0.85	0.63	0.59	0.54	0.6	3084	ENSG00000204209
WNK1	0.53	0.45	0.44	0.47	0.46	0.53	0.62	0.6	14384	ENSG00000060237
CHMP5	0.53	0.53	0.55	0.53	0.65	0.58	0.59	0.55	2391	ENSG00000086065
CHMP4B	0.53	0.67	0.74	0.79	0.73	0.63	0.57	0.52	1602	ENSG00000101421
PGRMC1	0.53	0.47	0.55	0.45	0.52	0.5	0.5	0.58	1919	ENSG00000101856
GOT2	0.53	0.59	0.46	0.45	0.41	0.5	0.6	0.61	3751	ENSG00000125166
JUND	0.53	0.76	0.59	0.58	0.71	0.71	0.69	0.59	1863	ENSG00000130522
PRPF38B	0.53	0.39	0.73	0.68	0.71	0.53	0.47	0.55	6955	ENSG00000134186
SEC31A	0.53	0.5	0.48	0.49	0.51	0.55	0.65	0.61	9297	ENSG00000138674
CAST	0.53	0.46	0.49	0.49	0.47	0.53	0.62	0.62	12448	ENSG00000153113
TPR	0.52	0.33	0.44	0.39	0.51	0.49	0.48	0.39	12350	ENSG00000047410
SEC61A1	0.52	0.62	0.49	0.52	0.43	0.53	0.48	0.42	4640	ENSG00000058262
SMC1A	0.52	0.48	0.68	0.67	0.63	0.55	0.48	0.52	10484	ENSG00000072501
ST13	0.52	0.46	0.46	0.42	0.5	0.47	0.47	0.49	3764	ENSG00000100380
BAG1	0.52	0.69	0.46	0.56	0.64	0.55	0.33	0.39	7073	ENSG00000107262
RPL34	0.52	0.6	0.48	0.44	0.52	0.42	0.51	0.44	3393	ENSG00000109475
SLC39A7	0.52	0.57	0.71	0.71	0.66	0.56	0.43	0.52	2845	ENSG00000112473
SRSF7	0.52	0.48	0.42	0.42	0.42	0.39	0.37	0.36	4045	ENSG00000115875
MAP7D1	0.52	0.7	0.89	0.84	0.72	0.63	0.5	0.52	5271	ENSG00000116871
RPL23	0.52	0.59	0.57	0.49	0.62	0.46	0.41	0.45	5905	ENSG00000125691
HNRNPR	0.52	0.42	0.53	0.5	0.57	0.49	0.51	0.5	8676	ENSG00000125944
RAC1	0.52	0.5	0.41	0.45	0.41	0.43	0.5	0.46	3100	ENSG00000136238
RPS24	0.52	0.57	0.52	0.45	0.6	0.49	0.47	0.48	7857	ENSG00000138326
MCL1	0.52	0.42	0.47	0.41	0.37	0.41	0.46	0.52	4371	ENSG00000143384
CHAF1A	0.52	0.58	0.77	0.74	0.67	0.54	0.41	0.51	4326	ENSG00000167670
PPP1R14B	0.52	0.9	1.17	0.91	0.77	0.54	0.46	0.61	1658	ENSG00000173457
PRPF40A	0.52	0.38	0.44	0.36	0.43	0.41	0.43	0.39	9536	ENSG00000196504
TFDP1	0.52	0.5	0.42	0.47	0.41	0.46	0.35	0.37	3744	ENSG00000198176
SCARNA6	0.52	0.77	0.97	1.04	1.07	0.74	0.6	0.75	265	ENSG00000251791
HIST1H2AK	0.52	0.85	0.8	0.63	0.84	0.67	0.49	0.64	393	ENSG00000275221
UTP18	0.51	0.44	0.46	0.46	0.51	0.44	0.48	0.52	2703	ENSG00000011260
NFKB2	0.51	0.68	0.61	0.64	0.24	0.24	0.22	0.19	4714	ENSG00000077150
RPS13	0.51	0.68	0.53	0.51	0.53	0.57	0.52	0.55	2115	ENSG00000110700
RARS	0.51	0.44	0.47	0.45	0.45	0.45	0.47	0.52	3417	ENSG00000113643
CTNNAL1	0.51	0.4	0.4	0.38	0.44	0.41	0.6	0.5	3124	ENSG00000119326
SCAF1	0.51	0.63	0.66	0.63	0.44	0.52	0.66	0.54	4464	ENSG00000126461
SRRM1	0.51	0.49	0.54	0.55	0.46	0.47	0.41	0.43	7922	ENSG00000133226
LAMC1	0.51	0.5	0.51	0.52	0.52	0.55	0.67	0.61	8446	ENSG00000135862
SLC39A6	0.51	0.4	0.34	0.37	0.45	0.53	0.6	0.57	3683	ENSG00000141424
PELP1	0.51	0.71	0.83	0.8	0.55	0.5	0.39	0.43	6577	ENSG00000141456
PDCD4	0.51	0.41	0.47	0.44	0.56	0.56	0.57	0.55	4547	ENSG00000150593
MRPL17	0.51	0.72	0.72	0.71	0.85	0.65	0.59	0.6	2276	ENSG00000158042
PSMC2	0.51	0.46	0.56	0.56	0.61	0.52	0.56	0.54	3538	ENSG00000161057
UQCRQ	0.51	0.74	0.55	0.54	0.7	0.54	0.57	0.61	2218	ENSG00000164405
LSM3	0.51	0.51	0.53	0.46	0.59	0.47	0.56	0.51	3359	ENSG00000170860
NOC3L	0.51	0.36	0.37	0.35	0.37	0.36	0.34	0.35	4464	ENSG00000173145
RPS27	0.51	0.56	0.8	0.61	0.88	0.62	0.37	0.48	1035	ENSG00000177954
S100A16	0.51	0.72	0.58	0.65	0.59	0.57	0.62	0.68	1701	ENSG00000188643
LONP1	0.51	0.73	0.67	0.67	0.59	0.65	0.48	0.54	5085	ENSG00000196365
NDUFAF8	0.51	0.69	0.78	0.73	0.76	0.51	0.45	0.45	1339	ENSG00000224877
HIST1H3H	0.51	1.04	0.86	0.8	0.71	0.56	0.39	0.58	1237	ENSG00000278828
PSMB1	0.5	0.65	0.55	0.58	0.61	0.5	0.48	0.48	2219	ENSG00000008018
SNRPA	0.5	0.72	0.68	0.61	0.41	0.44	0.5	0.61	2353	ENSG00000077312
B4GALT1	0.5	0.62	0.41	0.49	0.37	0.48	0.67	0.61	4901	ENSG00000086062
MET	0.5	0.37	0.4	0.43	0.5	0.54	0.67	0.63	7233	ENSG00000105976
EFEMP1	0.5	0.53	0.48	0.53	0.4	0.44	0.64	0.61	3962	ENSG00000115380
MFN2	0.5	0.59	0.54	0.6	0.51	0.57	0.63	0.56	4973	ENSG00000116688
GDA	0.5	0.3	0.3	0.29	0.24	0.26	0.44	0.43	7904	ENSG00000119125
DDX54	0.5	0.63	0.71	0.72	0.53	0.57	0.47	0.47	5064	ENSG00000123064
SSR1	0.5	0.38	0.34	0.33	0.45	0.48	0.43	0.4	11349	ENSG00000124783
CNOT1	0.5	0.4	0.4	0.41	0.44	0.52	0.6	0.63	10851	ENSG00000125107
TMCO1	0.5	0.47	0.43	0.42	0.52	0.47	0.63	0.56	5584	ENSG00000143183
SF3B4	0.5	0.67	0.5	0.54	0.4	0.5	0.55	0.49	1704	ENSG00000143368
SURF4	0.5	0.65	0.56	0.58	0.5	0.57	0.52	0.58	3445	ENSG00000148248
ANTXR1	0.5	0.46	0.42	0.48	0.38	0.46	0.61	0.58	8185	ENSG00000169604
GNG12	0.5	0.34	0.32	0.32	0.29	0.36	0.52	0.53	4715	ENSG00000172380
FAM192A	0.5	0.54	0.54	0.59	0.65	0.58	0.55	0.55	4347	ENSG00000172775
LMNB2	0.5	0.62	0.69	0.72	0.51	0.53	0.42	0.42	5395	ENSG00000176619
HLA-A	0.5	0.66	0.64	0.63	0.54	0.53	0.6	0.6	2710	ENSG00000206503
SCARNA9	0.5	0.64	0.67	0.67	0.66	0.42	0.23	0.59	353	ENSG00000254911
POLR2B	0.49	0.35	0.37	0.4	0.45	0.46	0.51	0.51	5891	ENSG00000047315
YBX3	0.49	0.56	0.47	0.48	0.45	0.47	0.47	0.49	8621	ENSG00000060138
CNN2	0.49	0.63	0.56	0.58	0.38	0.45	0.52	0.5	3640	ENSG00000064666
EIF2AK1	0.49	0.49	0.4	0.42	0.52	0.58	0.68	0.62	5492	ENSG00000086232
FXYD5	0.49	0.66	0.86	0.69	0.75	0.56	0.58	0.69	2993	ENSG00000089327
PLP2	0.49	0.6	0.61	0.46	0.44	0.47	0.51	0.52	1303	ENSG00000102007
ELOB	0.49	0.78	0.66	0.63	0.63	0.57	0.6	0.63	1128	ENSG00000103363
DNAJC2	0.49	0.35	0.38	0.33	0.42	0.36	0.37	0.27	6706	ENSG00000105821
MLEC	0.49	0.51	0.47	0.55	0.54	0.58	0.61	0.64	6438	ENSG00000110917
PODXL2	0.49	0.68	0.72	0.69	0.55	0.52	0.45	0.47	2175	ENSG00000114631
HMGN3	0.49	0.46	0.68	0.46	0.7	0.49	0.43	0.58	1014	ENSG00000118418
HEATR1	0.49	0.36	0.37	0.37	0.37	0.47	0.43	0.45	9061	ENSG00000119285
HSPH1	0.49	0.33	0.37	0.34	0.35	0.37	0.29	0.3	8390	ENSG00000120694
ZCCHC17	0.49	0.53	0.67	0.63	0.75	0.57	0.5	0.64	1921	ENSG00000121766
PAICS	0.49	0.41	0.36	0.36	0.42	0.47	0.46	0.46	7517	ENSG00000128050
DNMT1	0.49	0.54	0.64	0.62	0.5	0.51	0.48	0.51	9796	ENSG00000130816
SMC2	0.49	0.31	0.35	0.32	0.36	0.37	0.47	0.37	6470	ENSG00000136824
CCNA2	0.49	0.41	0.38	0.34	0.38	0.37	0.38	0.4	2798	ENSG00000145386
ATAD2	0.49	0.33	0.4	0.36	0.39	0.41	0.42	0.38	7100	ENSG00000156802
SON	0.49	0.4	0.43	0.43	0.46	0.46	0.5	0.49	12785	ENSG00000159140
CALM3	0.49	0.57	0.6	0.62	0.62	0.62	0.49	0.51	3667	ENSG00000160014
DRAP1	0.49	0.73	0.85	0.79	0.67	0.48	0.39	0.51	1722	ENSG00000175550
TUBB6	0.49	0.62	0.55	0.57	0.47	0.46	0.43	0.41	4117	ENSG00000176014
PITPNB	0.49	0.38	0.43	0.41	0.42	0.39	0.3	0.31	5129	ENSG00000180957
AP2B1	0.48	0.47	0.42	0.45	0.45	0.5	0.69	0.67	7591	ENSG00000006125
PAF1	0.48	0.63	0.71	0.71	0.67	0.55	0.37	0.45	2850	ENSG00000006712
KPNA6	0.48	0.46	0.41	0.46	0.35	0.43	0.5	0.52	7457	ENSG00000025800
LIMCH1	0.48	0.41	0.52	0.53	0.48	0.46	0.49	0.51	10862	ENSG00000064042
HMG20B	0.48	0.68	0.65	0.68	0.54	0.52	0.46	0.49	3857	ENSG00000064961
HNRNPH3	0.48	0.35	0.43	0.4	0.56	0.45	0.34	0.37	5373	ENSG00000096746
LAMA1	0.48	0.5	0.43	0.53	0.42	0.45	0.41	0.41	15857	ENSG00000101680
PIEZO1	0.48	0.61	0.6	0.66	0.56	0.64	0.54	0.48	11292	ENSG00000103335
HNRNPL	0.48	0.57	0.54	0.55	0.41	0.42	0.45	0.48	6821	ENSG00000104824
GPI	0.48	0.61	0.48	0.48	0.41	0.5	0.53	0.5	10680	ENSG00000105220
TIMMDC1	0.48	0.47	0.38	0.39	0.47	0.41	0.68	0.64	2730	ENSG00000113845
SSR3	0.48	0.39	0.31	0.29	0.39	0.43	0.43	0.4	4627	ENSG00000114850
ATP5PB	0.48	0.4	0.37	0.31	0.42	0.4	0.47	0.43	3138	ENSG00000116459
TES	0.48	0.44	0.55	0.6	0.43	0.38	0.36	0.41	4267	ENSG00000135269
PWP1	0.48	0.47	0.49	0.46	0.5	0.41	0.36	0.4	2804	ENSG00000136045
ATIC	0.48	0.58	0.46	0.5	0.42	0.46	0.46	0.49	3789	ENSG00000138363
ACP1	0.48	0.43	0.47	0.37	0.43	0.4	0.38	0.39	4160	ENSG00000143727
IWS1	0.48	0.38	0.6	0.57	0.71	0.54	0.45	0.45	4146	ENSG00000163166
COX5A	0.48	0.69	0.5	0.53	0.49	0.5	0.38	0.52	1326	ENSG00000178741
KIAA0100	0.47	0.56	0.48	0.55	0.48	0.57	0.57	0.6	9232	ENSG00000007202
PKN2	0.47	0.3	0.33	0.32	0.46	0.48	0.52	0.46	6897	ENSG00000065243
TRIP6	0.47	0.62	0.61	0.61	0.49	0.54	0.56	0.61	2553	ENSG00000087077
NUP98	0.47	0.43	0.4	0.42	0.4	0.42	0.44	0.45	9904	ENSG00000110713
FOXM1	0.47	0.5	0.49	0.51	0.43	0.49	0.49	0.48	4899	ENSG00000111206
GOLPH3	0.47	0.45	0.44	0.47	0.38	0.45	0.44	0.49	2742	ENSG00000113384
CTAG2	0.47	0.81	0.69	0.72	0.7	0.6	0.47	0.6	993	ENSG00000126890
TOMM40	0.47	0.62	0.63	0.61	0.43	0.47	0.43	0.42	3610	ENSG00000130204
ATP5IF1	0.47	0.54	0.63	0.59	0.82	0.57	0.52	0.59	2225	ENSG00000130770
MAP7	0.47	0.49	0.59	0.63	0.72	0.71	0.5	0.65	5447	ENSG00000135525
AFG3L2	0.47	0.49	0.56	0.54	0.51	0.5	0.41	0.44	6624	ENSG00000141385
SAE1	0.47	0.56	0.58	0.61	0.49	0.5	0.49	0.51	3396	ENSG00000142230
LYAR	0.47	0.4	0.67	0.53	0.45	0.34	0.33	0.39	2304	ENSG00000145220
BUB1B	0.47	0.41	0.5	0.51	0.54	0.55	0.45	0.47	4476	ENSG00000156970
HIST1H4H	0.47	0.8	0.65	0.62	0.51	0.44	0.35	0.49	2163	ENSG00000158406
UBE2Q1	0.47	0.5	0.49	0.49	0.44	0.43	0.52	0.49	4190	ENSG00000160714
NDUFAF2	0.47	0.49	0.64	0.54	0.72	0.5	0.32	0.4	930	ENSG00000164182
POLR2L	0.47	0.77	0.71	0.76	0.63	0.6	0.52	0.79	1126	ENSG00000177700
EIF3K	0.47	0.69	0.56	0.57	0.48	0.46	0.4	0.49	2798	ENSG00000178982
EWSR1	0.47	0.49	0.66	0.62	0.53	0.45	0.45	0.46	10326	ENSG00000182944
IARS	0.47	0.42	0.37	0.38	0.44	0.52	0.55	0.53	7401	ENSG00000196305
LASP1	0.46	0.55	0.58	0.61	0.44	0.48	0.6	0.58	7061	ENSG00000002834
UQCRC1	0.46	0.71	0.64	0.61	0.58	0.56	0.46	0.5	3204	ENSG00000010256
ELOVL5	0.46	0.37	0.38	0.37	0.45	0.47	0.57	0.55	3813	ENSG00000012660
MTREX	0.46	0.33	0.41	0.36	0.46	0.41	0.4	0.42	6347	ENSG00000039123
RPL18	0.46	0.72	0.62	0.6	0.6	0.58	0.51	0.54	3857	ENSG00000063177
GSPT1	0.46	0.41	0.41	0.41	0.43	0.42	0.43	0.41	8054	ENSG00000103342
PRKAR1A	0.46	0.4	0.43	0.47	0.5	0.53	0.55	0.62	6821	ENSG00000108946
ATN1	0.46	0.53	0.54	0.51	0.44	0.53	0.58	0.51	5116	ENSG00000111676
DHCR24	0.46	0.6	0.53	0.56	0.57	0.62	0.57	0.55	6214	ENSG00000116133
KIF1C	0.46	0.59	0.71	0.68	0.53	0.53	0.5	0.53	8578	ENSG00000129250
LSM4	0.46	0.67	0.58	0.58	0.57	0.58	0.64	0.68	3029	ENSG00000130520
ATP6V1E1	0.46	0.46	0.44	0.44	0.47	0.44	0.43	0.43	3143	ENSG00000131100
SYNCRIP	0.46	0.35	0.39	0.37	0.42	0.38	0.39	0.39	8205	ENSG00000135316
CEP55	0.46	0.36	0.43	0.37	0.46	0.42	0.33	0.35	3271	ENSG00000138180
NDUFS6	0.46	0.72	0.83	0.8	0.58	0.5	0.37	0.62	1451	ENSG00000145494
MYO10	0.46	0.4	0.51	0.48	0.47	0.45	0.41	0.43	13982	ENSG00000145555
PDCD11	0.46	0.51	0.49	0.52	0.4	0.42	0.36	0.34	7672	ENSG00000148843
FDPS	0.46	0.59	0.53	0.53	0.66	0.66	0.51	0.52	3718	ENSG00000160752
DNAJB4	0.46	0.32	0.28	0.26	0.33	0.32	0.32	0.29	3702	ENSG00000162616
B2M	0.46	0.42	0.38	0.34	0.42	0.4	0.43	0.46	6079	ENSG00000166710
AHCYL1	0.46	0.42	0.45	0.46	0.44	0.46	0.54	0.55	5035	ENSG00000168710
CHD3	0.46	0.53	0.68	0.64	0.65	0.59	0.6	0.68	9758	ENSG00000170004
MARCKSL1	0.46	0.55	0.73	0.58	0.55	0.57	0.57	0.55	1546	ENSG00000175130
CHML	0.46	0.27	0.29	0.27	0.26	0.3	0.28	0.23	7661	ENSG00000203668
LSM14A	0.46	0.35	0.44	0.44	0.45	0.42	0.46	0.48	4748	ENSG00000257103
RABEP1	0.45	0.35	0.41	0.41	0.51	0.49	0.39	0.43	7059	ENSG00000029725
AP2S1	0.45	0.69	0.59	0.6	0.48	0.45	0.44	0.57	1704	ENSG00000042753
MTHFD2	0.45	0.45	0.34	0.38	0.45	0.46	0.48	0.45	4822	ENSG00000065911
XPO1	0.45	0.31	0.36	0.32	0.38	0.41	0.42	0.43	11708	ENSG00000082898
ERP29	0.45	0.54	0.59	0.58	0.57	0.51	0.42	0.44	3049	ENSG00000089248
IGBP1	0.45	0.56	0.49	0.52	0.53	0.49	0.51	0.44	1864	ENSG00000089289
NUDC	0.45	0.55	0.75	0.67	0.66	0.45	0.3	0.43	2848	ENSG00000090273
ARCN1	0.45	0.37	0.39	0.43	0.44	0.5	0.53	0.45	4177	ENSG00000095139
PRPS2	0.45	0.36	0.36	0.32	0.45	0.41	0.37	0.42	2758	ENSG00000101911
FTSJ3	0.45	0.58	0.69	0.64	0.53	0.44	0.32	0.39	5204	ENSG00000108592
NCAPG	0.45	0.31	0.34	0.29	0.34	0.37	0.4	0.38	4847	ENSG00000109805
CORO1C	0.45	0.4	0.44	0.44	0.38	0.39	0.4	0.43	6532	ENSG00000110880
PRKAR2A	0.45	0.44	0.4	0.4	0.45	0.45	0.46	0.47	6665	ENSG00000114302
BCAS2	0.45	0.37	0.34	0.3	0.34	0.34	0.35	0.36	1289	ENSG00000116752
CCNI	0.45	0.43	0.32	0.33	0.35	0.41	0.63	0.55	3728	ENSG00000118816
CPSF3	0.45	0.42	0.36	0.4	0.45	0.48	0.53	0.47	3686	ENSG00000119203
MRPS26	0.45	0.69	0.75	0.72	0.83	0.57	0.48	0.5	1016	ENSG00000125901
ELK1	0.45	0.53	0.61	0.58	0.47	0.52	0.57	0.43	3398	ENSG00000126767
ATF4	0.45	0.71	0.48	0.47	1.06	1.02	0.53	0.53	2514	ENSG00000128272
UBQLN1	0.45	0.37	0.37	0.38	0.36	0.4	0.45	0.45	6867	ENSG00000135018
MTA2	0.45	0.57	0.59	0.55	0.43	0.46	0.45	0.47	4261	ENSG00000149480
PLOD2	0.45	0.32	0.25	0.26	0.23	0.25	0.38	0.34	7663	ENSG00000152952
RANBP2	0.45	0.28	0.32	0.3	0.37	0.4	0.42	0.36	12299	ENSG00000153201
VBP1	0.45	0.35	0.32	0.3	0.35	0.33	0.49	0.39	1924	ENSG00000155959
ZYX	0.45	0.59	0.53	0.5	0.26	0.29	0.34	0.33	3267	ENSG00000159840
SRP72	0.45	0.38	0.41	0.38	0.51	0.5	0.49	0.49	6426	ENSG00000174780
DRG1	0.45	0.53	0.54	0.62	0.42	0.41	0.31	0.36	2279	ENSG00000185721
SPTAN1	0.45	0.53	0.52	0.53	0.38	0.41	0.46	0.46	16236	ENSG00000197694
CALM1	0.45	0.45	0.35	0.37	0.48	0.49	0.61	0.53	7666	ENSG00000198668
OSTC	0.45	0.37	0.28	0.26	0.36	0.36	0.48	0.39	1616	ENSG00000198856
AP3D1	0.44	0.53	0.55	0.54	0.45	0.53	0.52	0.49	8613	ENSG00000065000
MCM6	0.44	0.43	0.39	0.42	0.46	0.47	0.43	0.43	4135	ENSG00000076003
PCNP	0.44	0.32	0.27	0.24	0.26	0.31	0.44	0.38	3102	ENSG00000081154
CTTN	0.44	0.48	0.56	0.59	0.54	0.51	0.4	0.41	6949	ENSG00000085733
TTLL12	0.44	0.56	0.51	0.51	0.44	0.52	0.44	0.43	4623	ENSG00000100304
STX10	0.44	0.59	0.59	0.62	0.53	0.5	0.5	0.57	1796	ENSG00000104915
MRPL37	0.44	0.63	0.58	0.55	0.44	0.45	0.49	0.5	2549	ENSG00000116221
VAMP8	0.44	0.79	0.95	0.85	0.69	0.5	0.41	0.6	895	ENSG00000118640
IMMT	0.44	0.46	0.42	0.42	0.45	0.5	0.42	0.46	3986	ENSG00000132305
H3F3B	0.44	0.45	0.42	0.46	0.38	0.32	0.36	0.37	6134	ENSG00000132475
ACTL6A	0.44	0.37	0.4	0.39	0.44	0.41	0.4	0.4	3668	ENSG00000136518
TIPRL	0.44	0.36	0.28	0.26	0.36	0.34	0.49	0.45	3186	ENSG00000143155
ENAH	0.44	0.31	0.43	0.41	0.44	0.42	0.42	0.47	15044	ENSG00000154380
NDUFS2	0.44	0.53	0.51	0.5	0.5	0.51	0.47	0.48	3658	ENSG00000158864
CBR1	0.44	0.54	0.53	0.49	0.63	0.6	0.6	0.58	2450	ENSG00000159228
DDIT4	0.44	0.59	0.51	0.58	0.79	0.88	0.71	0.7	2054	ENSG00000168209
MORF4L1	0.44	0.37	0.43	0.38	0.41	0.38	0.36	0.43	6584	ENSG00000185787
LAMP1	0.44	0.5	0.46	0.47	0.38	0.46	0.54	0.52	5741	ENSG00000185896
MTRNR2L8	0.44	0.57	0.34	0.26	0.55	0.36	0.01	0.04	1303	ENSG00000255823
TAF15	0.44	0.43	0.63	0.53	0.55	0.44	0.3	0.43	5883	ENSG00000270647
AATF	0.44	0.51	0.62	0.59	0.52	0.43	0.36	0.45	4635	ENSG00000275700
FAM120A	0.43	0.36	0.34	0.36	0.33	0.41	0.44	0.44	7246	ENSG00000048828
INTS13	0.43	0.33	0.51	0.4	0.47	0.37	0.24	0.29	3059	ENSG00000064102
MCM2	0.43	0.58	0.54	0.57	0.42	0.46	0.41	0.41	4715	ENSG00000073111
LMAN1	0.43	0.27	0.35	0.32	0.42	0.43	0.38	0.38	6070	ENSG00000074695
PSMC5	0.43	0.55	0.62	0.59	0.41	0.39	0.31	0.45	4279	ENSG00000087191
NUP188	0.43	0.49	0.36	0.38	0.31	0.36	0.42	0.36	8041	ENSG00000095319
COPA	0.43	0.46	0.45	0.47	0.48	0.52	0.48	0.47	7723	ENSG00000122218
SEPTIN7	0.43	0.31	0.35	0.33	0.39	0.36	0.45	0.32	10906	ENSG00000122545
THOC2	0.43	0.26	0.37	0.33	0.41	0.4	0.4	0.36	10277	ENSG00000125676
YWHAH	0.43	0.41	0.41	0.4	0.38	0.35	0.29	0.33	2392	ENSG00000128245
REEP5	0.43	0.41	0.37	0.37	0.48	0.44	0.42	0.4	3974	ENSG00000129625
DNAJB1	0.43	0.46	0.39	0.35	0.37	0.35	0.23	0.28	3650	ENSG00000132002
PRPF38A	0.43	0.4	0.51	0.48	0.51	0.43	0.35	0.38	5617	ENSG00000134748
KCTD3	0.43	0.33	0.41	0.41	0.4	0.43	0.43	0.44	5017	ENSG00000136636
MRPL15	0.43	0.47	0.61	0.55	0.43	0.31	0.3	0.45	1191	ENSG00000137547
TOB1	0.43	0.43	0.39	0.42	0.43	0.52	0.47	0.63	2521	ENSG00000141232
SAP18	0.43	0.49	0.5	0.51	0.42	0.37	0.38	0.42	3396	ENSG00000150459
PSIP1	0.43	0.33	0.45	0.35	0.54	0.47	0.44	0.39	6744	ENSG00000164985
DNAJC7	0.43	0.41	0.42	0.37	0.38	0.36	0.39	0.39	9157	ENSG00000168259
ARF4	0.43	0.41	0.29	0.28	0.32	0.35	0.45	0.39	2595	ENSG00000168374
UBE2C	0.43	0.5	0.4	0.37	0.38	0.36	0.41	0.41	1286	ENSG00000175063
CLTB	0.43	0.68	0.79	0.67	0.62	0.44	0.47	0.51	2039	ENSG00000175416
IRX3	0.43	0.56	0.65	0.68	0.77	0.66	0.7	0.68	2935	ENSG00000177508
MAF1	0.43	0.64	0.58	0.59	0.5	0.48	0.42	0.5	2415	ENSG00000179632
EIF4EBP1	0.43	0.76	0.55	0.62	0.69	0.62	0.42	0.45	880	ENSG00000187840
S100A13	0.43	0.75	0.56	0.62	0.58	0.49	0.55	0.66	2216	ENSG00000189171
ASPH	0.43	0.32	0.42	0.39	0.45	0.41	0.34	0.36	20047	ENSG00000198363
KDM1A	0.42	0.42	0.39	0.42	0.36	0.39	0.41	0.4	5440	ENSG00000004487
SPDL1	0.42	0.31	0.34	0.3	0.36	0.33	0.33	0.29	4775	ENSG00000040275
SLK	0.42	0.27	0.35	0.31	0.38	0.37	0.34	0.32	8035	ENSG00000065613
GCN1	0.42	0.55	0.47	0.49	0.38	0.45	0.52	0.46	9660	ENSG00000089154
CDC45	0.42	0.52	0.53	0.54	0.47	0.43	0.23	0.3	2846	ENSG00000093009
ERBIN	0.42	0.26	0.33	0.32	0.28	0.3	0.34	0.32	10216	ENSG00000112851
DAP	0.42	0.52	0.47	0.52	0.44	0.5	0.49	0.47	3361	ENSG00000112977
STMN1	0.42	0.45	0.48	0.51	0.5	0.48	0.4	0.38	6247	ENSG00000117632
ID1	0.42	0.57	0.51	0.47	0.35	0.39	0.36	0.51	1233	ENSG00000125968
LARS	0.42	0.34	0.34	0.33	0.45	0.47	0.48	0.47	8112	ENSG00000133706
DDX56	0.42	0.54	0.47	0.5	0.37	0.45	0.45	0.41	4068	ENSG00000136271
ANXA7	0.42	0.41	0.42	0.45	0.36	0.38	0.35	0.44	2862	ENSG00000138279
MYPN	0.42	0.4	0.38	0.44	0.32	0.31	0.41	0.41	7060	ENSG00000138347
MANF	0.42	0.61	0.38	0.43	0.57	0.48	0.5	0.53	2383	ENSG00000145050
NACC1	0.42	0.52	0.46	0.47	0.41	0.49	0.5	0.45	4736	ENSG00000160877
CMPK1	0.42	0.31	0.3	0.31	0.37	0.38	0.38	0.41	3844	ENSG00000162368
SLBP	0.42	0.38	0.39	0.33	0.36	0.36	0.3	0.32	1884	ENSG00000163950
BMS1	0.42	0.35	0.53	0.49	0.43	0.39	0.33	0.39	7759	ENSG00000165733
SYAP1	0.42	0.35	0.39	0.36	0.38	0.37	0.39	0.4	6442	ENSG00000169895
TRMT10C	0.42	0.31	0.34	0.25	0.38	0.34	0.39	0.34	1882	ENSG00000174173
RPL15	0.42	0.49	0.32	0.34	0.37	0.41	0.46	0.43	7222	ENSG00000174748
SNHG29	0.42	0.48	0.38	0.36	0.38	0.36	0.36	0.38	3759	ENSG00000175061
RAB6A	0.42	0.33	0.32	0.32	0.4	0.43	0.47	0.44	4896	ENSG00000175582
CCDC85B	0.42	0.61	0.64	0.61	0.51	0.48	0.32	0.46	1524	ENSG00000175602
SNRPE	0.42	0.38	0.33	0.3	0.36	0.3	0.34	0.33	2080	ENSG00000182004
C8orf33	0.42	0.48	0.49	0.46	0.38	0.37	0.37	0.35	4353	ENSG00000182307
PYCR1	0.42	0.64	0.45	0.53	0.55	0.6	0.46	0.44	2886	ENSG00000183010
MRPL45	0.42	0.48	0.44	0.45	0.47	0.39	0.4	0.42	1704	ENSG00000278845
HCCS	0.41	0.44	0.47	0.46	0.37	0.33	0.31	0.4	2343	ENSG00000004961
HMGB3	0.41	0.41	0.46	0.48	0.57	0.4	0.27	0.3	3914	ENSG00000029993
NFE2L1	0.41	0.49	0.49	0.55	0.38	0.42	0.44	0.48	5883	ENSG00000082641
TNPO1	0.41	0.25	0.29	0.27	0.29	0.33	0.33	0.35	11977	ENSG00000083312
POLR2E	0.41	0.59	0.54	0.58	0.42	0.45	0.43	0.46	4870	ENSG00000099817
GNPNAT1	0.41	0.34	0.31	0.3	0.31	0.33	0.31	0.32	4010	ENSG00000100522
POLA1	0.41	0.28	0.36	0.32	0.39	0.41	0.37	0.37	6336	ENSG00000101868
PQBP1	0.41	0.6	0.76	0.73	0.62	0.47	0.35	0.48	2835	ENSG00000102103
CASC3	0.41	0.43	0.52	0.55	0.46	0.46	0.51	0.47	6368	ENSG00000108349
SLC9A3R1	0.41	0.54	0.53	0.46	0.53	0.57	0.54	0.5	2339	ENSG00000109062
FNBP4	0.41	0.29	0.39	0.43	0.53	0.47	0.48	0.45	7596	ENSG00000109920
IK	0.41	0.42	0.53	0.49	0.61	0.47	0.33	0.43	4037	ENSG00000113141
CLINT1	0.41	0.32	0.41	0.42	0.44	0.43	0.43	0.47	6368	ENSG00000113282
LIFR	0.41	0.2	0.23	0.21	0.25	0.28	0.43	0.39	12159	ENSG00000113594
RPF1	0.41	0.38	0.48	0.39	0.39	0.33	0.35	0.42	2290	ENSG00000117133
PRPF3	0.41	0.41	0.46	0.47	0.41	0.41	0.42	0.47	5408	ENSG00000117360
HNRNPH2	0.41	0.32	0.44	0.43	0.49	0.45	0.28	0.31	2296	ENSG00000126945
CD63	0.41	0.62	0.53	0.59	0.55	0.59	0.56	0.62	2633	ENSG00000135404
CKAP4	0.41	0.52	0.45	0.53	0.42	0.52	0.4	0.43	3666	ENSG00000136026
BZW2	0.41	0.41	0.32	0.37	0.34	0.38	0.29	0.31	3662	ENSG00000136261
RTCA	0.41	0.35	0.37	0.34	0.48	0.43	0.3	0.36	3037	ENSG00000137996
RAB1A	0.41	0.34	0.33	0.3	0.37	0.43	0.4	0.44	3313	ENSG00000138069
G3BP2	0.41	0.31	0.36	0.32	0.38	0.35	0.34	0.38	7183	ENSG00000138757
RHOB	0.41	0.48	0.38	0.42	0.34	0.38	0.5	0.48	2372	ENSG00000143878
MRPS5	0.41	0.41	0.54	0.52	0.55	0.49	0.49	0.47	8370	ENSG00000144029
PYURF	0.41	0.35	0.47	0.35	0.45	0.36	0.35	0.43	1311	ENSG00000145337
CWC15	0.41	0.43	0.43	0.41	0.41	0.34	0.38	0.35	2734	ENSG00000150316
TMEM123	0.41	0.29	0.24	0.24	0.28	0.29	0.33	0.32	4442	ENSG00000152558
NIPBL	0.41	0.26	0.31	0.29	0.38	0.38	0.43	0.36	12519	ENSG00000164190
COPS6	0.41	0.6	0.61	0.6	0.59	0.51	0.51	0.53	2779	ENSG00000168090
SF3B5	0.41	0.66	0.59	0.59	0.43	0.53	0.43	0.5	693	ENSG00000169976
PGAM1	0.41	0.48	0.41	0.4	0.35	0.45	0.35	0.38	2540	ENSG00000171314
GRB2	0.41	0.46	0.47	0.48	0.43	0.45	0.48	0.48	4716	ENSG00000177885
RRS1	0.41	0.44	0.52	0.56	0.42	0.34	0.38	0.37	1720	ENSG00000179041
ZNF664	0.41	0.26	0.3	0.29	0.37	0.37	0.49	0.44	6340	ENSG00000179195
PUF60	0.41	0.64	0.66	0.63	0.44	0.43	0.34	0.4	5424	ENSG00000179950
COPB2	0.41	0.36	0.35	0.4	0.48	0.48	0.44	0.45	8125	ENSG00000184432
OGA	0.41	0.29	0.44	0.45	0.45	0.41	0.46	0.46	7247	ENSG00000198408
APRT	0.41	0.59	0.5	0.5	0.41	0.39	0.42	0.43	1803	ENSG00000198931
RNPS1	0.41	0.44	0.36	0.37	0.37	0.36	0.46	0.39	8567	ENSG00000205937
DDX3X	0.41	0.28	0.33	0.31	0.38	0.37	0.39	0.42	15892	ENSG00000215301
RBM8A	0.41	0.42	0.55	0.48	0.47	0.36	0.4	0.4	5585	ENSG00000265241
HIST1H2AM	0.41	0.78	0.19	0.17	0.31	0.35	0.44	0.4	393	ENSG00000278677
TOMM34	0.4	0.43	0.36	0.36	0.31	0.34	0.44	0.36	1973	ENSG00000025772
VCL	0.4	0.35	0.33	0.31	0.24	0.27	0.37	0.33	9992	ENSG00000035403
FOXC1	0.4	0.42	0.39	0.38	0.4	0.42	0.48	0.46	3983	ENSG00000054598
DNTTIP2	0.4	0.33	0.38	0.34	0.38	0.32	0.27	0.26	7518	ENSG00000067334
HLTF	0.4	0.26	0.25	0.22	0.33	0.36	0.49	0.42	6024	ENSG00000071794
UNG	0.4	0.48	0.46	0.49	0.34	0.35	0.39	0.46	2567	ENSG00000076248
MISP	0.4	0.59	0.57	0.59	0.38	0.41	0.37	0.38	2980	ENSG00000099812
SNU13	0.4	0.49	0.44	0.46	0.39	0.42	0.42	0.42	2927	ENSG00000100138
PSMA3	0.4	0.39	0.41	0.33	0.37	0.3	0.26	0.32	3107	ENSG00000100567
BUD31	0.4	0.4	0.43	0.38	0.49	0.43	0.43	0.44	2374	ENSG00000106245
CHCHD3	0.4	0.43	0.44	0.43	0.44	0.38	0.34	0.38	3428	ENSG00000106554
MRPS15	0.4	0.49	0.44	0.42	0.45	0.38	0.37	0.4	2863	ENSG00000116898
NUP153	0.4	0.29	0.32	0.29	0.28	0.33	0.34	0.32	6030	ENSG00000124789
ROMO1	0.4	0.63	0.43	0.56	0.49	0.53	0.41	0.53	702	ENSG00000125995
CDCA8	0.4	0.46	0.41	0.43	0.33	0.34	0.37	0.31	2406	ENSG00000134690
GNL2	0.4	0.35	0.45	0.42	0.41	0.38	0.28	0.28	5747	ENSG00000134697
ECPAS	0.4	0.34	0.33	0.34	0.33	0.4	0.38	0.38	8449	ENSG00000136813
RABGGTB	0.4	0.32	0.29	0.28	0.39	0.38	0.32	0.32	5920	ENSG00000137955
MFAP1	0.4	0.41	0.62	0.52	0.58	0.45	0.28	0.4	2261	ENSG00000140259
G3BP1	0.4	0.3	0.3	0.31	0.31	0.33	0.3	0.3	12406	ENSG00000145907
RPL10	0.4	0.57	0.45	0.42	0.39	0.42	0.46	0.5	4825	ENSG00000147403
EIF3H	0.4	0.38	0.38	0.35	0.35	0.34	0.38	0.39	6434	ENSG00000147677
SURF2	0.4	0.52	0.61	0.64	0.57	0.39	0.33	0.39	999	ENSG00000148291
REXO4	0.4	0.49	0.64	0.61	0.51	0.43	0.39	0.47	2654	ENSG00000148300
SERPINH1	0.4	0.53	0.46	0.49	0.45	0.51	0.46	0.52	6281	ENSG00000149257
RACGAP1	0.4	0.35	0.37	0.38	0.34	0.4	0.48	0.43	4487	ENSG00000161800
EIF1	0.4	0.47	0.34	0.35	0.36	0.33	0.37	0.39	3623	ENSG00000173812
BANF1	0.4	0.55	0.49	0.45	0.39	0.3	0.36	0.33	1496	ENSG00000175334
ADI1	0.4	0.44	0.43	0.45	0.38	0.31	0.33	0.4	5350	ENSG00000182551
PTTG1IP	0.4	0.42	0.45	0.5	0.38	0.38	0.45	0.47	3537	ENSG00000183255
WDR46	0.4	0.54	0.57	0.59	0.46	0.48	0.43	0.44	2835	ENSG00000227057
HIST1H3G	0.4	0.71	0.46	0.42	0.46	0.39	0.32	0.39	2411	ENSG00000273983
UHRF1	0.4	0.47	0.49	0.58	0.37	0.36	0.34	0.32	5145	ENSG00000276043
POLDIP2	0.39	0.46	0.37	0.42	0.35	0.37	0.49	0.4	2670	ENSG00000004142
ELAC2	0.39	0.51	0.43	0.47	0.38	0.45	0.38	0.35	7002	ENSG00000006744
FAM136A	0.39	0.38	0.44	0.44	0.43	0.38	0.39	0.41	3086	ENSG00000035141
WAPL	0.39	0.25	0.35	0.34	0.32	0.36	0.36	0.4	7205	ENSG00000062650
SLC25A3	0.39	0.42	0.28	0.29	0.25	0.3	0.37	0.37	8896	ENSG00000075415
TIMM13	0.39	0.56	0.57	0.49	0.56	0.49	0.34	0.35	1664	ENSG00000099800
RTCB	0.39	0.46	0.56	0.49	0.37	0.37	0.34	0.4	2941	ENSG00000100220
HIF1A	0.39	0.27	0.28	0.27	0.31	0.39	0.48	0.44	5151	ENSG00000100644
CBX1	0.39	0.33	0.42	0.38	0.55	0.41	0.36	0.35	3044	ENSG00000108468
OSBP	0.39	0.41	0.47	0.48	0.41	0.45	0.44	0.45	5122	ENSG00000110048
TIMELESS	0.39	0.48	0.48	0.56	0.45	0.47	0.36	0.37	5851	ENSG00000111602
TMEM30A	0.39	0.26	0.25	0.24	0.3	0.35	0.47	0.45	5103	ENSG00000112697
PRPF4B	0.39	0.28	0.4	0.35	0.41	0.36	0.38	0.36	8429	ENSG00000112739
ID3	0.39	0.56	0.45	0.43	0.25	0.33	0.28	0.37	1496	ENSG00000117318
CAMSAP2	0.39	0.25	0.3	0.27	0.34	0.33	0.41	0.37	7777	ENSG00000118200
GLE1	0.39	0.47	0.48	0.5	0.47	0.47	0.44	0.46	3527	ENSG00000119392
AVPI1	0.39	0.64	0.62	0.63	0.47	0.39	0.47	0.55	1375	ENSG00000119986
NAA50	0.39	0.28	0.3	0.28	0.3	0.31	0.28	0.3	6438	ENSG00000121579
STAU1	0.39	0.38	0.37	0.38	0.36	0.37	0.32	0.35	4094	ENSG00000124214
USP9X	0.39	0.26	0.29	0.31	0.32	0.38	0.51	0.48	14152	ENSG00000124486
PRDX5	0.39	0.57	0.63	0.6	0.64	0.59	0.47	0.58	860	ENSG00000126432
MRPS25	0.39	0.4	0.4	0.43	0.5	0.44	0.4	0.35	5371	ENSG00000131368
DHX30	0.39	0.5	0.5	0.49	0.39	0.42	0.37	0.42	7744	ENSG00000132153
EIF2S1	0.39	0.31	0.36	0.32	0.31	0.31	0.38	0.39	5320	ENSG00000134001
EMC7	0.39	0.44	0.5	0.46	0.45	0.43	0.44	0.55	1452	ENSG00000134153
ARGLU1	0.39	0.31	0.46	0.41	0.49	0.41	0.36	0.42	5783	ENSG00000134884
DNAJC1	0.39	0.34	0.28	0.3	0.39	0.33	0.44	0.38	2490	ENSG00000136770
IER3	0.39	0.55	0.53	0.48	0.32	0.34	0.52	0.54	1350	ENSG00000137331
MDC1	0.39	0.45	0.49	0.49	0.42	0.43	0.53	0.44	7622	ENSG00000137337
PNPT1	0.39	0.28	0.33	0.28	0.32	0.31	0.32	0.33	5291	ENSG00000138035
CCN1	0.39	0.38	0.4	0.45	0.16	0.14	0.34	0.27	2443	ENSG00000142871
RPL30	0.39	0.53	0.54	0.47	0.6	0.37	0.34	0.42	3987	ENSG00000156482
SAP30	0.39	0.4	0.47	0.39	0.46	0.44	0.46	0.45	1309	ENSG00000164105
API5	0.39	0.25	0.3	0.31	0.34	0.35	0.35	0.34	4651	ENSG00000166181
GATAD2A	0.39	0.43	0.49	0.48	0.34	0.36	0.37	0.35	7296	ENSG00000167491
PAIP1	0.39	0.32	0.31	0.28	0.31	0.33	0.34	0.34	3391	ENSG00000172239
SSNA1	0.39	0.5	0.53	0.58	0.4	0.38	0.35	0.34	1170	ENSG00000176101
YES1	0.39	0.25	0.29	0.27	0.3	0.35	0.34	0.32	5100	ENSG00000176105
TMEM259	0.39	0.51	0.57	0.58	0.5	0.54	0.49	0.49	4031	ENSG00000182087
HMGN2	0.39	0.52	0.49	0.54	0.4	0.34	0.43	0.48	3189	ENSG00000198830
SMG5	0.39	0.49	0.48	0.52	0.4	0.44	0.51	0.5	5304	ENSG00000198952
JPT2	0.39	0.42	0.4	0.41	0.38	0.42	0.36	0.39	4768	ENSG00000206053
NRAS	0.39	0.26	0.23	0.25	0.24	0.27	0.36	0.34	4326	ENSG00000213281
LAS1L	0.38	0.45	0.5	0.52	0.48	0.41	0.34	0.38	5589	ENSG00000001497
AK2	0.38	0.4	0.35	0.37	0.34	0.37	0.37	0.38	5727	ENSG00000004455
NDC1	0.38	0.27	0.21	0.22	0.24	0.31	0.34	0.33	4720	ENSG00000058804
WDR1	0.38	0.44	0.43	0.42	0.31	0.33	0.32	0.32	7827	ENSG00000071127
SPAG5	0.38	0.43	0.37	0.43	0.39	0.39	0.42	0.42	5218	ENSG00000076382
FAM83D	0.38	0.4	0.34	0.37	0.31	0.33	0.37	0.37	2475	ENSG00000101447
RBBP7	0.38	0.38	0.42	0.4	0.36	0.39	0.39	0.44	7392	ENSG00000102054
LAPTM4B	0.38	0.37	0.31	0.32	0.34	0.37	0.43	0.42	3197	ENSG00000104341
IMPDH1	0.38	0.44	0.39	0.44	0.34	0.4	0.36	0.36	3662	ENSG00000106348
LGALS3BP	0.38	0.49	0.41	0.36	0.38	0.46	0.48	0.41	3422	ENSG00000108679
DHX15	0.38	0.29	0.33	0.33	0.39	0.39	0.35	0.37	8166	ENSG00000109606
MTCH2	0.38	0.39	0.38	0.35	0.38	0.36	0.38	0.4	2881	ENSG00000109919
NEK2	0.38	0.28	0.35	0.33	0.39	0.35	0.42	0.43	3095	ENSG00000117650
PHF3	0.38	0.25	0.32	0.3	0.37	0.38	0.37	0.34	10378	ENSG00000118482
HSDL2	0.38	0.29	0.3	0.28	0.36	0.36	0.38	0.41	3307	ENSG00000119471
MEA1	0.38	0.6	0.55	0.65	0.58	0.45	0.39	0.43	3017	ENSG00000124733
DAD1	0.38	0.49	0.42	0.36	0.45	0.4	0.32	0.52	761	ENSG00000129562
EXOSC2	0.38	0.42	0.39	0.42	0.4	0.41	0.38	0.37	4240	ENSG00000130713
MRPL47	0.38	0.38	0.4	0.31	0.34	0.25	0.3	0.34	1370	ENSG00000136522
TLN1	0.38	0.47	0.45	0.46	0.34	0.39	0.43	0.39	9876	ENSG00000137076
KIF11	0.38	0.26	0.33	0.31	0.34	0.36	0.33	0.34	5016	ENSG00000138160
PTGES2	0.38	0.51	0.43	0.46	0.35	0.42	0.35	0.36	2655	ENSG00000148334
NUP205	0.38	0.34	0.3	0.31	0.31	0.36	0.4	0.4	7621	ENSG00000155561
THOC7	0.38	0.36	0.35	0.31	0.36	0.31	0.33	0.34	1749	ENSG00000163634
TRA2A	0.38	0.34	0.39	0.34	0.4	0.33	0.26	0.3	3516	ENSG00000164548
ENTR1	0.38	0.47	0.41	0.42	0.51	0.54	0.48	0.47	3138	ENSG00000165689
TAF1D	0.38	0.29	0.3	0.29	0.34	0.31	0.3	0.3	8420	ENSG00000166012
DAG1	0.38	0.44	0.38	0.4	0.35	0.41	0.58	0.52	6923	ENSG00000173402
MRFAP1L1	0.38	0.35	0.44	0.43	0.55	0.43	0.39	0.36	2165	ENSG00000178988
RCC1	0.38	0.44	0.47	0.51	0.44	0.42	0.33	0.34	3888	ENSG00000180198
TAF13	0.38	0.34	0.38	0.32	0.34	0.3	0.23	0.29	1400	ENSG00000197780
DDX42	0.38	0.34	0.43	0.43	0.37	0.37	0.34	0.36	8521	ENSG00000198231
LSM2	0.38	0.53	0.43	0.39	0.36	0.39	0.42	0.48	1059	ENSG00000204392
BRK1	0.38	0.43	0.43	0.39	0.5	0.43	0.45	0.41	1150	ENSG00000254999
HOXB7	0.38	0.51	0.74	0.71	0.47	0.4	0.44	0.53	1528	ENSG00000260027
DPM1	0.37	0.29	0.32	0.24	0.38	0.3	0.22	0.3	1207	ENSG00000000419
PPP5C	0.37	0.5	0.54	0.52	0.41	0.37	0.37	0.38	7059	ENSG00000011485
ELAVL1	0.37	0.41	0.39	0.41	0.32	0.33	0.43	0.38	6962	ENSG00000066044
ZMPSTE24	0.37	0.28	0.28	0.27	0.31	0.32	0.36	0.38	3439	ENSG00000084073
SLC25A1	0.37	0.52	0.43	0.48	0.43	0.58	0.49	0.49	1999	ENSG00000100075
TPD52L2	0.37	0.43	0.38	0.43	0.38	0.39	0.29	0.32	4694	ENSG00000101150
EIF3E	0.37	0.29	0.27	0.23	0.33	0.32	0.31	0.3	6005	ENSG00000104408
SNRNP70	0.37	0.53	0.66	0.58	0.5	0.41	0.31	0.42	4684	ENSG00000104852
EZH2	0.37	0.3	0.38	0.33	0.39	0.34	0.32	0.3	4522	ENSG00000106462
KIF20A	0.37	0.39	0.39	0.36	0.39	0.35	0.38	0.37	3852	ENSG00000112984
PDCD10	0.37	0.28	0.35	0.27	0.44	0.35	0.31	0.28	3275	ENSG00000114209
ACADM	0.37	0.26	0.33	0.29	0.37	0.38	0.38	0.39	4783	ENSG00000117054
ZNHIT6	0.37	0.27	0.59	0.54	0.42	0.35	0.32	0.34	6203	ENSG00000117174
DDX39A	0.37	0.5	0.43	0.4	0.32	0.34	0.3	0.34	3840	ENSG00000123136
CAPNS1	0.37	0.51	0.43	0.43	0.39	0.44	0.5	0.47	3478	ENSG00000126247
COLGALT1	0.37	0.45	0.37	0.39	0.33	0.42	0.39	0.4	4845	ENSG00000130309
RBM39	0.37	0.3	0.38	0.35	0.37	0.33	0.3	0.3	11936	ENSG00000131051
MPHOSPH6	0.37	0.34	0.32	0.26	0.33	0.28	0.3	0.24	2188	ENSG00000135698
NIBAN2	0.37	0.51	0.51	0.56	0.4	0.43	0.56	0.58	4617	ENSG00000136830
PRPF4	0.37	0.4	0.43	0.47	0.34	0.38	0.33	0.36	3613	ENSG00000136875
UCK2	0.37	0.42	0.36	0.38	0.36	0.37	0.37	0.34	6984	ENSG00000143179
UBXN4	0.37	0.24	0.33	0.31	0.38	0.33	0.34	0.35	4998	ENSG00000144224
HIGD2A	0.37	0.51	0.42	0.36	0.31	0.37	0.37	0.43	654	ENSG00000146066
TIMM8B	0.37	0.57	0.52	0.5	0.74	0.46	0.62	0.55	1166	ENSG00000150779
CRIM1	0.37	0.27	0.32	0.34	0.26	0.25	0.45	0.36	7270	ENSG00000150938
AIFM1	0.37	0.41	0.48	0.42	0.49	0.43	0.44	0.42	3306	ENSG00000156709
MFSD12	0.37	0.51	0.46	0.52	0.31	0.34	0.34	0.31	5290	ENSG00000161091
TFB2M	0.37	0.28	0.27	0.25	0.29	0.24	0.32	0.29	1784	ENSG00000162851
RPL9	0.37	0.45	0.36	0.34	0.33	0.33	0.27	0.34	5022	ENSG00000163682
STOML2	0.37	0.46	0.38	0.39	0.36	0.38	0.41	0.42	1806	ENSG00000165283
PRDX3	0.37	0.32	0.26	0.23	0.32	0.31	0.36	0.36	3379	ENSG00000165672
SNRPD1	0.37	0.35	0.3	0.27	0.36	0.28	0.31	0.3	4862	ENSG00000167088
DDB1	0.37	0.46	0.37	0.4	0.34	0.44	0.44	0.43	13950	ENSG00000167986
VEGFB	0.37	0.49	0.32	0.28	0.35	0.33	0.55	0.36	1545	ENSG00000173511
CCDC43	0.37	0.32	0.52	0.5	0.5	0.4	0.39	0.47	2855	ENSG00000180329
FAF1	0.37	0.39	0.47	0.51	0.44	0.48	0.44	0.41	7549	ENSG00000185104
CCDC137	0.37	0.43	0.52	0.52	0.42	0.38	0.31	0.35	2389	ENSG00000185298
MCRS1	0.37	0.52	0.39	0.4	0.32	0.37	0.37	0.32	3261	ENSG00000187778
GET3	0.37	0.48	0.35	0.33	0.36	0.37	0.09	0.1	1652	ENSG00000198356
HSPA1A	0.37	0.43	0.25	0.3	0.24	0.27	0.15	0.16	2483	ENSG00000204389
KIFC1	0.37	0.45	0.57	0.56	0.5	0.44	0.36	0.39	3030	ENSG00000237649
RANBP9	0.36	0.28	0.28	0.28	0.3	0.33	0.36	0.37	3618	ENSG00000010017
ADSS	0.36	0.24	0.27	0.26	0.28	0.29	0.31	0.28	3441	ENSG00000035687
PFKP	0.36	0.46	0.42	0.44	0.37	0.36	0.37	0.36	5554	ENSG00000067057
UBE2T	0.36	0.42	0.42	0.41	0.35	0.31	0.28	0.4	1652	ENSG00000077152
BZW1	0.36	0.3	0.24	0.27	0.28	0.29	0.23	0.27	8085	ENSG00000082153
KIF4A	0.36	0.35	0.4	0.4	0.38	0.34	0.36	0.37	4573	ENSG00000090889
CDC6	0.36	0.34	0.34	0.35	0.32	0.34	0.35	0.34	5311	ENSG00000094804
USP14	0.36	0.28	0.25	0.23	0.25	0.29	0.29	0.3	5987	ENSG00000101557
UBL4A	0.36	0.5	0.41	0.47	0.38	0.4	0.39	0.37	2575	ENSG00000102178
POLD2	0.36	0.52	0.49	0.49	0.44	0.52	0.43	0.48	3695	ENSG00000106628
CCDC86	0.36	0.47	0.44	0.44	0.36	0.33	0.31	0.33	3342	ENSG00000110104
PPP2R5D	0.36	0.46	0.42	0.42	0.35	0.4	0.4	0.38	3260	ENSG00000112640
RRP9	0.36	0.5	0.48	0.53	0.42	0.4	0.39	0.32	1542	ENSG00000114767
IVNS1ABP	0.36	0.3	0.26	0.28	0.29	0.32	0.42	0.39	7873	ENSG00000116679
PPP1R8	0.36	0.34	0.36	0.37	0.35	0.4	0.44	0.35	2815	ENSG00000117751
NDUFA8	0.36	0.45	0.53	0.46	0.47	0.37	0.39	0.45	804	ENSG00000119421
UTP20	0.36	0.25	0.27	0.26	0.26	0.29	0.33	0.33	10030	ENSG00000120800
KLHDC3	0.36	0.43	0.35	0.37	0.36	0.39	0.48	0.45	2019	ENSG00000124702
KNSTRN	0.36	0.34	0.4	0.4	0.4	0.32	0.3	0.33	3654	ENSG00000128944
PRRC2B	0.36	0.42	0.45	0.51	0.4	0.42	0.48	0.44	12390	ENSG00000130723
TRAF7	0.36	0.47	0.43	0.42	0.4	0.46	0.44	0.46	4489	ENSG00000131653
DAP3	0.36	0.39	0.37	0.36	0.34	0.34	0.35	0.35	4588	ENSG00000132676
TIMM17A	0.36	0.3	0.34	0.32	0.37	0.29	0.29	0.34	3504	ENSG00000134375
USO1	0.36	0.27	0.26	0.23	0.28	0.35	0.33	0.31	4588	ENSG00000138768
DIAPH3	0.36	0.25	0.24	0.24	0.28	0.27	0.31	0.31	7442	ENSG00000139734
CBX4	0.36	0.53	0.59	0.5	0.54	0.51	0.51	0.55	2891	ENSG00000141582
UHMK1	0.36	0.22	0.22	0.21	0.23	0.26	0.33	0.32	9248	ENSG00000152332
AHCTF1	0.36	0.22	0.24	0.22	0.32	0.31	0.37	0.28	9598	ENSG00000153207
SUPV3L1	0.36	0.36	0.36	0.38	0.28	0.33	0.27	0.29	4281	ENSG00000156502
CCDC58	0.36	0.3	0.33	0.27	0.32	0.22	0.27	0.26	1746	ENSG00000160124
GMPS	0.36	0.3	0.31	0.29	0.28	0.33	0.35	0.34	8765	ENSG00000163655
ICE1	0.36	0.22	0.28	0.26	0.28	0.33	0.34	0.34	8681	ENSG00000164151
MELK	0.36	0.29	0.26	0.25	0.31	0.31	0.35	0.31	3087	ENSG00000165304
TK1	0.36	0.52	0.42	0.49	0.36	0.42	0.47	0.43	1845	ENSG00000167900
SEPTIN2	0.36	0.29	0.26	0.25	0.31	0.33	0.41	0.41	7378	ENSG00000168385
SLC30A1	0.36	0.28	0.23	0.22	0.22	0.25	0.34	0.34	5893	ENSG00000170385
PHLDA2	0.36	0.52	0.48	0.45	0.39	0.35	0.28	0.32	920	ENSG00000181649
UQCR10	0.36	0.57	0.64	0.49	0.79	0.47	0.46	0.53	975	ENSG00000184076
XPOT	0.36	0.28	0.26	0.28	0.36	0.38	0.28	0.3	7320	ENSG00000184575
BAZ1A	0.36	0.26	0.39	0.34	0.36	0.32	0.27	0.3	7698	ENSG00000198604
MAGEA12	0.36	0.37	0.36	0.32	0.35	0.36	0.31	0.31	1965	ENSG00000213401
OST4	0.36	0.56	0.42	0.42	0.37	0.41	0.45	0.46	600	ENSG00000228474
RPAP3	0.35	0.24	0.31	0.27	0.29	0.28	0.31	0.25	5350	ENSG00000005175
PSMA4	0.35	0.37	0.34	0.29	0.35	0.3	0.3	0.32	6994	ENSG00000041357
NT5C2	0.35	0.28	0.32	0.33	0.29	0.29	0.34	0.34	5156	ENSG00000076685
PUS7	0.35	0.27	0.29	0.29	0.37	0.34	0.26	0.29	4433	ENSG00000091127
CDC5L	0.35	0.28	0.3	0.28	0.34	0.31	0.29	0.27	6241	ENSG00000096401
PSMB5	0.35	0.56	0.45	0.4	0.35	0.36	0.32	0.41	1765	ENSG00000100804
BCCIP	0.35	0.28	0.38	0.32	0.39	0.3	0.27	0.27	4496	ENSG00000107949
NRBP1	0.35	0.45	0.47	0.51	0.42	0.38	0.33	0.38	5329	ENSG00000115216
FAM20B	0.35	0.27	0.24	0.25	0.28	0.31	0.3	0.35	6046	ENSG00000116199
CD3EAP	0.35	0.44	0.53	0.58	0.47	0.34	0.29	0.28	3661	ENSG00000117877
PAIP2	0.35	0.34	0.3	0.26	0.44	0.37	0.38	0.36	3158	ENSG00000120727
LPGAT1	0.35	0.23	0.22	0.23	0.23	0.28	0.31	0.35	8790	ENSG00000123684
SNRNP27	0.35	0.34	0.38	0.37	0.44	0.33	0.36	0.34	1897	ENSG00000124380
USP22	0.35	0.38	0.35	0.35	0.3	0.34	0.39	0.35	6777	ENSG00000124422
TRIP10	0.35	0.41	0.49	0.52	0.39	0.4	0.37	0.36	3986	ENSG00000125733
DLGAP5	0.35	0.23	0.26	0.25	0.3	0.31	0.46	0.37	3597	ENSG00000126787
COPB1	0.35	0.26	0.26	0.24	0.32	0.34	0.38	0.36	5131	ENSG00000129083
SH3BP5	0.35	0.34	0.38	0.4	0.56	0.62	0.66	0.59	4616	ENSG00000131370
ANKRD17	0.35	0.27	0.35	0.34	0.34	0.36	0.38	0.37	12042	ENSG00000132466
ANP32A	0.35	0.39	0.58	0.52	0.53	0.36	0.25	0.29	7544	ENSG00000140350
NHP2	0.35	0.5	0.47	0.45	0.54	0.38	0.36	0.37	1510	ENSG00000145912
EIF3M	0.35	0.29	0.26	0.25	0.25	0.28	0.3	0.29	7430	ENSG00000149100
SMARCA5	0.35	0.25	0.3	0.26	0.28	0.27	0.33	0.34	8146	ENSG00000153147
LARP4	0.35	0.23	0.25	0.24	0.27	0.3	0.36	0.31	8112	ENSG00000161813
COA7	0.35	0.28	0.31	0.33	0.33	0.31	0.36	0.35	4148	ENSG00000162377
TYW3	0.35	0.23	0.27	0.24	0.28	0.28	0.25	0.23	4616	ENSG00000162623
DNAJC21	0.35	0.28	0.35	0.34	0.39	0.34	0.32	0.34	9556	ENSG00000168724
RRM2	0.35	0.33	0.27	0.27	0.27	0.27	0.25	0.25	9155	ENSG00000171848
HCFC1	0.35	0.37	0.41	0.38	0.26	0.31	0.37	0.27	9011	ENSG00000172534
FLII	0.35	0.44	0.43	0.42	0.35	0.4	0.38	0.36	6308	ENSG00000177731
VARS	0.35	0.46	0.39	0.36	0.29	0.37	0.43	0.42	5880	ENSG00000204394
MARCKS	0.35	0.31	0.3	0.29	0.3	0.35	0.45	0.41	4296	ENSG00000277443
GGCT	0.34	0.31	0.26	0.24	0.33	0.3	0.33	0.3	1594	ENSG00000006625
NUP160	0.34	0.26	0.25	0.26	0.26	0.31	0.35	0.33	8576	ENSG00000030066
MAP4	0.34	0.35	0.33	0.34	0.28	0.33	0.31	0.28	14943	ENSG00000047849
ALDH18A1	0.34	0.39	0.32	0.37	0.29	0.34	0.33	0.29	3759	ENSG00000059573
WDR3	0.34	0.26	0.33	0.34	0.36	0.34	0.29	0.32	10276	ENSG00000065183
CSNK2A2	0.34	0.29	0.3	0.32	0.25	0.28	0.3	0.29	7091	ENSG00000070770
HMMR	0.34	0.27	0.26	0.22	0.3	0.3	0.43	0.29	3932	ENSG00000072571
NDC80	0.34	0.24	0.24	0.22	0.28	0.27	0.33	0.29	3554	ENSG00000080986
SF3A2	0.34	0.45	0.46	0.42	0.3	0.31	0.3	0.29	2790	ENSG00000104897
PPP6R1	0.34	0.42	0.42	0.43	0.33	0.34	0.39	0.37	6606	ENSG00000105063
GRWD1	0.34	0.45	0.42	0.4	0.35	0.31	0.29	0.29	5763	ENSG00000105447
USF2	0.34	0.42	0.46	0.44	0.36	0.38	0.45	0.41	4968	ENSG00000105698
MTPN	0.34	0.23	0.24	0.23	0.27	0.29	0.38	0.36	3782	ENSG00000105887
PPP1R9B	0.34	0.44	0.54	0.54	0.6	0.54	0.54	0.57	4343	ENSG00000108819
PMP22	0.34	0.37	0.24	0.28	0.25	0.28	0.35	0.28	3191	ENSG00000109099
RAB35	0.34	0.41	0.49	0.48	0.33	0.37	0.3	0.36	4018	ENSG00000111737
BYSL	0.34	0.45	0.37	0.39	0.32	0.29	0.23	0.22	1937	ENSG00000112578
PRKD3	0.34	0.23	0.26	0.26	0.35	0.4	0.43	0.4	10244	ENSG00000115825
SUMO1	0.34	0.3	0.39	0.33	0.51	0.42	0.42	0.36	2164	ENSG00000116030
UAP1	0.34	0.26	0.26	0.28	0.25	0.26	0.19	0.2	3437	ENSG00000117143
RBM25	0.34	0.26	0.41	0.36	0.35	0.29	0.24	0.25	11764	ENSG00000119707
ATP5F1E	0.34	0.34	0.36	0.3	0.52	0.36	0.4	0.38	5081	ENSG00000124172
UBA1	0.34	0.43	0.34	0.38	0.29	0.37	0.41	0.38	6437	ENSG00000130985
PSAT1	0.34	0.36	0.25	0.27	0.35	0.45	0.33	0.34	2206	ENSG00000135069
YAP1	0.34	0.25	0.29	0.28	0.27	0.28	0.38	0.38	6311	ENSG00000137693
FNBP1L	0.34	0.23	0.32	0.29	0.4	0.37	0.36	0.37	5798	ENSG00000137942
IFITM3	0.34	0.57	0.41	0.42	0.37	0.44	0.38	0.47	1151	ENSG00000142089
PSMB6	0.34	0.53	0.48	0.44	0.44	0.38	0.35	0.36	1447	ENSG00000142507
PRCC	0.34	0.42	0.44	0.41	0.34	0.37	0.32	0.35	4071	ENSG00000143294
EIF2A	0.34	0.25	0.28	0.26	0.31	0.32	0.34	0.31	5905	ENSG00000144895
MEPCE	0.34	0.44	0.47	0.49	0.36	0.34	0.32	0.35	3212	ENSG00000146834
UPF2	0.34	0.24	0.36	0.33	0.42	0.36	0.31	0.31	5881	ENSG00000151461
CDYL	0.34	0.36	0.41	0.42	0.37	0.32	0.28	0.31	4562	ENSG00000153046
AZIN1	0.34	0.24	0.23	0.24	0.25	0.26	0.29	0.29	5931	ENSG00000155096
UTP14A	0.34	0.38	0.43	0.42	0.42	0.37	0.22	0.25	4087	ENSG00000156697
MYO1E	0.34	0.36	0.38	0.41	0.37	0.39	0.5	0.49	9106	ENSG00000157483
NAE1	0.34	0.24	0.25	0.23	0.28	0.28	0.3	0.27	4790	ENSG00000159593
VDAC2	0.34	0.38	0.29	0.31	0.29	0.28	0.3	0.32	2827	ENSG00000165637
AMOTL1	0.34	0.31	0.4	0.4	0.37	0.37	0.41	0.41	10030	ENSG00000166025
NNMT	0.34	0.48	0.39	0.51	0.31	0.3	0.32	0.35	2919	ENSG00000166741
PATL1	0.34	0.3	0.35	0.31	0.3	0.31	0.35	0.33	4335	ENSG00000166889
CTPS1	0.34	0.36	0.36	0.39	0.25	0.26	0.29	0.28	11517	ENSG00000171793
QARS	0.34	0.46	0.38	0.39	0.37	0.47	0.46	0.39	4703	ENSG00000172053
AURKAIP1	0.34	0.6	0.62	0.59	0.57	0.46	0.39	0.44	1669	ENSG00000175756
TCIM	0.34	0.38	0.41	0.41	0.28	0.22	0.29	0.33	1854	ENSG00000176907
PPA1	0.34	0.31	0.24	0.21	0.27	0.29	0.27	0.31	5166	ENSG00000180817
SEPTIN9	0.34	0.44	0.4	0.44	0.35	0.41	0.46	0.42	12817	ENSG00000184640
RPS26	0.34	0.46	0.36	0.37	0.37	0.31	0.24	0.32	2053	ENSG00000197728
HMGN1	0.34	0.31	0.4	0.34	0.44	0.38	0.31	0.39	5042	ENSG00000205581
NCOA4	0.34	0.26	0.26	0.27	0.24	0.28	0.26	0.27	4079	ENSG00000266412
CAPG	0.33	0.53	0.54	0.52	0.47	0.43	0.37	0.5	2419	ENSG00000042493
REXO2	0.33	0.34	0.28	0.33	0.38	0.36	0.38	0.36	3699	ENSG00000076043
TM9SF3	0.33	0.23	0.27	0.24	0.3	0.27	0.31	0.33	7494	ENSG00000077147
CAPZB	0.33	0.41	0.35	0.37	0.3	0.32	0.36	0.4	3239	ENSG00000077549
DDX24	0.33	0.35	0.41	0.4	0.35	0.36	0.3	0.34	8607	ENSG00000089737
ICAM1	0.33	0.4	0.42	0.45	0.22	0.23	0.28	0.28	3448	ENSG00000090339
CLSPN	0.33	0.26	0.36	0.35	0.32	0.31	0.26	0.27	9591	ENSG00000092853
ATP5F1D	0.33	0.52	0.43	0.38	0.44	0.43	0.43	0.44	2249	ENSG00000099624
TCF20	0.33	0.33	0.35	0.4	0.35	0.37	0.4	0.38	7548	ENSG00000100207
XBP1	0.33	0.5	0.32	0.37	0.45	0.49	0.28	0.39	3028	ENSG00000100219
EIF5	0.33	0.21	0.23	0.21	0.25	0.25	0.23	0.24	8318	ENSG00000100664
NOP56	0.33	0.45	0.39	0.39	0.37	0.34	0.28	0.31	4950	ENSG00000101361
POP1	0.33	0.32	0.37	0.4	0.29	0.29	0.32	0.35	4857	ENSG00000104356
SH2D4A	0.33	0.32	0.42	0.4	0.28	0.25	0.31	0.33	4072	ENSG00000104611
PPIF	0.33	0.37	0.32	0.31	0.29	0.24	0.27	0.24	2671	ENSG00000108179
PSMD3	0.33	0.47	0.49	0.46	0.32	0.36	0.28	0.31	4953	ENSG00000108344
PCMT1	0.33	0.33	0.29	0.27	0.33	0.26	0.37	0.29	2832	ENSG00000120265
COIL	0.33	0.29	0.27	0.29	0.3	0.3	0.34	0.33	3014	ENSG00000121058
GTF3A	0.33	0.35	0.25	0.26	0.32	0.28	0.21	0.23	2926	ENSG00000122034
SMU1	0.33	0.31	0.26	0.28	0.3	0.29	0.33	0.35	7136	ENSG00000122692
ZWINT	0.33	0.33	0.39	0.42	0.36	0.35	0.22	0.3	2377	ENSG00000122952
PRMT1	0.33	0.44	0.41	0.41	0.33	0.35	0.32	0.33	4796	ENSG00000126457
GNL3L	0.33	0.36	0.35	0.38	0.29	0.3	0.3	0.34	8807	ENSG00000130119
COX7B	0.33	0.32	0.37	0.33	0.44	0.36	0.31	0.33	3027	ENSG00000131174
NDFIP1	0.33	0.31	0.25	0.27	0.33	0.36	0.37	0.38	5747	ENSG00000131507
RPA1	0.33	0.34	0.34	0.35	0.35	0.35	0.37	0.4	5492	ENSG00000132383
TFCP2	0.33	0.27	0.3	0.3	0.34	0.32	0.38	0.36	3827	ENSG00000135457
KDELR2	0.33	0.32	0.23	0.23	0.22	0.31	0.3	0.3	3930	ENSG00000136240
FLOT1	0.33	0.49	0.45	0.48	0.53	0.5	0.55	0.59	3185	ENSG00000137312
KIF20B	0.33	0.23	0.23	0.2	0.24	0.23	0.27	0.21	6851	ENSG00000138182
IDH1	0.33	0.29	0.27	0.3	0.41	0.45	0.58	0.55	4721	ENSG00000138413
RBM26	0.33	0.22	0.26	0.25	0.29	0.29	0.31	0.27	10122	ENSG00000139746
DHX38	0.33	0.41	0.53	0.52	0.38	0.35	0.29	0.34	6310	ENSG00000140829
PSMA5	0.33	0.38	0.33	0.34	0.33	0.27	0.24	0.27	5734	ENSG00000143106
CERS2	0.33	0.39	0.35	0.36	0.27	0.3	0.29	0.34	4644	ENSG00000143418
DDAH1	0.33	0.22	0.29	0.27	0.23	0.23	0.26	0.27	4587	ENSG00000153904
LY6K	0.33	0.49	0.48	0.48	0.34	0.3	0.31	0.35	4049	ENSG00000160886
IER2	0.33	0.43	0.44	0.43	0.33	0.38	0.38	0.38	3079	ENSG00000160888
BROX	0.33	0.24	0.27	0.22	0.23	0.26	0.33	0.29	4980	ENSG00000162819
PACSIN3	0.33	0.45	0.49	0.53	0.51	0.5	0.39	0.48	2755	ENSG00000165912
SCARA3	0.33	0.35	0.37	0.39	0.25	0.28	0.29	0.27	4029	ENSG00000168077
USP39	0.33	0.41	0.34	0.34	0.34	0.33	0.3	0.3	3953	ENSG00000168883
PPP1CA	0.33	0.5	0.45	0.41	0.38	0.41	0.42	0.4	2651	ENSG00000172531
PITPNA	0.33	0.39	0.34	0.35	0.31	0.33	0.38	0.35	4784	ENSG00000174238
RNPEP	0.33	0.41	0.39	0.39	0.33	0.38	0.36	0.38	3455	ENSG00000176393
SETD2	0.33	0.23	0.28	0.29	0.32	0.35	0.37	0.38	10099	ENSG00000181555
SKA2	0.33	0.25	0.24	0.22	0.26	0.29	0.43	0.38	3233	ENSG00000182628
HMGN4	0.33	0.28	0.31	0.28	0.36	0.36	0.43	0.39	1992	ENSG00000182952
SUMO3	0.33	0.41	0.47	0.5	0.35	0.34	0.37	0.44	2732	ENSG00000184900
USP7	0.33	0.27	0.33	0.32	0.28	0.29	0.27	0.29	8388	ENSG00000187555
PLXNB2	0.33	0.43	0.41	0.45	0.29	0.38	0.43	0.36	7276	ENSG00000196576
FYN	0.32	0.33	0.31	0.36	0.34	0.38	0.37	0.38	7411	ENSG00000010810
GPRC5A	0.32	0.31	0.29	0.31	0.17	0.17	0.26	0.22	8440	ENSG00000013588
BCLAF1	0.32	0.19	0.28	0.24	0.27	0.25	0.24	0.2	9533	ENSG00000029363
TNPO3	0.32	0.27	0.29	0.3	0.24	0.29	0.33	0.34	4676	ENSG00000064419
KIF2A	0.32	0.21	0.28	0.24	0.31	0.32	0.31	0.3	4774	ENSG00000068796
MAP4K4	0.32	0.3	0.41	0.42	0.38	0.36	0.37	0.39	11961	ENSG00000071054
MTIF2	0.32	0.25	0.3	0.26	0.32	0.29	0.27	0.27	3374	ENSG00000085760
PSMD8	0.32	0.44	0.39	0.41	0.35	0.33	0.23	0.29	3105	ENSG00000099341
ATP11C	0.32	0.2	0.21	0.2	0.26	0.28	0.36	0.31	7407	ENSG00000101974
TIMP1	0.32	0.48	0.37	0.34	0.3	0.33	0.3	0.35	1446	ENSG00000102265
RBM3	0.32	0.36	0.31	0.34	0.26	0.24	0.24	0.33	5827	ENSG00000102317
USP10	0.32	0.29	0.3	0.31	0.28	0.29	0.31	0.31	5083	ENSG00000103194
SGTA	0.32	0.39	0.36	0.38	0.3	0.31	0.27	0.25	3711	ENSG00000104969
SLC1A5	0.32	0.48	0.31	0.34	0.32	0.39	0.36	0.33	3332	ENSG00000105281
OGDH	0.32	0.4	0.36	0.38	0.29	0.34	0.43	0.42	5210	ENSG00000105953
MRPL32	0.32	0.32	0.53	0.42	0.45	0.29	0.2	0.37	3358	ENSG00000106591
ARHGAP21	0.32	0.22	0.27	0.28	0.43	0.45	0.48	0.44	11156	ENSG00000107863
TASOR2	0.32	0.2	0.25	0.24	0.25	0.26	0.28	0.27	10960	ENSG00000108021
UBE2S	0.32	0.46	0.42	0.39	0.39	0.33	0.3	0.34	2799	ENSG00000108106
SUPT6H	0.32	0.39	0.45	0.47	0.39	0.37	0.4	0.44	10508	ENSG00000109111
USP5	0.32	0.46	0.41	0.4	0.33	0.37	0.29	0.3	3738	ENSG00000111667
DROSHA	0.32	0.27	0.33	0.32	0.33	0.37	0.33	0.35	7780	ENSG00000113360
RBBP5	0.32	0.3	0.29	0.33	0.27	0.29	0.3	0.33	4404	ENSG00000117222
SLIRP	0.32	0.31	0.3	0.26	0.37	0.25	0.24	0.26	2631	ENSG00000119705
MTHFD1L	0.32	0.38	0.3	0.34	0.24	0.25	0.28	0.29	5021	ENSG00000120254
CALD1	0.32	0.22	0.36	0.33	0.36	0.28	0.28	0.26	9844	ENSG00000122786
CDK2	0.32	0.35	0.35	0.36	0.33	0.37	0.36	0.42	3887	ENSG00000123374
MPHOSPH10	0.32	0.22	0.28	0.25	0.32	0.28	0.2	0.19	4355	ENSG00000124383
YEATS4	0.32	0.25	0.26	0.22	0.3	0.26	0.27	0.2	1781	ENSG00000127337
CPA4	0.32	0.27	0.32	0.28	0.28	0.24	0.43	0.38	3958	ENSG00000128510
FXR2	0.32	0.4	0.39	0.36	0.34	0.35	0.35	0.32	4331	ENSG00000129245
PRKCSH	0.32	0.4	0.41	0.39	0.31	0.35	0.28	0.29	5166	ENSG00000130175
PSMC3IP	0.32	0.36	0.39	0.43	0.41	0.31	0.28	0.3	2573	ENSG00000131470
PRKAA1	0.32	0.2	0.22	0.2	0.27	0.27	0.35	0.33	6563	ENSG00000132356
CLUH	0.32	0.41	0.39	0.36	0.26	0.33	0.32	0.28	6900	ENSG00000132361
MYH10	0.32	0.29	0.35	0.37	0.4	0.37	0.38	0.41	9011	ENSG00000133026
KIF23	0.32	0.24	0.28	0.24	0.25	0.24	0.25	0.27	6576	ENSG00000137807
OLA1	0.32	0.26	0.25	0.24	0.29	0.27	0.29	0.29	6001	ENSG00000138430
ZCRB1	0.32	0.35	0.41	0.33	0.48	0.33	0.28	0.33	2438	ENSG00000139168
SCAF11	0.32	0.2	0.28	0.24	0.28	0.29	0.31	0.28	14035	ENSG00000139218
NCOR1	0.32	0.25	0.3	0.3	0.32	0.34	0.39	0.39	15404	ENSG00000141027
ALDH9A1	0.32	0.37	0.3	0.35	0.28	0.35	0.28	0.33	3308	ENSG00000143149
DCAF6	0.32	0.24	0.3	0.29	0.37	0.34	0.42	0.44	6306	ENSG00000143164
ATP5PF	0.32	0.38	0.37	0.33	0.47	0.33	0.21	0.33	2043	ENSG00000154723
ZDHHC5	0.32	0.34	0.33	0.36	0.29	0.33	0.33	0.32	5424	ENSG00000156599
WASF2	0.32	0.35	0.31	0.34	0.27	0.33	0.41	0.34	5681	ENSG00000158195
CIP2A	0.32	0.2	0.22	0.21	0.22	0.24	0.23	0.2	4584	ENSG00000163507
CDC25A	0.32	0.33	0.38	0.4	0.29	0.28	0.24	0.27	4117	ENSG00000164045
ZMYND19	0.32	0.42	0.36	0.38	0.38	0.32	0.33	0.31	2392	ENSG00000165724
IKBIP	0.32	0.23	0.2	0.2	0.25	0.25	0.32	0.26	4163	ENSG00000166130
SRP68	0.32	0.34	0.28	0.3	0.25	0.3	0.28	0.29	7505	ENSG00000167881
CTNNB1	0.32	0.28	0.25	0.27	0.28	0.31	0.36	0.37	11759	ENSG00000168036
MTCL1	0.32	0.3	0.39	0.42	0.44	0.4	0.39	0.35	12665	ENSG00000168502
NMD3	0.32	0.22	0.2	0.19	0.22	0.23	0.3	0.27	4869	ENSG00000169251
TALDO1	0.32	0.43	0.32	0.34	0.36	0.41	0.25	0.27	2907	ENSG00000177156
EXOSC4	0.32	0.49	0.45	0.49	0.47	0.41	0.3	0.35	1386	ENSG00000178896
HOXC10	0.32	0.36	0.4	0.37	0.33	0.34	0.36	0.37	2371	ENSG00000180818
COA4	0.32	0.47	0.42	0.51	0.38	0.38	0.33	0.46	2159	ENSG00000181924
SP1	0.32	0.3	0.34	0.35	0.35	0.39	0.39	0.44	8083	ENSG00000185591
ZNF121	0.32	0.21	0.26	0.27	0.28	0.28	0.24	0.27	7251	ENSG00000197961
NOL8	0.32	0.23	0.26	0.25	0.31	0.26	0.25	0.24	8056	ENSG00000198000
SMOC1	0.32	0.39	0.32	0.35	0.39	0.44	0.57	0.49	4369	ENSG00000198732
BAG6	0.32	0.4	0.36	0.34	0.28	0.36	0.44	0.39	5310	ENSG00000204463
SNHG6	0.32	0.32	0.24	0.22	0.33	0.25	0.21	0.23	1247	ENSG00000245910
EID1	0.32	0.28	0.23	0.23	0.33	0.31	0.3	0.31	2298	ENSG00000255302
BOP1	0.32	0.42	0.45	0.48	0.37	0.4	0.34	0.35	3841	ENSG00000261236
HIST1H4A	0.32	0.59	0.53	0.56	0.76	0.45	0.33	0.63	312	ENSG00000278637
NFYA	0.31	0.23	0.3	0.33	0.24	0.21	0.23	0.23	3811	ENSG00000001167
TTC27	0.31	0.23	0.24	0.24	0.24	0.24	0.28	0.26	3443	ENSG00000018699
ALAS1	0.31	0.37	0.36	0.34	0.3	0.33	0.38	0.34	2536	ENSG00000023330
TIMP2	0.31	0.37	0.29	0.3	0.26	0.34	0.44	0.38	5633	ENSG00000035862
TRAM1	0.31	0.25	0.24	0.2	0.26	0.27	0.29	0.33	4131	ENSG00000067167
VPS35	0.31	0.24	0.21	0.21	0.28	0.28	0.35	0.34	9733	ENSG00000069329
ATP2B1	0.31	0.21	0.27	0.26	0.3	0.31	0.33	0.34	9493	ENSG00000070961
PGM1	0.31	0.4	0.33	0.34	0.39	0.46	0.48	0.46	4077	ENSG00000079739
OGFOD1	0.31	0.26	0.3	0.3	0.3	0.29	0.31	0.32	5806	ENSG00000087263
LAMB1	0.31	0.27	0.33	0.33	0.34	0.34	0.41	0.35	8072	ENSG00000091136
DLD	0.31	0.23	0.27	0.21	0.34	0.27	0.37	0.31	5102	ENSG00000091140
ADNP	0.31	0.24	0.23	0.25	0.27	0.31	0.35	0.33	8439	ENSG00000101126
RHOV	0.31	0.47	0.45	0.5	0.62	0.6	0.43	0.57	1650	ENSG00000104140
NUCB1	0.31	0.42	0.42	0.42	0.37	0.42	0.38	0.43	3675	ENSG00000104805
CCDC6	0.31	0.24	0.25	0.24	0.28	0.33	0.33	0.34	7261	ENSG00000108091
NUFIP2	0.31	0.19	0.23	0.22	0.27	0.29	0.29	0.31	10877	ENSG00000108256
UBTF	0.31	0.36	0.41	0.39	0.3	0.27	0.27	0.29	6993	ENSG00000108312
HSPE1	0.31	0.33	0.31	0.26	0.32	0.26	0.24	0.19	1823	ENSG00000115541
SCAMP3	0.31	0.39	0.39	0.39	0.35	0.37	0.35	0.31	2442	ENSG00000116521
SMG7	0.31	0.27	0.31	0.31	0.3	0.31	0.33	0.31	8317	ENSG00000116698
RRP36	0.31	0.36	0.37	0.35	0.37	0.33	0.37	0.4	2236	ENSG00000124541
SNRPB2	0.31	0.27	0.23	0.22	0.28	0.24	0.21	0.18	2608	ENSG00000125870
MAP2K2	0.31	0.41	0.37	0.34	0.32	0.37	0.39	0.37	5236	ENSG00000126934
PPIL4	0.31	0.22	0.28	0.25	0.28	0.25	0.3	0.24	2646	ENSG00000131013
NASP	0.31	0.29	0.37	0.36	0.42	0.33	0.19	0.24	8304	ENSG00000132780
RFC3	0.31	0.19	0.21	0.18	0.2	0.21	0.24	0.21	2858	ENSG00000133119
TCEAL4	0.31	0.33	0.5	0.42	0.52	0.37	0.26	0.32	2518	ENSG00000133142
CTSL	0.31	0.36	0.48	0.4	0.37	0.29	0.29	0.35	1852	ENSG00000135047
NMT1	0.31	0.34	0.37	0.37	0.32	0.34	0.29	0.3	6669	ENSG00000136448
YME1L1	0.31	0.22	0.3	0.27	0.27	0.29	0.3	0.32	7335	ENSG00000136758
C9orf78	0.31	0.31	0.44	0.49	0.42	0.34	0.23	0.33	5099	ENSG00000136819
ATP6V1G1	0.31	0.3	0.34	0.29	0.35	0.24	0.21	0.25	1788	ENSG00000136888
CYP1B1	0.31	0.22	0.26	0.22	0.07	0.08	0.11	0.11	5985	ENSG00000138061
ISG20L2	0.31	0.33	0.35	0.37	0.32	0.33	0.33	0.32	5262	ENSG00000143319
SMYD2	0.31	0.3	0.22	0.23	0.26	0.27	0.32	0.28	4889	ENSG00000143499
GALNT2	0.31	0.41	0.36	0.46	0.32	0.34	0.34	0.34	7712	ENSG00000143641
GOLGA4	0.31	0.21	0.28	0.23	0.34	0.29	0.24	0.21	10737	ENSG00000144674
ATG3	0.31	0.29	0.37	0.33	0.34	0.28	0.28	0.35	6111	ENSG00000144848
MDH2	0.31	0.43	0.33	0.32	0.32	0.36	0.34	0.34	3641	ENSG00000146701
HYOU1	0.31	0.38	0.39	0.39	0.37	0.42	0.38	0.36	7723	ENSG00000149428
NPTN	0.31	0.26	0.32	0.31	0.31	0.32	0.35	0.35	4032	ENSG00000156642
ZC3H18	0.31	0.38	0.46	0.41	0.32	0.31	0.29	0.3	8648	ENSG00000158545
PSMB4	0.31	0.38	0.26	0.27	0.26	0.29	0.31	0.32	2125	ENSG00000159377
VMA21	0.31	0.22	0.18	0.18	0.17	0.21	0.27	0.29	5109	ENSG00000160131
RRP1	0.31	0.44	0.53	0.48	0.36	0.3	0.22	0.31	4251	ENSG00000160214
POLR3K	0.31	0.44	0.47	0.53	0.39	0.35	0.25	0.32	1889	ENSG00000161980
CAPN2	0.31	0.3	0.31	0.34	0.25	0.26	0.26	0.28	8585	ENSG00000162909
SNHG16	0.31	0.3	0.22	0.25	0.22	0.27	0.24	0.27	5362	ENSG00000163597
ADAM9	0.31	0.22	0.21	0.2	0.21	0.24	0.33	0.29	7030	ENSG00000168615
JUNB	0.31	0.41	0.46	0.41	0.21	0.28	0.27	0.27	1830	ENSG00000171223
OXSR1	0.31	0.21	0.27	0.27	0.24	0.27	0.28	0.31	6071	ENSG00000172939
BRMS1	0.31	0.41	0.47	0.48	0.32	0.33	0.29	0.32	2514	ENSG00000174744
NR2F1	0.31	0.31	0.29	0.29	0.29	0.34	0.44	0.42	4312	ENSG00000175745
RUVBL1	0.31	0.4	0.47	0.44	0.34	0.35	0.36	0.4	6860	ENSG00000175792
NIPSNAP1	0.31	0.39	0.37	0.39	0.39	0.48	0.47	0.51	3067	ENSG00000184117
ILRUN	0.31	0.36	0.36	0.4	0.39	0.45	0.5	0.51	4551	ENSG00000196821
MYO1C	0.31	0.4	0.34	0.35	0.26	0.33	0.38	0.35	8106	ENSG00000197879
GFPT1	0.31	0.24	0.22	0.22	0.25	0.26	0.26	0.27	8866	ENSG00000198380
ECI2	0.31	0.35	0.33	0.34	0.27	0.28	0.31	0.34	4579	ENSG00000198721
DCTN1	0.31	0.41	0.42	0.44	0.38	0.4	0.43	0.4	10439	ENSG00000204843
RECQL	0.3	0.2	0.19	0.2	0.22	0.23	0.26	0.26	3779	ENSG00000004700
UBE3C	0.3	0.23	0.23	0.24	0.23	0.23	0.3	0.29	9215	ENSG00000009335
VMP1	0.3	0.3	0.27	0.29	0.24	0.24	0.25	0.3	6854	ENSG00000062716
GPKOW	0.3	0.43	0.36	0.36	0.37	0.39	0.33	0.29	1658	ENSG00000068394
DDX18	0.3	0.22	0.26	0.26	0.26	0.26	0.26	0.25	7808	ENSG00000088205
COQ9	0.3	0.45	0.49	0.5	0.45	0.38	0.37	0.46	4319	ENSG00000088682
CBX5	0.3	0.23	0.25	0.27	0.27	0.33	0.4	0.44	15038	ENSG00000094916
CCDC34	0.3	0.28	0.4	0.31	0.37	0.35	0.33	0.39	3101	ENSG00000109881
CPT1A	0.3	0.34	0.31	0.32	0.24	0.3	0.36	0.38	6571	ENSG00000110090
SRSF9	0.3	0.38	0.35	0.35	0.35	0.33	0.33	0.31	3695	ENSG00000111786
PERP	0.3	0.2	0.16	0.17	0.2	0.22	0.32	0.32	4198	ENSG00000112378
DARS	0.3	0.21	0.24	0.22	0.3	0.29	0.29	0.25	4752	ENSG00000115866
NENF	0.3	0.39	0.32	0.34	0.34	0.31	0.34	0.34	1264	ENSG00000117691
ELL2	0.3	0.23	0.24	0.23	0.22	0.24	0.3	0.32	7108	ENSG00000118985
SHLD2	0.3	0.21	0.22	0.22	0.23	0.27	0.24	0.19	4242	ENSG00000122376
VPS26A	0.3	0.22	0.22	0.18	0.23	0.24	0.3	0.31	5116	ENSG00000122958
RAB9A	0.3	0.27	0.24	0.23	0.25	0.22	0.21	0.24	2118	ENSG00000123595
SPECC1	0.3	0.31	0.33	0.35	0.33	0.31	0.33	0.35	13676	ENSG00000128487
OSER1	0.3	0.35	0.33	0.35	0.31	0.31	0.3	0.33	2249	ENSG00000132823
SLF1	0.3	0.2	0.2	0.19	0.3	0.32	0.38	0.34	6863	ENSG00000133302
TMEM106C	0.3	0.38	0.32	0.32	0.37	0.34	0.29	0.33	3475	ENSG00000134291
RBM17	0.3	0.27	0.35	0.35	0.33	0.26	0.22	0.25	6372	ENSG00000134453
MED4	0.3	0.24	0.26	0.26	0.24	0.24	0.23	0.22	2358	ENSG00000136146
SBNO1	0.3	0.2	0.23	0.23	0.27	0.31	0.32	0.32	11128	ENSG00000139697
NT5C3B	0.3	0.34	0.32	0.34	0.33	0.29	0.23	0.24	2730	ENSG00000141698
ZNF593	0.3	0.44	0.37	0.32	0.3	0.32	0.29	0.21	732	ENSG00000142684
RFX5	0.3	0.31	0.35	0.36	0.4	0.39	0.41	0.43	4586	ENSG00000143390
ENSA	0.3	0.34	0.35	0.37	0.37	0.33	0.31	0.36	5493	ENSG00000143420
EBP	0.3	0.38	0.49	0.45	0.44	0.46	0.33	0.45	1768	ENSG00000147155
PTGES	0.3	0.38	0.24	0.35	0.25	0.26	0.38	0.37	1891	ENSG00000148344
TOMM70	0.3	0.23	0.27	0.24	0.25	0.27	0.28	0.29	5387	ENSG00000154174
PTDSS1	0.3	0.34	0.32	0.34	0.26	0.29	0.28	0.3	6295	ENSG00000156471
CCNB2	0.3	0.31	0.28	0.29	0.33	0.31	0.33	0.31	2753	ENSG00000157456
NR2F6	0.3	0.39	0.33	0.33	0.37	0.36	0.45	0.4	2676	ENSG00000160113
PEA15	0.3	0.39	0.43	0.46	0.26	0.29	0.24	0.33	2806	ENSG00000162734
LRRC58	0.3	0.14	0.14	0.13	0.18	0.2	0.25	0.2	7918	ENSG00000163428
ARPC2	0.3	0.31	0.35	0.34	0.31	0.29	0.29	0.35	6515	ENSG00000163466
AIMP1	0.3	0.23	0.26	0.21	0.28	0.25	0.3	0.28	3328	ENSG00000164022
NAA15	0.3	0.2	0.27	0.24	0.24	0.24	0.25	0.24	9664	ENSG00000164134
PHAX	0.3	0.26	0.34	0.29	0.3	0.24	0.2	0.25	3662	ENSG00000164902
PCBD1	0.3	0.38	0.23	0.29	0.27	0.26	0.26	0.24	1395	ENSG00000166228
CLPX	0.3	0.23	0.26	0.23	0.29	0.26	0.27	0.25	5461	ENSG00000166855
ATP5MG	0.3	0.43	0.32	0.34	0.36	0.25	0.28	0.29	2926	ENSG00000167283
ZNF598	0.3	0.37	0.4	0.39	0.33	0.34	0.34	0.31	4699	ENSG00000167962
BUB1	0.3	0.23	0.25	0.24	0.25	0.27	0.32	0.3	6032	ENSG00000169679
GPS1	0.3	0.44	0.42	0.42	0.39	0.4	0.36	0.36	6155	ENSG00000169727
CLSTN1	0.3	0.35	0.36	0.37	0.31	0.38	0.43	0.37	5683	ENSG00000171603
ARV1	0.3	0.24	0.25	0.23	0.32	0.32	0.4	0.31	2125	ENSG00000173409
ATP2A2	0.3	0.29	0.26	0.27	0.25	0.28	0.33	0.33	13745	ENSG00000174437
TMEM167A	0.3	0.18	0.19	0.19	0.25	0.26	0.32	0.33	4865	ENSG00000174695
ACBD3	0.3	0.24	0.33	0.28	0.38	0.32	0.26	0.3	3589	ENSG00000182827
PSMG1	0.3	0.34	0.4	0.37	0.4	0.32	0.26	0.34	2515	ENSG00000183527
PPP1R2	0.3	0.23	0.21	0.19	0.24	0.23	0.26	0.27	5123	ENSG00000184203
RAB11B	0.3	0.41	0.37	0.38	0.33	0.33	0.38	0.33	2309	ENSG00000185236
JPT1	0.3	0.35	0.33	0.26	0.28	0.27	0.24	0.27	3406	ENSG00000189159
HMGB1	0.3	0.25	0.29	0.26	0.33	0.26	0.21	0.21	7696	ENSG00000189403
HACD2	0.3	0.22	0.2	0.19	0.18	0.19	0.25	0.27	5219	ENSG00000206527
PPP3R1	0.3	0.23	0.19	0.17	0.18	0.25	0.25	0.32	3364	ENSG00000221823
RFC2	0.29	0.32	0.33	0.31	0.29	0.3	0.33	0.33	2211	ENSG00000049541
DDX20	0.29	0.24	0.27	0.26	0.2	0.21	0.25	0.22	5585	ENSG00000064703
MCAM	0.29	0.38	0.34	0.4	0.35	0.41	0.53	0.5	7422	ENSG00000076706
ESF1	0.29	0.21	0.27	0.23	0.27	0.23	0.19	0.14	3216	ENSG00000089048
MRPS18A	0.29	0.41	0.4	0.37	0.33	0.38	0.32	0.32	1284	ENSG00000096080
PPP4R3A	0.29	0.21	0.23	0.23	0.22	0.25	0.28	0.28	5912	ENSG00000100796
NELFCD	0.29	0.36	0.32	0.34	0.28	0.32	0.26	0.3	6298	ENSG00000101158
PARP4	0.29	0.25	0.22	0.24	0.24	0.28	0.39	0.37	6043	ENSG00000102699
KPNA3	0.29	0.21	0.23	0.22	0.24	0.25	0.26	0.23	4222	ENSG00000102753
UBR5	0.29	0.2	0.23	0.24	0.27	0.3	0.3	0.27	13742	ENSG00000104517
GSR	0.29	0.3	0.29	0.28	0.29	0.32	0.28	0.31	3602	ENSG00000104687
KDELR1	0.29	0.42	0.31	0.31	0.25	0.33	0.31	0.32	2244	ENSG00000105438
RPL18A	0.29	0.45	0.37	0.38	0.36	0.34	0.25	0.32	3493	ENSG00000105640
CAND1	0.29	0.19	0.22	0.21	0.25	0.25	0.27	0.28	13580	ENSG00000111530
CPSF6	0.29	0.27	0.29	0.3	0.26	0.27	0.26	0.26	8050	ENSG00000111605
COL12A1	0.29	0.22	0.25	0.29	0.23	0.24	0.38	0.34	12483	ENSG00000111799
CD83	0.29	0.28	0.25	0.24	0.3	0.33	0.34	0.32	2384	ENSG00000112149
DNPH1	0.29	0.46	0.45	0.47	0.41	0.45	0.35	0.46	1250	ENSG00000112667
CSNK1A1	0.29	0.25	0.28	0.26	0.25	0.25	0.3	0.33	7714	ENSG00000113712
MSH6	0.29	0.24	0.3	0.28	0.33	0.3	0.27	0.25	10993	ENSG00000116062
RPA2	0.29	0.32	0.29	0.27	0.32	0.3	0.29	0.26	1981	ENSG00000117748
PFDN5	0.29	0.4	0.39	0.4	0.36	0.35	0.27	0.35	3380	ENSG00000123349
MRPS7	0.29	0.39	0.37	0.38	0.36	0.27	0.24	0.31	3327	ENSG00000125445
VASP	0.29	0.37	0.36	0.38	0.26	0.28	0.29	0.31	3538	ENSG00000125753
POR	0.29	0.41	0.36	0.42	0.32	0.38	0.48	0.45	6042	ENSG00000127948
SDF2L1	0.29	0.49	0.35	0.4	0.56	0.37	0.29	0.37	1059	ENSG00000128228
PODXL	0.29	0.28	0.28	0.28	0.32	0.35	0.4	0.38	6893	ENSG00000128567
PALLD	0.29	0.25	0.27	0.29	0.21	0.23	0.26	0.26	10128	ENSG00000129116
SAFB2	0.29	0.32	0.37	0.37	0.36	0.3	0.2	0.24	6018	ENSG00000130254
IL6ST	0.29	0.17	0.18	0.16	0.15	0.17	0.24	0.2	10117	ENSG00000134352
CKAP2	0.29	0.23	0.26	0.22	0.25	0.24	0.27	0.24	4547	ENSG00000136108
MRPL50	0.29	0.23	0.2	0.17	0.26	0.26	0.26	0.24	3336	ENSG00000136897
TFAP2A	0.29	0.28	0.29	0.29	0.27	0.33	0.39	0.38	8218	ENSG00000137203
GTF2B	0.29	0.26	0.3	0.26	0.37	0.32	0.28	0.28	2524	ENSG00000137947
PPIG	0.29	0.2	0.35	0.28	0.34	0.3	0.27	0.22	7364	ENSG00000138398
COPS4	0.29	0.24	0.24	0.23	0.29	0.28	0.26	0.28	3566	ENSG00000138663
WARS	0.29	0.43	0.3	0.37	0.3	0.41	0.26	0.31	6356	ENSG00000140105
NVL	0.29	0.25	0.28	0.29	0.3	0.28	0.27	0.29	4615	ENSG00000143748
BOD1	0.29	0.3	0.31	0.3	0.31	0.32	0.29	0.29	2018	ENSG00000145919
CDKN2A	0.29	0.4	0.41	0.4	0.37	0.31	0.28	0.3	4329	ENSG00000147889
GLUD1	0.29	0.29	0.27	0.27	0.28	0.29	0.35	0.35	3780	ENSG00000148672
ASAP1	0.29	0.2	0.23	0.23	0.22	0.22	0.25	0.24	8294	ENSG00000153317
LPCAT1	0.29	0.31	0.25	0.27	0.28	0.34	0.27	0.23	6475	ENSG00000153395
CHD1	0.29	0.18	0.23	0.21	0.23	0.24	0.23	0.21	10437	ENSG00000153922
GART	0.29	0.29	0.25	0.28	0.26	0.3	0.25	0.28	7751	ENSG00000159131
SHC1	0.29	0.38	0.34	0.35	0.33	0.38	0.34	0.35	4342	ENSG00000160691
LY6E	0.29	0.39	0.31	0.3	0.31	0.38	0.44	0.36	2638	ENSG00000160932
MAPKAPK2	0.29	0.37	0.36	0.38	0.26	0.28	0.32	0.3	4195	ENSG00000162889
MEAF6	0.29	0.28	0.3	0.31	0.29	0.27	0.23	0.26	3487	ENSG00000163875
NSA2	0.29	0.24	0.28	0.21	0.31	0.25	0.19	0.19	4962	ENSG00000164346
CD320	0.29	0.38	0.31	0.29	0.27	0.31	0.32	0.26	2279	ENSG00000167775
PRNP	0.29	0.22	0.17	0.18	0.25	0.25	0.31	0.27	2851	ENSG00000171867
CEBPB	0.29	0.48	0.33	0.4	0.32	0.4	0.5	0.49	1956	ENSG00000172216
GOLGB1	0.29	0.21	0.27	0.25	0.34	0.33	0.31	0.24	11865	ENSG00000173230
MRPL11	0.29	0.39	0.37	0.36	0.3	0.29	0.21	0.24	2539	ENSG00000174547
MRPS16	0.29	0.34	0.26	0.3	0.26	0.31	0.28	0.31	2794	ENSG00000182180
NF2	0.29	0.33	0.37	0.37	0.25	0.27	0.32	0.31	7170	ENSG00000186575
NIF3L1	0.29	0.3	0.23	0.25	0.27	0.3	0.39	0.34	1993	ENSG00000196290
TOMM7	0.29	0.48	0.56	0.64	0.71	0.29	0.25	0.32	1751	ENSG00000196683
TEAD4	0.29	0.38	0.47	0.4	0.27	0.27	0.24	0.24	2275	ENSG00000197905
CTNND1	0.29	0.27	0.3	0.31	0.26	0.29	0.3	0.32	8798	ENSG00000198561
PNP	0.29	0.37	0.35	0.36	0.36	0.35	0.29	0.34	4139	ENSG00000198805
TMEM256	0.29	0.53	0.21	0.26	0.29	0.37	0.49	0.57	667	ENSG00000205544
TMX2	0.29	0.31	0.24	0.26	0.25	0.23	0.27	0.25	2253	ENSG00000213593
FUCA2	0.28	0.3	0.22	0.22	0.28	0.29	0.35	0.34	2793	ENSG00000001036
SEC62	0.28	0.2	0.23	0.2	0.25	0.26	0.25	0.21	7928	ENSG00000008952
RTF2	0.28	0.36	0.38	0.42	0.39	0.31	0.26	0.29	4063	ENSG00000022277
ABCC2	0.28	0.21	0.25	0.29	0.34	0.32	0.29	0.32	7837	ENSG00000023839
CD44	0.28	0.23	0.24	0.22	0.18	0.19	0.24	0.26	10004	ENSG00000026508
FAM107B	0.28	0.19	0.22	0.19	0.26	0.23	0.35	0.31	7019	ENSG00000065809
FTSJ1	0.28	0.31	0.27	0.28	0.26	0.26	0.28	0.25	2872	ENSG00000068438
USP33	0.28	0.21	0.17	0.18	0.27	0.28	0.19	0.22	6918	ENSG00000077254
EPB41L2	0.28	0.25	0.36	0.35	0.4	0.36	0.27	0.34	10320	ENSG00000079819
CRKL	0.28	0.27	0.24	0.29	0.24	0.28	0.32	0.29	5342	ENSG00000099942
EIF3L	0.28	0.31	0.24	0.26	0.23	0.29	0.24	0.23	4296	ENSG00000100129
MTHFD1	0.28	0.28	0.3	0.28	0.3	0.33	0.34	0.34	12208	ENSG00000100714
TAX1BP1	0.28	0.22	0.24	0.22	0.26	0.27	0.3	0.28	9165	ENSG00000106052
PSMD11	0.28	0.29	0.26	0.28	0.24	0.25	0.26	0.25	7083	ENSG00000108671
CHORDC1	0.28	0.15	0.15	0.14	0.22	0.2	0.16	0.15	11099	ENSG00000110172
PDHX	0.28	0.23	0.29	0.24	0.27	0.27	0.27	0.24	3760	ENSG00000110435
COPZ1	0.28	0.37	0.29	0.31	0.29	0.29	0.34	0.37	3898	ENSG00000111481
NPR3	0.28	0.2	0.26	0.26	0.25	0.26	0.33	0.32	9979	ENSG00000113389
NFE2L2	0.28	0.21	0.24	0.2	0.24	0.22	0.26	0.22	5671	ENSG00000116044
HELLS	0.28	0.15	0.2	0.21	0.27	0.27	0.29	0.28	10150	ENSG00000119969
ZNF644	0.28	0.17	0.2	0.17	0.2	0.2	0.25	0.21	7604	ENSG00000122482
AMD1	0.28	0.21	0.21	0.2	0.23	0.25	0.23	0.24	7027	ENSG00000123505
NCOA5	0.28	0.35	0.34	0.36	0.28	0.27	0.22	0.24	3224	ENSG00000124160
CLPP	0.28	0.38	0.33	0.33	0.28	0.29	0.28	0.27	2195	ENSG00000125656
TUBA4A	0.28	0.39	0.3	0.35	0.22	0.24	0.23	0.28	3966	ENSG00000127824
MCCC2	0.28	0.27	0.24	0.28	0.31	0.34	0.39	0.35	6036	ENSG00000131844
OS9	0.28	0.33	0.38	0.4	0.37	0.38	0.37	0.37	5169	ENSG00000135506
NFIC	0.28	0.3	0.34	0.3	0.23	0.27	0.33	0.29	9801	ENSG00000141905
BDP1	0.28	0.18	0.24	0.24	0.28	0.26	0.21	0.22	12400	ENSG00000145734
STOM	0.28	0.23	0.18	0.22	0.26	0.25	0.37	0.37	3198	ENSG00000148175
PARD3	0.28	0.26	0.32	0.34	0.32	0.3	0.3	0.31	6513	ENSG00000148498
CELF1	0.28	0.24	0.3	0.33	0.3	0.31	0.31	0.32	10452	ENSG00000149187
MPP7	0.28	0.18	0.22	0.19	0.17	0.14	0.21	0.2	6167	ENSG00000150054
PIEZO2	0.28	0.25	0.29	0.34	0.34	0.31	0.36	0.36	14796	ENSG00000154864
UBXN1	0.28	0.46	0.5	0.55	0.43	0.36	0.22	0.33	2532	ENSG00000162191
IGFBP7	0.28	0.41	0.24	0.25	0.26	0.28	0.27	0.29	1930	ENSG00000163453
CHCHD4	0.28	0.3	0.33	0.35	0.31	0.26	0.19	0.23	1772	ENSG00000163528
ILK	0.28	0.33	0.27	0.3	0.26	0.29	0.3	0.28	3484	ENSG00000166333
IDH3A	0.28	0.22	0.24	0.21	0.25	0.28	0.34	0.32	6823	ENSG00000166411
PLK1	0.28	0.31	0.28	0.29	0.25	0.27	0.31	0.29	4760	ENSG00000166851
PBK	0.28	0.2	0.17	0.17	0.23	0.24	0.26	0.22	2148	ENSG00000168078
SETD5	0.28	0.23	0.26	0.27	0.31	0.31	0.29	0.28	10808	ENSG00000168137
MAP2K1	0.28	0.29	0.3	0.31	0.29	0.29	0.25	0.27	3759	ENSG00000169032
CENPX	0.28	0.41	0.38	0.4	0.36	0.36	0.33	0.41	1531	ENSG00000169689
TMED10	0.28	0.23	0.19	0.2	0.27	0.28	0.27	0.28	4956	ENSG00000170348
BPTF	0.28	0.2	0.27	0.25	0.3	0.27	0.26	0.26	15119	ENSG00000171634
THOP1	0.28	0.38	0.39	0.39	0.32	0.36	0.27	0.26	7421	ENSG00000172009
ZNF131	0.28	0.21	0.27	0.26	0.3	0.28	0.25	0.24	8516	ENSG00000172262
THAP4	0.28	0.36	0.37	0.34	0.29	0.28	0.26	0.22	2856	ENSG00000176946
SHMT2	0.28	0.39	0.29	0.33	0.28	0.37	0.24	0.28	4592	ENSG00000182199
RBM10	0.28	0.33	0.38	0.35	0.32	0.34	0.32	0.34	3537	ENSG00000182872
UBE2L3	0.28	0.28	0.3	0.26	0.34	0.32	0.38	0.31	3838	ENSG00000185651
TEAD1	0.28	0.18	0.18	0.18	0.17	0.2	0.25	0.24	10703	ENSG00000187079
PDGFA	0.28	0.32	0.28	0.29	0.22	0.22	0.36	0.29	4151	ENSG00000197461
CDC42SE1	0.28	0.31	0.35	0.35	0.29	0.3	0.31	0.32	4184	ENSG00000197622
MIER1	0.28	0.18	0.23	0.2	0.28	0.28	0.27	0.27	8273	ENSG00000198160
CSAG1	0.28	0.41	0.47	0.47	0.58	0.33	0.29	0.36	1092	ENSG00000198930
SCARNA10	0.28	0.46	0.24	0.21	0.21	0.24	0.27	0.3	330	ENSG00000239002
SNHG19	0.28	0.39	0.35	0.42	0.34	0.26	0.27	0.25	342	ENSG00000260260
TNFRSF12A	0.27	0.33	0.32	0.29	0.16	0.14	0.18	0.19	1848	ENSG00000006327
SERPINB1	0.27	0.27	0.27	0.3	0.27	0.29	0.33	0.4	3047	ENSG00000021355
AC118549.1	0.27	0.17	0.22	0.22	0.26	0.26	0.26	0.24	9008	ENSG00000036549
EIF2AK2	0.27	0.18	0.23	0.22	0.23	0.24	0.26	0.29	10753	ENSG00000055332
PPP1R12A	0.27	0.18	0.23	0.21	0.28	0.26	0.28	0.27	11864	ENSG00000058272
MCM10	0.27	0.21	0.26	0.23	0.23	0.23	0.22	0.23	5454	ENSG00000065328
ME1	0.27	0.21	0.18	0.17	0.21	0.24	0.22	0.22	3338	ENSG00000065833
DHX29	0.27	0.17	0.21	0.18	0.24	0.24	0.2	0.21	4896	ENSG00000067248
DAZAP1	0.27	0.3	0.34	0.34	0.31	0.3	0.24	0.24	9201	ENSG00000071626
ACTN1	0.27	0.33	0.31	0.34	0.23	0.25	0.26	0.26	10626	ENSG00000072110
VDAC3	0.27	0.3	0.28	0.25	0.26	0.26	0.22	0.22	3181	ENSG00000078668
SPAG7	0.27	0.36	0.48	0.45	0.36	0.26	0.19	0.3	2776	ENSG00000091640
BTAF1	0.27	0.18	0.22	0.22	0.24	0.25	0.25	0.25	7581	ENSG00000095564
PACSIN2	0.27	0.31	0.34	0.37	0.34	0.32	0.27	0.31	4558	ENSG00000100266
TXN2	0.27	0.37	0.33	0.31	0.31	0.34	0.29	0.29	1650	ENSG00000100348
ACO2	0.27	0.32	0.3	0.3	0.27	0.33	0.28	0.28	4049	ENSG00000100412
NUBP1	0.27	0.3	0.31	0.32	0.29	0.27	0.33	0.28	1955	ENSG00000103274
RAB2A	0.27	0.21	0.24	0.21	0.26	0.27	0.25	0.27	5592	ENSG00000104388
CHRAC1	0.27	0.24	0.22	0.2	0.22	0.26	0.28	0.26	3305	ENSG00000104472
PLIN3	0.27	0.39	0.36	0.37	0.35	0.38	0.33	0.35	2739	ENSG00000105355
COPE	0.27	0.41	0.32	0.34	0.43	0.4	0.39	0.34	2875	ENSG00000105669
DDX49	0.27	0.4	0.37	0.35	0.3	0.28	0.26	0.27	3306	ENSG00000105671
MINPP1	0.27	0.23	0.18	0.21	0.24	0.23	0.29	0.25	3017	ENSG00000107789
CUEDC2	0.27	0.37	0.43	0.42	0.34	0.31	0.36	0.42	1335	ENSG00000107874
NUP88	0.27	0.25	0.3	0.27	0.25	0.26	0.25	0.27	6003	ENSG00000108559
LTBR	0.27	0.33	0.29	0.29	0.31	0.33	0.25	0.25	6151	ENSG00000111321
E2F3	0.27	0.21	0.26	0.27	0.26	0.28	0.26	0.27	5190	ENSG00000112242
TFG	0.27	0.23	0.18	0.17	0.21	0.22	0.27	0.21	4992	ENSG00000114354
ACTR3	0.27	0.21	0.2	0.18	0.23	0.21	0.28	0.26	12049	ENSG00000115091
SPR	0.27	0.37	0.31	0.33	0.26	0.26	0.2	0.24	1458	ENSG00000116096
SDHB	0.27	0.28	0.27	0.24	0.32	0.25	0.22	0.27	2462	ENSG00000117118
MAP7D3	0.27	0.2	0.29	0.26	0.27	0.23	0.26	0.26	6885	ENSG00000129680
FLOT2	0.27	0.38	0.35	0.36	0.36	0.41	0.37	0.38	3390	ENSG00000132589
IPO8	0.27	0.2	0.23	0.23	0.25	0.27	0.28	0.31	6809	ENSG00000133704
GOLM1	0.27	0.21	0.33	0.29	0.27	0.26	0.24	0.28	4233	ENSG00000135052
ISCA1	0.27	0.22	0.15	0.18	0.19	0.24	0.28	0.22	3251	ENSG00000135070
TRA2B	0.27	0.22	0.25	0.24	0.26	0.23	0.2	0.24	13084	ENSG00000136527
NCBP1	0.27	0.19	0.19	0.18	0.23	0.25	0.28	0.29	5506	ENSG00000136937
GGH	0.27	0.2	0.16	0.15	0.2	0.2	0.25	0.21	2765	ENSG00000137563
SLTM	0.27	0.2	0.27	0.24	0.29	0.24	0.21	0.19	8178	ENSG00000137776
RSL24D1	0.27	0.25	0.2	0.17	0.23	0.22	0.2	0.18	2965	ENSG00000137876
ETFA	0.27	0.25	0.23	0.22	0.25	0.24	0.24	0.26	5033	ENSG00000140374
GLYR1	0.27	0.26	0.3	0.3	0.32	0.32	0.37	0.32	5416	ENSG00000140632
SH3GL1	0.27	0.36	0.33	0.34	0.27	0.3	0.25	0.22	3685	ENSG00000141985
LBR	0.27	0.19	0.16	0.16	0.19	0.24	0.26	0.25	5710	ENSG00000143815
EML4	0.27	0.19	0.24	0.23	0.26	0.3	0.29	0.33	8354	ENSG00000143924
CNOT9	0.27	0.28	0.29	0.27	0.24	0.24	0.23	0.26	5289	ENSG00000144580
TRIP12	0.27	0.22	0.25	0.28	0.28	0.29	0.32	0.3	12594	ENSG00000153827
SEC13	0.27	0.36	0.35	0.34	0.33	0.3	0.27	0.28	5380	ENSG00000157020
CWC22	0.27	0.19	0.25	0.23	0.25	0.23	0.23	0.2	3524	ENSG00000163510
BAP1	0.27	0.36	0.37	0.39	0.33	0.38	0.37	0.36	4718	ENSG00000163930
SFXN1	0.27	0.23	0.25	0.25	0.24	0.28	0.28	0.3	7407	ENSG00000164466
SLC4A2	0.27	0.34	0.33	0.32	0.3	0.36	0.35	0.32	7570	ENSG00000164889
UBAP1	0.27	0.29	0.27	0.28	0.26	0.31	0.27	0.35	2772	ENSG00000165006
CENPN	0.27	0.28	0.28	0.28	0.27	0.24	0.28	0.3	3568	ENSG00000166451
LETM1	0.27	0.31	0.31	0.33	0.28	0.3	0.31	0.29	8093	ENSG00000168924
PXDC1	0.27	0.3	0.28	0.29	0.24	0.25	0.35	0.31	2474	ENSG00000168994
CLIC4	0.27	0.2	0.16	0.16	0.18	0.23	0.28	0.28	4467	ENSG00000169504
TRMT112	0.27	0.43	0.36	0.39	0.34	0.33	0.29	0.32	1625	ENSG00000173113
SNCG	0.27	0.39	0.48	0.42	0.56	0.49	0.41	0.47	1264	ENSG00000173267
DCTN2	0.27	0.38	0.39	0.39	0.32	0.31	0.27	0.37	4217	ENSG00000175203
TCEAL8	0.27	0.26	0.3	0.26	0.35	0.29	0.2	0.3	1211	ENSG00000180964
SRPRA	0.27	0.33	0.29	0.32	0.27	0.34	0.35	0.29	4148	ENSG00000182934
CDCA2	0.27	0.21	0.26	0.25	0.23	0.27	0.27	0.3	3697	ENSG00000184661
NDUFA12	0.27	0.3	0.37	0.27	0.49	0.34	0.34	0.28	1793	ENSG00000184752
IER5L	0.27	0.45	0.42	0.44	0.29	0.33	0.32	0.37	2711	ENSG00000188483
NELFB	0.27	0.38	0.32	0.36	0.3	0.32	0.32	0.33	2540	ENSG00000188986
RPF2	0.27	0.23	0.22	0.21	0.24	0.21	0.23	0.19	3922	ENSG00000197498
SMC5	0.27	0.16	0.19	0.18	0.23	0.22	0.19	0.16	6606	ENSG00000198887
HLA-C	0.27	0.37	0.39	0.35	0.32	0.3	0.35	0.33	2507	ENSG00000204525
PPP1R11	0.27	0.34	0.31	0.31	0.26	0.31	0.4	0.36	2428	ENSG00000204619
DNAJC11	0.26	0.32	0.31	0.33	0.28	0.28	0.23	0.25	5083	ENSG00000007923
PUM2	0.26	0.17	0.19	0.19	0.21	0.22	0.25	0.28	6978	ENSG00000055917
TAF11	0.26	0.28	0.37	0.31	0.36	0.24	0.23	0.31	2007	ENSG00000064995
PITX1	0.26	0.36	0.33	0.35	0.3	0.36	0.35	0.29	3442	ENSG00000069011
ELP1	0.26	0.21	0.23	0.24	0.24	0.26	0.28	0.3	6056	ENSG00000070061
TCF3	0.26	0.32	0.36	0.35	0.29	0.3	0.24	0.27	6096	ENSG00000071564
ORC1	0.26	0.28	0.28	0.26	0.26	0.25	0.21	0.24	3121	ENSG00000085840
FKBP1A	0.26	0.24	0.13	0.15	0.14	0.21	0.31	0.24	2577	ENSG00000088832
MLF2	0.26	0.33	0.31	0.31	0.28	0.29	0.29	0.28	3781	ENSG00000089693
CDC34	0.26	0.41	0.39	0.4	0.35	0.3	0.21	0.24	1894	ENSG00000099804
POLDIP3	0.26	0.35	0.31	0.34	0.24	0.27	0.28	0.31	3650	ENSG00000100227
CSTF2	0.26	0.29	0.34	0.33	0.28	0.27	0.24	0.24	2187	ENSG00000101811
ELF4	0.26	0.29	0.26	0.31	0.18	0.22	0.28	0.26	4316	ENSG00000102034
IL27RA	0.26	0.31	0.31	0.32	0.15	0.14	0.12	0.14	2950	ENSG00000104998
LSM5	0.26	0.23	0.25	0.21	0.3	0.24	0.24	0.21	4695	ENSG00000106355
PDLIM1	0.26	0.31	0.24	0.25	0.2	0.23	0.2	0.2	2227	ENSG00000107438
TFAM	0.26	0.18	0.18	0.16	0.17	0.16	0.2	0.19	5282	ENSG00000108064
FAF2	0.26	0.24	0.27	0.29	0.26	0.24	0.28	0.28	5924	ENSG00000113194
NDUFB3	0.26	0.24	0.26	0.21	0.29	0.25	0.28	0.27	841	ENSG00000119013
AKAP1	0.26	0.26	0.33	0.35	0.3	0.3	0.29	0.29	5340	ENSG00000121057
NT5C	0.26	0.38	0.44	0.39	0.33	0.28	0.21	0.24	1533	ENSG00000125458
NCLN	0.26	0.33	0.3	0.32	0.24	0.25	0.25	0.21	4175	ENSG00000125912
CDC42EP1	0.26	0.33	0.31	0.29	0.26	0.34	0.34	0.27	2540	ENSG00000128283
RLIM	0.26	0.16	0.19	0.18	0.2	0.25	0.25	0.26	8379	ENSG00000131263
FLNB	0.26	0.32	0.28	0.31	0.22	0.25	0.37	0.28	13952	ENSG00000136068
SRSF1	0.26	0.19	0.13	0.13	0.17	0.18	0.24	0.22	5781	ENSG00000136450
UGGT1	0.26	0.22	0.21	0.24	0.27	0.32	0.31	0.31	11349	ENSG00000136731
PPIL1	0.26	0.29	0.24	0.25	0.28	0.21	0.26	0.27	1589	ENSG00000137168
MTCH1	0.26	0.36	0.27	0.27	0.25	0.32	0.28	0.32	3126	ENSG00000137409
TGS1	0.26	0.21	0.25	0.24	0.27	0.26	0.19	0.21	3869	ENSG00000137574
PPA2	0.26	0.21	0.15	0.15	0.22	0.2	0.29	0.27	4640	ENSG00000138777
SNRPF	0.26	0.27	0.27	0.22	0.33	0.23	0.13	0.16	3043	ENSG00000139343
UFC1	0.26	0.3	0.29	0.31	0.27	0.24	0.25	0.28	2100	ENSG00000143222
DCAF1	0.26	0.27	0.3	0.33	0.26	0.29	0.26	0.28	6849	ENSG00000145041
PHIP	0.26	0.16	0.19	0.18	0.22	0.25	0.25	0.21	14718	ENSG00000146247
CIZ1	0.26	0.32	0.34	0.34	0.29	0.31	0.31	0.3	8690	ENSG00000148337
RGS10	0.26	0.29	0.25	0.26	0.22	0.26	0.19	0.28	1274	ENSG00000148908
PRSS23	0.26	0.33	0.3	0.33	0.21	0.24	0.21	0.28	11444	ENSG00000150687
G6PD	0.26	0.38	0.31	0.36	0.35	0.43	0.22	0.24	3995	ENSG00000160211
MCM3AP	0.26	0.3	0.27	0.31	0.26	0.27	0.22	0.22	9570	ENSG00000160294
METAP1	0.26	0.2	0.23	0.23	0.23	0.25	0.21	0.23	4074	ENSG00000164024
ANKRD11	0.26	0.27	0.32	0.31	0.33	0.3	0.25	0.26	19527	ENSG00000167522
DTYMK	0.26	0.36	0.32	0.32	0.33	0.31	0.29	0.26	2399	ENSG00000168393
UQCRFS1	0.26	0.33	0.26	0.26	0.27	0.25	0.23	0.26	3086	ENSG00000169021
RPP25	0.26	0.37	0.31	0.32	0.25	0.23	0.26	0.29	3049	ENSG00000178718
DCTPP1	0.26	0.38	0.36	0.32	0.28	0.27	0.23	0.29	1581	ENSG00000179958
UTP11	0.26	0.23	0.23	0.22	0.27	0.22	0.21	0.21	3381	ENSG00000183520
PSMD13	0.26	0.33	0.29	0.31	0.26	0.26	0.27	0.26	4347	ENSG00000185627
SAPCD2	0.26	0.28	0.27	0.28	0.3	0.31	0.32	0.26	3814	ENSG00000186193
SUPT5H	0.26	0.37	0.46	0.45	0.31	0.31	0.34	0.38	8568	ENSG00000196235
NCOR2	0.26	0.32	0.35	0.33	0.24	0.27	0.35	0.26	13975	ENSG00000196498
ZNF460	0.26	0.19	0.21	0.25	0.21	0.23	0.24	0.26	4005	ENSG00000197714
RBM12	0.26	0.2	0.22	0.22	0.22	0.25	0.23	0.2	6702	ENSG00000244462
PRSS21	0.25	0.3	0.28	0.25	0.26	0.25	0.27	0.28	1967	ENSG00000007038
MGST1	0.25	0.22	0.17	0.16	0.22	0.21	0.25	0.2	7441	ENSG00000008394
RNF10	0.25	0.31	0.26	0.27	0.28	0.27	0.31	0.34	5900	ENSG00000022840
DEPDC1	0.25	0.15	0.14	0.13	0.17	0.19	0.23	0.17	5904	ENSG00000024526
BRD9	0.25	0.28	0.31	0.35	0.34	0.27	0.22	0.24	9549	ENSG00000028310
LSG1	0.25	0.24	0.24	0.28	0.22	0.25	0.21	0.23	4801	ENSG00000041802
DSG2	0.25	0.18	0.18	0.17	0.2	0.24	0.25	0.26	6056	ENSG00000046604
R3HDM1	0.25	0.19	0.19	0.19	0.22	0.23	0.28	0.29	7898	ENSG00000048991
BTBD1	0.25	0.21	0.17	0.15	0.2	0.21	0.2	0.21	4169	ENSG00000064726
SLC9A3R2	0.25	0.35	0.33	0.33	0.31	0.31	0.32	0.27	3516	ENSG00000065054
OTUD5	0.25	0.32	0.31	0.31	0.25	0.27	0.36	0.31	3592	ENSG00000068308
FUNDC1	0.25	0.24	0.18	0.18	0.22	0.2	0.24	0.22	1257	ENSG00000069509
FAM50A	0.25	0.38	0.53	0.45	0.45	0.31	0.29	0.36	2552	ENSG00000071859
HACD3	0.25	0.19	0.2	0.21	0.22	0.22	0.18	0.2	7094	ENSG00000074696
ZNF638	0.25	0.16	0.19	0.18	0.24	0.25	0.21	0.19	12474	ENSG00000075292
SLC1A3	0.25	0.22	0.25	0.25	0.34	0.38	0.45	0.47	6265	ENSG00000079215
FAT1	0.25	0.19	0.22	0.22	0.23	0.27	0.33	0.29	16167	ENSG00000083857
CHERP	0.25	0.27	0.3	0.28	0.23	0.26	0.27	0.24	6015	ENSG00000085872
GANAB	0.25	0.32	0.26	0.27	0.22	0.26	0.35	0.32	5030	ENSG00000089597
PAPOLA	0.25	0.17	0.19	0.17	0.2	0.23	0.25	0.26	12766	ENSG00000090060
SRSF5	0.25	0.25	0.29	0.29	0.34	0.29	0.26	0.23	5357	ENSG00000100650
PABPN1	0.25	0.28	0.32	0.27	0.32	0.26	0.19	0.19	3876	ENSG00000100836
IDH3B	0.25	0.3	0.31	0.31	0.27	0.27	0.29	0.26	2567	ENSG00000101365
RNF40	0.25	0.33	0.36	0.36	0.29	0.31	0.27	0.26	6523	ENSG00000103549
NBN	0.25	0.17	0.18	0.16	0.17	0.17	0.17	0.15	6156	ENSG00000104320
TRMT1	0.25	0.34	0.37	0.35	0.25	0.28	0.25	0.27	3364	ENSG00000104907
RHEB	0.25	0.22	0.18	0.16	0.22	0.21	0.31	0.24	3533	ENSG00000106615
UBE2R2	0.25	0.29	0.22	0.21	0.21	0.22	0.3	0.27	4477	ENSG00000107341
TWNK	0.25	0.3	0.33	0.34	0.29	0.28	0.25	0.26	4135	ENSG00000107815
EFTUD2	0.25	0.28	0.25	0.26	0.21	0.26	0.25	0.24	10153	ENSG00000108883
BIRC2	0.25	0.14	0.14	0.13	0.08	0.11	0.14	0.13	4532	ENSG00000110330
CCNG1	0.25	0.21	0.15	0.14	0.19	0.26	0.26	0.25	3096	ENSG00000113328
PDE4D	0.25	0.18	0.2	0.2	0.24	0.24	0.25	0.27	16236	ENSG00000113448
FXR1	0.25	0.18	0.22	0.2	0.25	0.24	0.23	0.22	11874	ENSG00000114416
SNX4	0.25	0.2	0.2	0.18	0.22	0.22	0.22	0.2	2708	ENSG00000114520
STAT1	0.25	0.21	0.2	0.24	0.2	0.22	0.27	0.25	6053	ENSG00000115415
BIRC6	0.25	0.15	0.18	0.18	0.22	0.24	0.29	0.28	17858	ENSG00000115760
ASH1L	0.25	0.17	0.2	0.2	0.24	0.25	0.26	0.25	13381	ENSG00000116539
ABCG2	0.25	0.21	0.21	0.21	0.24	0.25	0.23	0.25	5602	ENSG00000118777
PSPC1	0.25	0.18	0.25	0.19	0.25	0.21	0.22	0.21	4817	ENSG00000121390
P4HA1	0.25	0.19	0.19	0.2	0.21	0.27	0.25	0.25	3093	ENSG00000122884
RBM19	0.25	0.29	0.33	0.33	0.27	0.25	0.19	0.21	5866	ENSG00000122965
ATF1	0.25	0.21	0.3	0.25	0.25	0.2	0.19	0.21	2830	ENSG00000123268
RRBP1	0.25	0.3	0.38	0.36	0.35	0.27	0.2	0.23	6980	ENSG00000125844
ZC3H4	0.25	0.3	0.35	0.33	0.26	0.25	0.22	0.22	6526	ENSG00000130749
UBE2D2	0.25	0.26	0.26	0.24	0.22	0.21	0.19	0.23	3556	ENSG00000131508
SNRPA1	0.25	0.24	0.26	0.24	0.29	0.22	0.19	0.24	3669	ENSG00000131876
GRSF1	0.25	0.2	0.21	0.2	0.21	0.22	0.21	0.23	7736	ENSG00000132463
CSNK1G2	0.25	0.32	0.33	0.33	0.26	0.27	0.26	0.26	3781	ENSG00000133275
SARAF	0.25	0.25	0.22	0.22	0.23	0.26	0.28	0.33	2990	ENSG00000133872
MBD2	0.25	0.23	0.24	0.23	0.24	0.21	0.27	0.27	5686	ENSG00000134046
MRPL44	0.25	0.27	0.21	0.21	0.23	0.23	0.26	0.24	1689	ENSG00000135900
BUD13	0.25	0.27	0.34	0.36	0.28	0.25	0.23	0.23	2195	ENSG00000137656
ATAD1	0.25	0.17	0.18	0.18	0.18	0.21	0.32	0.25	5067	ENSG00000138138
IGF1R	0.25	0.26	0.22	0.28	0.17	0.21	0.21	0.21	13941	ENSG00000140443
NUF2	0.25	0.18	0.17	0.16	0.22	0.21	0.25	0.18	3362	ENSG00000143228
ENOPH1	0.25	0.25	0.26	0.23	0.27	0.29	0.25	0.26	2083	ENSG00000145293
TNIP1	0.25	0.31	0.34	0.36	0.22	0.21	0.16	0.19	5793	ENSG00000145901
POLR2K	0.25	0.2	0.17	0.14	0.22	0.17	0.2	0.22	1673	ENSG00000147669
SURF6	0.25	0.28	0.33	0.3	0.33	0.25	0.18	0.19	4414	ENSG00000148296
ATP5F1A	0.25	0.24	0.22	0.23	0.22	0.26	0.25	0.26	10908	ENSG00000152234
SORBS2	0.25	0.2	0.22	0.24	0.32	0.3	0.29	0.31	17161	ENSG00000154556
ANKRD40	0.25	0.2	0.23	0.24	0.23	0.24	0.26	0.23	4831	ENSG00000154945
DBI	0.25	0.3	0.35	0.31	0.48	0.3	0.17	0.27	2509	ENSG00000155368
RNF20	0.25	0.23	0.28	0.29	0.3	0.27	0.23	0.27	4692	ENSG00000155827
FAM122B	0.25	0.2	0.24	0.24	0.35	0.35	0.29	0.29	4404	ENSG00000156504
FAM207A	0.25	0.35	0.35	0.37	0.25	0.22	0.17	0.24	1400	ENSG00000160256
RBM15	0.25	0.19	0.27	0.29	0.29	0.28	0.23	0.28	4670	ENSG00000162775
VPS72	0.25	0.32	0.35	0.35	0.3	0.29	0.29	0.28	4545	ENSG00000163159
CMBL	0.25	0.25	0.21	0.23	0.29	0.34	0.38	0.38	4882	ENSG00000164237
IRF2BP2	0.25	0.27	0.23	0.25	0.2	0.25	0.31	0.3	4724	ENSG00000168264
TNIP2	0.25	0.33	0.31	0.32	0.28	0.24	0.21	0.22	2686	ENSG00000168884
UBE2E1	0.25	0.22	0.25	0.24	0.26	0.26	0.26	0.29	3074	ENSG00000170142
RNASEH1	0.25	0.25	0.25	0.26	0.27	0.25	0.26	0.27	5945	ENSG00000171865
PPIH	0.25	0.3	0.29	0.28	0.23	0.25	0.2	0.22	1446	ENSG00000171960
NAA20	0.25	0.23	0.28	0.24	0.26	0.19	0.24	0.24	2376	ENSG00000173418
MGA	0.25	0.17	0.21	0.23	0.24	0.25	0.24	0.26	17651	ENSG00000174197
AKIRIN1	0.25	0.21	0.21	0.19	0.2	0.22	0.21	0.23	2688	ENSG00000174574
SEC24C	0.25	0.31	0.27	0.28	0.25	0.32	0.37	0.3	5353	ENSG00000176986
ZBTB7A	0.25	0.27	0.23	0.25	0.25	0.28	0.34	0.28	6740	ENSG00000178951
SF3B3	0.25	0.29	0.23	0.26	0.2	0.24	0.28	0.27	12416	ENSG00000189091
PTPN1	0.25	0.28	0.28	0.27	0.22	0.24	0.26	0.25	4041	ENSG00000196396
HDAC2	0.25	0.19	0.25	0.21	0.26	0.23	0.24	0.23	15333	ENSG00000196591
ATAD3A	0.25	0.35	0.41	0.4	0.3	0.27	0.2	0.25	3069	ENSG00000197785
MPZL1	0.25	0.23	0.23	0.23	0.2	0.23	0.26	0.26	7069	ENSG00000197965
MAK16	0.25	0.2	0.23	0.23	0.24	0.22	0.16	0.2	4416	ENSG00000198042
QRICH1	0.25	0.26	0.26	0.26	0.24	0.26	0.26	0.26	5328	ENSG00000198218
PAPSS2	0.25	0.25	0.25	0.26	0.19	0.23	0.22	0.26	4083	ENSG00000198682
OPA1	0.25	0.15	0.18	0.17	0.19	0.22	0.19	0.19	9052	ENSG00000198836
PPP1R10	0.25	0.29	0.28	0.26	0.23	0.24	0.31	0.27	5202	ENSG00000204569
IFRD2	0.25	0.34	0.27	0.27	0.22	0.25	0.24	0.25	3712	ENSG00000214706
CASC19	0.25	0.13	0.18	0.19	0.28	0.26	0.28	0.26	22208	ENSG00000254166
MTRNR2L1	0.25	0.33	0.19	0.16	0.27	0.23	0	0.02	1553	ENSG00000256618
KLHL13	0.24	0.21	0.22	0.24	0.26	0.31	0.25	0.26	6983	ENSG00000003096
SLC25A13	0.24	0.23	0.19	0.21	0.18	0.21	0.26	0.27	3710	ENSG00000004864
ADIPOR2	0.24	0.25	0.25	0.28	0.23	0.29	0.26	0.29	5831	ENSG00000006831
EHD2	0.24	0.32	0.27	0.26	0.22	0.26	0.4	0.32	3844	ENSG00000024422
TRIO	0.24	0.2	0.23	0.26	0.16	0.16	0.17	0.18	17860	ENSG00000038382
CYBA	0.24	0.39	0.39	0.36	0.4	0.37	0.26	0.33	3253	ENSG00000051523
SZRD1	0.24	0.32	0.37	0.34	0.21	0.23	0.23	0.3	4742	ENSG00000055070
USP36	0.24	0.26	0.3	0.33	0.27	0.26	0.28	0.24	9235	ENSG00000055483
PITHD1	0.24	0.27	0.28	0.25	0.2	0.19	0.18	0.19	2173	ENSG00000057757
OGFR	0.24	0.36	0.36	0.4	0.3	0.29	0.23	0.26	4702	ENSG00000060491
SNRNP40	0.24	0.29	0.26	0.29	0.26	0.25	0.27	0.24	3887	ENSG00000060688
QSER1	0.24	0.14	0.16	0.16	0.17	0.19	0.21	0.21	10899	ENSG00000060749
SDF4	0.24	0.31	0.32	0.33	0.28	0.32	0.28	0.29	4709	ENSG00000078808
KIF22	0.24	0.29	0.28	0.27	0.25	0.25	0.23	0.23	4312	ENSG00000079616
GEMIN5	0.24	0.21	0.2	0.22	0.19	0.2	0.21	0.22	5644	ENSG00000082516
RRN3	0.24	0.18	0.18	0.18	0.14	0.16	0.2	0.2	4156	ENSG00000085721
DNM1L	0.24	0.17	0.2	0.19	0.23	0.25	0.22	0.23	7282	ENSG00000087470
NUP50	0.24	0.18	0.19	0.21	0.21	0.21	0.21	0.19	8236	ENSG00000093000
THOC5	0.24	0.26	0.25	0.29	0.23	0.23	0.22	0.22	7878	ENSG00000100296
AHCY	0.24	0.29	0.24	0.26	0.21	0.25	0.26	0.25	3894	ENSG00000101444
TBL1X	0.24	0.25	0.24	0.24	0.22	0.25	0.25	0.26	9092	ENSG00000101849
FMR1	0.24	0.15	0.21	0.19	0.22	0.2	0.24	0.24	8919	ENSG00000102081
NUTF2	0.24	0.31	0.26	0.3	0.3	0.25	0.22	0.22	3704	ENSG00000102898
AAGAB	0.24	0.21	0.23	0.23	0.22	0.27	0.22	0.25	3833	ENSG00000103591
RAB11A	0.24	0.21	0.21	0.17	0.25	0.24	0.26	0.24	5680	ENSG00000103769
IMPAD1	0.24	0.16	0.16	0.16	0.17	0.2	0.24	0.27	7619	ENSG00000104331
CLPTM1	0.24	0.31	0.29	0.3	0.22	0.25	0.23	0.22	5095	ENSG00000104853
PTPRS	0.24	0.28	0.24	0.26	0.23	0.29	0.3	0.24	8565	ENSG00000105426
CAV1	0.24	0.19	0.23	0.21	0.2	0.18	0.25	0.27	3866	ENSG00000105974
WASL	0.24	0.18	0.2	0.18	0.19	0.21	0.22	0.23	4363	ENSG00000106299
TSPAN13	0.24	0.19	0.1	0.11	0.15	0.2	0.25	0.24	2004	ENSG00000106537
SPIN1	0.24	0.18	0.19	0.19	0.17	0.2	0.22	0.23	4903	ENSG00000106723
RAB34	0.24	0.34	0.28	0.29	0.2	0.23	0.24	0.25	3303	ENSG00000109113
ZNF330	0.24	0.23	0.26	0.26	0.26	0.24	0.19	0.22	2536	ENSG00000109445
TMEM109	0.24	0.31	0.24	0.27	0.2	0.23	0.24	0.22	2137	ENSG00000110108
ANAPC15	0.24	0.37	0.42	0.42	0.31	0.24	0.2	0.25	2883	ENSG00000110200
RAD51AP1	0.24	0.17	0.2	0.16	0.19	0.18	0.21	0.19	2558	ENSG00000111247
CDK2AP1	0.24	0.22	0.17	0.16	0.18	0.17	0.22	0.23	6027	ENSG00000111328
NCOA7	0.24	0.16	0.23	0.2	0.18	0.17	0.22	0.21	7647	ENSG00000111912
STK38	0.24	0.21	0.2	0.24	0.23	0.22	0.25	0.24	3585	ENSG00000112079
TTK	0.24	0.17	0.18	0.15	0.2	0.21	0.24	0.19	4579	ENSG00000112742
KPNA1	0.24	0.2	0.24	0.25	0.25	0.25	0.23	0.24	8498	ENSG00000114030
BBX	0.24	0.15	0.21	0.19	0.27	0.29	0.31	0.3	11892	ENSG00000114439
FARSB	0.24	0.22	0.18	0.18	0.21	0.23	0.23	0.25	7006	ENSG00000116120
HDAC1	0.24	0.27	0.31	0.28	0.28	0.29	0.21	0.24	3966	ENSG00000116478
CD46	0.24	0.17	0.17	0.16	0.22	0.23	0.25	0.26	8708	ENSG00000117335
ARL1	0.24	0.21	0.21	0.21	0.24	0.24	0.23	0.23	4935	ENSG00000120805
LRRFIP1	0.24	0.16	0.23	0.21	0.24	0.23	0.18	0.19	13218	ENSG00000124831
UROD	0.24	0.31	0.35	0.33	0.27	0.27	0.26	0.34	4029	ENSG00000126088
ARPP19	0.24	0.16	0.24	0.21	0.2	0.21	0.21	0.24	6917	ENSG00000128989
MLLT1	0.24	0.29	0.3	0.29	0.27	0.29	0.27	0.24	4765	ENSG00000130382
UBAC1	0.24	0.29	0.27	0.26	0.23	0.24	0.24	0.22	2979	ENSG00000130560
HSPBP1	0.24	0.33	0.28	0.29	0.21	0.25	0.23	0.23	2167	ENSG00000133265
EIF4E2	0.24	0.31	0.38	0.39	0.36	0.27	0.23	0.26	6555	ENSG00000135930
TACO1	0.24	0.31	0.32	0.35	0.31	0.25	0.2	0.21	2305	ENSG00000136463
NUSAP1	0.24	0.18	0.15	0.14	0.27	0.26	0.38	0.25	2875	ENSG00000137804
RTF1	0.24	0.2	0.3	0.31	0.24	0.25	0.24	0.26	5770	ENSG00000137815
ACTR1A	0.24	0.29	0.23	0.27	0.23	0.25	0.3	0.25	4655	ENSG00000138107
GABARAPL1	0.24	0.28	0.29	0.33	0.22	0.23	0.24	0.28	4053	ENSG00000139112
DENR	0.24	0.2	0.21	0.19	0.2	0.22	0.22	0.26	3526	ENSG00000139726
WDR45B	0.24	0.2	0.23	0.24	0.2	0.2	0.2	0.2	3542	ENSG00000141580
FKBP10	0.24	0.31	0.33	0.32	0.3	0.35	0.33	0.35	4273	ENSG00000141756
RCN3	0.24	0.33	0.35	0.35	0.29	0.3	0.2	0.24	1703	ENSG00000142552
MPC2	0.24	0.28	0.38	0.36	0.3	0.24	0.21	0.31	2638	ENSG00000143158
SLC20A1	0.24	0.22	0.18	0.21	0.2	0.23	0.32	0.29	5493	ENSG00000144136
CDCA7	0.24	0.2	0.23	0.23	0.2	0.22	0.17	0.18	3934	ENSG00000144354
ARHGAP18	0.24	0.17	0.19	0.18	0.28	0.28	0.36	0.33	4592	ENSG00000146376
PPRC1	0.24	0.25	0.29	0.29	0.25	0.24	0.28	0.24	6097	ENSG00000148840
IL18	0.24	0.18	0.21	0.2	0.2	0.15	0.2	0.23	2605	ENSG00000150782
TMEM263	0.24	0.17	0.18	0.16	0.21	0.23	0.23	0.22	4768	ENSG00000151135
GEMIN6	0.24	0.34	0.37	0.44	0.28	0.26	0.23	0.29	4363	ENSG00000152147
CENPH	0.24	0.2	0.18	0.17	0.16	0.2	0.2	0.21	2218	ENSG00000153044
CUL4B	0.24	0.17	0.17	0.17	0.18	0.22	0.3	0.26	7031	ENSG00000158290
CNOT11	0.24	0.24	0.23	0.23	0.21	0.25	0.23	0.25	2702	ENSG00000158435
EFCAB14	0.24	0.21	0.19	0.2	0.19	0.23	0.21	0.25	6335	ENSG00000159658
ZNF326	0.24	0.15	0.19	0.15	0.2	0.19	0.14	0.14	10988	ENSG00000162664
PMVK	0.24	0.35	0.38	0.32	0.3	0.32	0.31	0.34	1002	ENSG00000163344
NAXE	0.24	0.34	0.31	0.26	0.37	0.34	0.32	0.29	1933	ENSG00000163382
UBLCP1	0.24	0.15	0.16	0.13	0.14	0.18	0.26	0.18	2463	ENSG00000164332
CDCA7L	0.24	0.24	0.31	0.3	0.3	0.28	0.27	0.3	3894	ENSG00000164649
CDK12	0.24	0.21	0.24	0.23	0.19	0.2	0.19	0.23	12773	ENSG00000167258
CDT1	0.24	0.33	0.29	0.27	0.2	0.26	0.26	0.23	2760	ENSG00000167513
PDHB	0.24	0.23	0.26	0.26	0.32	0.26	0.26	0.23	4717	ENSG00000168291
RFWD3	0.24	0.22	0.22	0.25	0.18	0.25	0.23	0.23	6456	ENSG00000168411
MFN1	0.24	0.15	0.17	0.16	0.21	0.23	0.27	0.29	5945	ENSG00000171109
EXOSC10	0.24	0.22	0.24	0.24	0.24	0.25	0.24	0.24	5991	ENSG00000171824
JUP	0.24	0.32	0.25	0.25	0.26	0.29	0.52	0.45	4942	ENSG00000173801
NET1	0.24	0.19	0.22	0.22	0.21	0.2	0.23	0.22	4762	ENSG00000173848
ZWILCH	0.24	0.16	0.18	0.16	0.22	0.21	0.24	0.23	4851	ENSG00000174442
CTDNEP1	0.24	0.32	0.26	0.24	0.19	0.22	0.25	0.27	2636	ENSG00000175826
CSTF3	0.24	0.18	0.24	0.24	0.24	0.26	0.29	0.31	4513	ENSG00000176102
CDC42EP4	0.24	0.32	0.31	0.33	0.31	0.33	0.29	0.31	4837	ENSG00000179604
MRPL54	0.24	0.38	0.32	0.33	0.25	0.21	0.27	0.27	985	ENSG00000183617
ANXA6	0.24	0.31	0.31	0.29	0.32	0.32	0.24	0.28	5478	ENSG00000197043
TRIM33	0.24	0.16	0.19	0.19	0.2	0.21	0.25	0.22	9604	ENSG00000197323
ARHGAP11A	0.24	0.15	0.22	0.19	0.22	0.19	0.18	0.16	6406	ENSG00000198826
DCAF12	0.24	0.24	0.22	0.25	0.19	0.24	0.25	0.25	4315	ENSG00000198876
DNAJC9	0.24	0.22	0.22	0.24	0.2	0.19	0.2	0.18	4825	ENSG00000213551
ALG3	0.24	0.28	0.25	0.22	0.27	0.32	0.36	0.33	3464	ENSG00000214160
TRIM26	0.24	0.31	0.35	0.39	0.28	0.31	0.25	0.25	4377	ENSG00000234127
SNHG8	0.24	0.33	0.22	0.22	0.23	0.19	0.21	0.2	1115	ENSG00000269893
ZFX	0.23	0.14	0.17	0.18	0.19	0.2	0.21	0.2	9037	ENSG00000005889
EEF1AKNMT	0.23	0.27	0.29	0.33	0.27	0.27	0.24	0.25	3831	ENSG00000010165
[truncated: 20,693 more rows]

## Sheet: EtBr over water
Name	Genome	variable	EtBr/H2O	Replicates	Time
5_8S_rRNA	Rest	R1_5h	NA	R1	5h
5S_rRNA	Rest	R1_5h	NA	R1	5h
7SK	Rest	R1_5h	NA	R1	5h
A1BG	Rest	R1_5h	NA	R1	5h
A1CF	Rest	R1_5h	NA	R1	5h
A2M	Rest	R1_5h	NA	R1	5h
A2ML1	Rest	R1_5h	NA	R1	5h
A3GALT2	Rest	R1_5h	NA	R1	5h
A4GALT	Rest	R1_5h	2	R1	5h
A4GNT	Rest	R1_5h	NA	R1	5h
AAAS	Rest	R1_5h	1.23076923076923	R1	5h
AACS	Rest	R1_5h	1	R1	5h
AADAC	Rest	R1_5h	NA	R1	5h
AADACL2	Rest	R1_5h	NA	R1	5h
AADACL3	Rest	R1_5h	NA	R1	5h
AADACL4	Rest	R1_5h	NA	R1	5h
AADAT	Rest	R1_5h	NA	R1	5h
AAGAB	Rest	R1_5h	0.958333333333333	R1	5h
AAK1	Rest	R1_5h	0.75	R1	5h
AAMDC	Rest	R1_5h	2	R1	5h
AAMP	Rest	R1_5h	1.63157894736842	R1	5h
AANAT	Rest	R1_5h	NA	R1	5h
AAR2	Rest	R1_5h	0.909090909090909	R1	5h
AARD	Rest	R1_5h	NA	R1	5h
AARS	Rest	R1_5h	1.08771929824561	R1	5h
AARS2	Rest	R1_5h	1.28571428571429	R1	5h
AARSD1	Rest	R1_5h	0	R1	5h
AASDH	Rest	R1_5h	1	R1	5h
AASDHPPT	Rest	R1_5h	0.777777777777778	R1	5h
AASS	Rest	R1_5h	NA	R1	5h
AATBC	Rest	R1_5h	NA	R1	5h
AATF	Rest	R1_5h	1.40909090909091	R1	5h
AATK	Rest	R1_5h	NA	R1	5h
ABAT	Rest	R1_5h	NA	R1	5h
ABBA01000933.1	Rest	R1_5h	NA	R1	5h
ABCA1	Rest	R1_5h	NA	R1	5h
ABCA10	Rest	R1_5h	NA	R1	5h
ABCA12	Rest	R1_5h	NA	R1	5h
ABCA13	Rest	R1_5h	NA	R1	5h
ABCA2	Rest	R1_5h	1.33333333333333	R1	5h
ABCA3	Rest	R1_5h	NA	R1	5h
ABCA4	Rest	R1_5h	NA	R1	5h
ABCA5	Rest	R1_5h	0.5	R1	5h
ABCA6	Rest	R1_5h	NA	R1	5h
ABCA7	Rest	R1_5h	1.33333333333333	R1	5h
ABCA8	Rest	R1_5h	NA	R1	5h
ABCA9	Rest	R1_5h	NA	R1	5h
ABCB1	Rest	R1_5h	0.75	R1	5h
ABCB10	Rest	R1_5h	0.571428571428571	R1	5h
ABCB11	Rest	R1_5h	NA	R1	5h
ABCB4	Rest	R1_5h	NA	R1	5h
ABCB5	Rest	R1_5h	NA	R1	5h
ABCB6	Rest	R1_5h	1	R1	5h
ABCB7	Rest	R1_5h	0.727272727272727	R1	5h
ABCB8	Rest	R1_5h	1	R1	5h
ABCB9	Rest	R1_5h	1	R1	5h
ABCC1	Rest	R1_5h	1.11111111111111	R1	5h
ABCC10	Rest	R1_5h	1	R1	5h
ABCC11	Rest	R1_5h	NA	R1	5h
ABCC12	Rest	R1_5h	NA	R1	5h
ABCC2	Rest	R1_5h	0.892857142857143	R1	5h
ABCC3	Rest	R1_5h	2	R1	5h
ABCC4	Rest	R1_5h	0.733333333333333	R1	5h
ABCC5	Rest	R1_5h	0.875	R1	5h
ABCC6	Rest	R1_5h	NA	R1	5h
ABCC8	Rest	R1_5h	NA	R1	5h
ABCC9	Rest	R1_5h	NA	R1	5h
ABCD1	Rest	R1_5h	1.16666666666667	R1	5h
ABCD2	Rest	R1_5h	NA	R1	5h
ABCD3	Rest	R1_5h	0.652173913043478	R1	5h
ABCD4	Rest	R1_5h	1	R1	5h
ABCE1	Rest	R1_5h	0.733333333333333	R1	5h
ABCF1	Rest	R1_5h	1.42718446601942	R1	5h
ABCF2	Rest	R1_5h	0.875	R1	5h
ABCF3	Rest	R1_5h	1.07692307692308	R1	5h
ABCG1	Rest	R1_5h	NA	R1	5h
ABCG2	Rest	R1_5h	0.84	R1	5h
ABCG4	Rest	R1_5h	NA	R1	5h
ABCG5	Rest	R1_5h	NA	R1	5h
ABCG8	Rest	R1_5h	NA	R1	5h
ABHD1	Rest	R1_5h	NA	R1	5h
ABHD10	Rest	R1_5h	0.590909090909091	R1	5h
ABHD11	Rest	R1_5h	1	R1	5h
ABHD12	Rest	R1_5h	0.888888888888889	R1	5h
ABHD12B	Rest	R1_5h	NA	R1	5h
ABHD13	Rest	R1_5h	0.8	R1	5h
ABHD14A	Rest	R1_5h	NA	R1	5h
ABHD14A-ACY1	Rest	R1_5h	NA	R1	5h
ABHD14B	Rest	R1_5h	1	R1	5h
ABHD15	Rest	R1_5h	1	R1	5h
ABHD16A	Rest	R1_5h	1	R1	5h
ABHD16B	Rest	R1_5h	NA	R1	5h
ABHD17A	Rest	R1_5h	1.66666666666667	R1	5h
ABHD17B	Rest	R1_5h	0.666666666666667	R1	5h
ABHD17C	Rest	R1_5h	0.857142857142857	R1	5h
ABHD18	Rest	R1_5h	0.5	R1	5h
ABHD2	Rest	R1_5h	0.8	R1	5h
ABHD3	Rest	R1_5h	0.75	R1	5h
ABHD4	Rest	R1_5h	1	R1	5h
ABHD5	Rest	R1_5h	1	R1	5h
ABHD6	Rest	R1_5h	1	R1	5h
ABHD8	Rest	R1_5h	1	R1	5h
ABI1	Rest	R1_5h	1.1	R1	5h
ABI2	Rest	R1_5h	1	R1	5h
ABI3	Rest	R1_5h	NA	R1	5h
ABI3BP	Rest	R1_5h	NA	R1	5h
ABITRAM	Rest	R1_5h	0.7	R1	5h
ABL1	Rest	R1_5h	1	R1	5h
ABL2	Rest	R1_5h	0.9	R1	5h
ABLIM1	Rest	R1_5h	0.818181818181818	R1	5h
ABLIM2	Rest	R1_5h	NA	R1	5h
ABLIM3	Rest	R1_5h	NA	R1	5h
ABO	Rest	R1_5h	NA	R1	5h
ABR	Rest	R1_5h	1.25	R1	5h
ABRA	Rest	R1_5h	NA	R1	5h
ABRACL	Rest	R1_5h	NA	R1	5h
ABRAXAS1	Rest	R1_5h	1	R1	5h
ABRAXAS2	Rest	R1_5h	0.954545454545454	R1	5h
ABT1	Rest	R1_5h	1.57142857142857	R1	5h
ABTB1	Rest	R1_5h	Inf	R1	5h
ABTB2	Rest	R1_5h	1.15384615384615	R1	5h
AC000081.2	Rest	R1_5h	NA	R1	5h
AC000095.3	Rest	R1_5h	NA	R1	5h
AC000120.2	Rest	R1_5h	NA	R1	5h
AC000120.3	Rest	R1_5h	NA	R1	5h
AC000123.2	Rest	R1_5h	1	R1	5h
AC000123.3	Rest	R1_5h	0.5	R1	5h
AC001226.2	Rest	R1_5h	NA	R1	5h
AC002059.2	Rest	R1_5h	NA	R1	5h
AC002064.3	Rest	R1_5h	NA	R1	5h
AC002069.1	Rest	R1_5h	NA	R1	5h
AC002090.1	Rest	R1_5h	NA	R1	5h
AC002094.3	Rest	R1_5h	NA	R1	5h
AC002116.2	Rest	R1_5h	1	R1	5h
AC002350.1	Rest	R1_5h	NA	R1	5h
AC002451.2	Rest	R1_5h	NA	R1	5h
AC002525.1	Rest	R1_5h	NA	R1	5h
AC002540.1	Rest	R1_5h	NA	R1	5h
AC002542.2	Rest	R1_5h	0.666666666666667	R1	5h
AC002542.3	Rest	R1_5h	NA	R1	5h
AC002542.4	Rest	R1_5h	NA	R1	5h
AC002542.5	Rest	R1_5h	NA	R1	5h
AC002996.1	Rest	R1_5h	NA	R1	5h
AC003002.1	Rest	R1_5h	NA	R1	5h
AC003002.2	Rest	R1_5h	NA	R1	5h
AC003006.1	Rest	R1_5h	NA	R1	5h
AC003070.7	Rest	R1_5h	NA	R1	5h
AC003101.3	Rest	R1_5h	NA	R1	5h
AC003109.1	Rest	R1_5h	NA	R1	5h
AC003657.1	Rest	R1_5h	NA	R1	5h
AC003688.1	Rest	R1_5h	NA	R1	5h
AC003973.2	Rest	R1_5h	NA	R1	5h
AC004009.2	Rest	R1_5h	NA	R1	5h
AC004009.3	Rest	R1_5h	NA	R1	5h
AC004014.2	Rest	R1_5h	NA	R1	5h
AC004069.3	Rest	R1_5h	NA	R1	5h
AC004079.1	Rest	R1_5h	NA	R1	5h
AC004079.2	Rest	R1_5h	NA	R1	5h
AC004079.3	Rest	R1_5h	NA	R1	5h
AC004079.4	Rest	R1_5h	NA	R1	5h
AC004079.5	Rest	R1_5h	NA	R1	5h
AC004080.10	Rest	R1_5h	NA	R1	5h
AC004080.11	Rest	R1_5h	NA	R1	5h
AC004080.12	Rest	R1_5h	NA	R1	5h
AC004080.13	Rest	R1_5h	NA	R1	5h
AC004080.14	Rest	R1_5h	NA	R1	5h
AC004080.15	Rest	R1_5h	NA	R1	5h
AC004080.16	Rest	R1_5h	NA	R1	5h
AC004080.3	Rest	R1_5h	NA	R1	5h
AC004080.7	Rest	R1_5h	NA	R1	5h
AC004080.8	Rest	R1_5h	NA	R1	5h
AC004080.9	Rest	R1_5h	NA	R1	5h
AC004125.1	Rest	R1_5h	NA	R1	5h
AC004130.1	Rest	R1_5h	0	R1	5h
AC004223.3	Rest	R1_5h	NA	R1	5h
AC004232.2	Rest	R1_5h	NA	R1	5h
AC004241.5	Rest	R1_5h	NA	R1	5h
AC004264.2	Rest	R1_5h	NA	R1	5h
AC004381.2	Rest	R1_5h	NA	R1	5h
AC004386.3	Rest	R1_5h	NA	R1	5h
AC004386.4	Rest	R1_5h	NA	R1	5h
AC004386.5	Rest	R1_5h	NA	R1	5h
AC004386.6	Rest	R1_5h	2	R1	5h
AC004386.7	Rest	R1_5h	NA	R1	5h
AC004408.2	Rest	R1_5h	NA	R1	5h
AC004448.4	Rest	R1_5h	NA	R1	5h
AC004453.2	Rest	R1_5h	NA	R1	5h
AC004461.2	Rest	R1_5h	1	R1	5h
AC004491.1	Rest	R1_5h	NA	R1	5h
AC004494.2	Rest	R1_5h	NA	R1	5h
AC004510.1	Rest	R1_5h	NA	R1	5h
AC004522.1	Rest	R1_5h	NA	R1	5h
AC004542.3	Rest	R1_5h	NA	R1	5h
AC004542.4	Rest	R1_5h	NA	R1	5h
AC004542.5	Rest	R1_5h	NA	R1	5h
AC004542.6	Rest	R1_5h	NA	R1	5h
AC004556.1	Rest	R1_5h	NA	R1	5h
AC004556.2	Rest	R1_5h	NA	R1	5h
AC004556.3	Rest	R1_5h	NA	R1	5h
AC004556.4	Rest	R1_5h	NA	R1	5h
AC004585.2	Rest	R1_5h	NA	R1	5h
AC004593.2	Rest	R1_5h	NA	R1	5h
AC004593.3	Rest	R1_5h	NA	R1	5h
AC004623.1	Rest	R1_5h	NA	R1	5h
AC004678.2	Rest	R1_5h	NA	R1	5h
AC004691.2	Rest	R1_5h	NA	R1	5h
AC004706.3	Rest	R1_5h	1	R1	5h
AC004774.1	Rest	R1_5h	NA	R1	5h
AC004774.2	Rest	R1_5h	NA	R1	5h
AC004774.3	Rest	R1_5h	NA	R1	5h
AC004777.1	Rest	R1_5h	NA	R1	5h
AC004788.1	Rest	R1_5h	NA	R1	5h
AC004790.2	Rest	R1_5h	NA	R1	5h
AC004792.1	Rest	R1_5h	NA	R1	5h
AC004801.7	Rest	R1_5h	NA	R1	5h
AC004808.1	Rest	R1_5h	NA	R1	5h
AC004808.2	Rest	R1_5h	NA	R1	5h
AC004830.1	Rest	R1_5h	NA	R1	5h
AC004832.3	Rest	R1_5h	NA	R1	5h
AC004836.1	Rest	R1_5h	NA	R1	5h
AC004839.1	Rest	R1_5h	0.5	R1	5h
AC004877.2	Rest	R1_5h	NA	R1	5h
AC004899.2	Rest	R1_5h	NA	R1	5h
AC004912.1	Rest	R1_5h	NA	R1	5h
AC004922.1	Rest	R1_5h	NA	R1	5h
AC004925.1	Rest	R1_5h	0.5	R1	5h
AC004941.1	Rest	R1_5h	NA	R1	5h
AC004944.1	Rest	R1_5h	NA	R1	5h
AC004947.2	Rest	R1_5h	NA	R1	5h
AC004972.1	Rest	R1_5h	NA	R1	5h
AC004997.1	Rest	R1_5h	NA	R1	5h
AC005020.2	Rest	R1_5h	NA	R1	5h
AC005041.1	Rest	R1_5h	NA	R1	5h
AC005045.1	Rest	R1_5h	NA	R1	5h
AC005045.2	Rest	R1_5h	NA	R1	5h
AC005052.1	Rest	R1_5h	NA	R1	5h
AC005076.2	Rest	R1_5h	0.5	R1	5h
AC005086.1	Rest	R1_5h	NA	R1	5h
AC005086.3	Rest	R1_5h	NA	R1	5h
AC005086.4	Rest	R1_5h	NA	R1	5h
AC005086.5	Rest	R1_5h	NA	R1	5h
AC005154.5	Rest	R1_5h	NA	R1	5h
AC005162.1	Rest	R1_5h	NA	R1	5h
AC005225.4	Rest	R1_5h	NA	R1	5h
AC005258.1	Rest	R1_5h	NA	R1	5h
AC005261.5	Rest	R1_5h	NA	R1	5h
AC005274.1	Rest	R1_5h	NA	R1	5h
AC005301.1	Rest	R1_5h	NA	R1	5h
AC005324.3	Rest	R1_5h	NA	R1	5h
AC005336.3	Rest	R1_5h	NA	R1	5h
AC005355.2	Rest	R1_5h	NA	R1	5h
AC005495.1	Rest	R1_5h	NA	R1	5h
AC005514.1	Rest	R1_5h	Inf	R1	5h
AC005520.1	Rest	R1_5h	NA	R1	5h
AC005551.1	Rest	R1_5h	NA	R1	5h
AC005578.1	Rest	R1_5h	NA	R1	5h
AC005593.1	Rest	R1_5h	NA	R1	5h
AC005622.1	Rest	R1_5h	NA	R1	5h
AC005632.1	Rest	R1_5h	NA	R1	5h
AC005670.2	Rest	R1_5h	NA	R1	5h
AC005691.1	Rest	R1_5h	NA	R1	5h
AC005697.1	Rest	R1_5h	NA	R1	5h
AC005702.1	Rest	R1_5h	NA	R1	5h
AC005703.5	Rest	R1_5h	NA	R1	5h
AC005722.2	Rest	R1_5h	NA	R1	5h
AC005726.1	Rest	R1_5h	1	R1	5h
AC005772.1	Rest	R1_5h	NA	R1	5h
AC005774.1	Rest	R1_5h	NA	R1	5h
AC005785.2	Rest	R1_5h	0.5	R1	5h
AC005786.4	Rest	R1_5h	Inf	R1	5h
AC005787.1	Rest	R1_5h	Inf	R1	5h
AC005796.1	Rest	R1_5h	NA	R1	5h
AC005831.1	Rest	R1_5h	NA	R1	5h
AC005832.4	Rest	R1_5h	NA	R1	5h
AC005833.1	Rest	R1_5h	NA	R1	5h
AC005833.2	Rest	R1_5h	NA	R1	5h
AC005837.2	Rest	R1_5h	NA	R1	5h
AC005837.3	Rest	R1_5h	NA	R1	5h
AC005839.1	Rest	R1_5h	1	R1	5h
AC005915.1	Rest	R1_5h	NA	R1	5h
AC005921.3	Rest	R1_5h	0.333333333333333	R1	5h
AC005943.2	Rest	R1_5h	NA	R1	5h
AC006030.1	Rest	R1_5h	NA	R1	5h
AC006037.2	Rest	R1_5h	NA	R1	5h
AC006058.4	Rest	R1_5h	NA	R1	5h
AC006059.2	Rest	R1_5h	NA	R1	5h
AC006059.3	Rest	R1_5h	NA	R1	5h
AC006064.5	Rest	R1_5h	NA	R1	5h
AC006077.2	Rest	R1_5h	2	R1	5h
AC006127.1	Rest	R1_5h	NA	R1	5h
AC006128.1	Rest	R1_5h	NA	R1	5h
AC006158.1	Rest	R1_5h	NA	R1	5h
AC006196.1	Rest	R1_5h	NA	R1	5h
AC006213.6	Rest	R1_5h	NA	R1	5h
AC006254.1	Rest	R1_5h	NA	R1	5h
AC006277.1	Rest	R1_5h	NA	R1	5h
AC006320.1	Rest	R1_5h	NA	R1	5h
AC006330.1	Rest	R1_5h	1	R1	5h
AC006372.4	Rest	R1_5h	NA	R1	5h
AC006378.2	Rest	R1_5h	NA	R1	5h
AC006449.7	Rest	R1_5h	Inf	R1	5h
AC006486.1	Rest	R1_5h	NA	R1	5h
AC006486.2	Rest	R1_5h	NA	R1	5h
AC006511.3	Rest	R1_5h	NA	R1	5h
AC006538.2	Rest	R1_5h	NA	R1	5h
AC006557.6	Rest	R1_5h	NA	R1	5h
AC006600.2	Rest	R1_5h	NA	R1	5h
AC006840.1	Rest	R1_5h	NA	R1	5h
AC006963.1	Rest	R1_5h	NA	R1	5h
AC006978.2	Rest	R1_5h	0	R1	5h
AC007012.2	Rest	R1_5h	NA	R1	5h
AC007036.4	Rest	R1_5h	NA	R1	5h
AC007040.2	Rest	R1_5h	NA	R1	5h
AC007040.3	Rest	R1_5h	NA	R1	5h
AC007099.3	Rest	R1_5h	NA	R1	5h
AC007132.1	Rest	R1_5h	NA	R1	5h
AC007182.3	Rest	R1_5h	NA	R1	5h
AC007191.1	Rest	R1_5h	1	R1	5h
AC007192.1	Rest	R1_5h	NA	R1	5h
AC007222.1	Rest	R1_5h	NA	R1	5h
AC007224.2	Rest	R1_5h	NA	R1	5h
AC007240.1	Rest	R1_5h	NA	R1	5h
AC007240.2	Rest	R1_5h	0	R1	5h
AC007241.1	Rest	R1_5h	NA	R1	5h
AC007244.1	Rest	R1_5h	NA	R1	5h
AC007277.2	Rest	R1_5h	NA	R1	5h
AC007317.1	Rest	R1_5h	NA	R1	5h
AC007325.1	Rest	R1_5h	NA	R1	5h
AC007325.2	Rest	R1_5h	NA	R1	5h
AC007325.3	Rest	R1_5h	NA	R1	5h
AC007325.4	Rest	R1_5h	NA	R1	5h
AC007326.4	Rest	R1_5h	NA	R1	5h
AC007342.3	Rest	R1_5h	NA	R1	5h
AC007347.2	Rest	R1_5h	NA	R1	5h
AC007351.1	Rest	R1_5h	NA	R1	5h
AC007351.2	Rest	R1_5h	NA	R1	5h
AC007351.3	Rest	R1_5h	NA	R1	5h
AC007351.4	Rest	R1_5h	NA	R1	5h
AC007359.1	Rest	R1_5h	NA	R1	5h
AC007364.1	Rest	R1_5h	NA	R1	5h
AC007368.1	Rest	R1_5h	NA	R1	5h
AC007375.1	Rest	R1_5h	NA	R1	5h
AC007375.2	Rest	R1_5h	NA	R1	5h
AC007382.1	Rest	R1_5h	NA	R1	5h
AC007383.4	Rest	R1_5h	NA	R1	5h
AC007405.3	Rest	R1_5h	NA	R1	5h
AC007431.3	Rest	R1_5h	0.5	R1	5h
AC007435.2	Rest	R1_5h	1	R1	5h
AC007448.1	Rest	R1_5h	NA	R1	5h
AC007485.2	Rest	R1_5h	0.5	R1	5h
AC007547.3	Rest	R1_5h	NA	R1	5h
AC007598.3	Rest	R1_5h	NA	R1	5h
AC007683.2	Rest	R1_5h	NA	R1	5h
AC007684.1	Rest	R1_5h	0.8	R1	5h
AC007688.1	Rest	R1_5h	1	R1	5h
AC007731.4	Rest	R1_5h	NA	R1	5h
AC007786.1	Rest	R1_5h	NA	R1	5h
AC007787.2	Rest	R1_5h	1	R1	5h
AC007792.1	Rest	R1_5h	Inf	R1	5h
AC007846.2	Rest	R1_5h	NA	R1	5h
AC007906.2	Rest	R1_5h	NA	R1	5h
AC007908.1	Rest	R1_5h	NA	R1	5h
AC007938.4	Rest	R1_5h	0	R1	5h
AC007938.5	Rest	R1_5h	1	R1	5h
AC007938.6	Rest	R1_5h	Inf	R1	5h
AC007956.1	Rest	R1_5h	NA	R1	5h
AC007998.2	Rest	R1_5h	NA	R1	5h
AC007998.5	Rest	R1_5h	NA	R1	5h
AC008038.1	Rest	R1_5h	1.09090909090909	R1	5h
AC008083.1	Rest	R1_5h	NA	R1	5h
AC008133.2	Rest	R1_5h	NA	R1	5h
AC008162.2	Rest	R1_5h	NA	R1	5h
AC008175.1	Rest	R1_5h	NA	R1	5h
AC008267.8	Rest	R1_5h	NA	R1	5h
AC008397.1	Rest	R1_5h	NA	R1	5h
AC008397.2	Rest	R1_5h	NA	R1	5h
AC008403.1	Rest	R1_5h	NA	R1	5h
AC008481.3	Rest	R1_5h	NA	R1	5h
AC008497.1	Rest	R1_5h	0	R1	5h
AC008533.1	Rest	R1_5h	NA	R1	5h
AC008534.2	Rest	R1_5h	NA	R1	5h
AC008537.1	Rest	R1_5h	NA	R1	5h
AC008537.3	Rest	R1_5h	NA	R1	5h
AC008555.7	Rest	R1_5h	NA	R1	5h
AC008568.2	Rest	R1_5h	NA	R1	5h
AC008575.1	Rest	R1_5h	NA	R1	5h
AC008581.2	Rest	R1_5h	NA	R1	5h
AC008620.2	Rest	R1_5h	NA	R1	5h
AC008650.1	Rest	R1_5h	NA	R1	5h
AC008670.1	Rest	R1_5h	0	R1	5h
AC008676.3	Rest	R1_5h	NA	R1	5h
AC008687.1	Rest	R1_5h	NA	R1	5h
AC008687.4	Rest	R1_5h	NA	R1	5h
AC008695.1	Rest	R1_5h	NA	R1	5h
AC008705.1	Rest	R1_5h	NA	R1	5h
AC008735.5	Rest	R1_5h	NA	R1	5h
AC008739.5	Rest	R1_5h	NA	R1	5h
AC008750.8	Rest	R1_5h	NA	R1	5h
AC008758.1	Rest	R1_5h	NA	R1	5h
AC008758.5	Rest	R1_5h	NA	R1	5h
AC008761.3	Rest	R1_5h	NA	R1	5h
AC008763.3	Rest	R1_5h	NA	R1	5h
AC008764.1	Rest	R1_5h	NA	R1	5h
AC008764.10	Rest	R1_5h	0.333333333333333	R1	5h
AC008764.4	Rest	R1_5h	NA	R1	5h
AC008764.9	Rest	R1_5h	NA	R1	5h
AC008770.1	Rest	R1_5h	NA	R1	5h
AC008770.2	Rest	R1_5h	NA	R1	5h
AC008770.4	Rest	R1_5h	NA	R1	5h
AC008806.1	Rest	R1_5h	NA	R1	5h
AC008810.1	Rest	R1_5h	1	R1	5h
AC008873.1	Rest	R1_5h	NA	R1	5h
AC008878.3	Rest	R1_5h	NA	R1	5h
AC008894.3	Rest	R1_5h	NA	R1	5h
AC008895.1	Rest	R1_5h	1	R1	5h
AC008957.3	Rest	R1_5h	0.75	R1	5h
AC008982.1	Rest	R1_5h	NA	R1	5h
AC008985.1	Rest	R1_5h	NA	R1	5h
AC008993.1	Rest	R1_5h	NA	R1	5h
AC008993.2	Rest	R1_5h	NA	R1	5h
AC009014.1	Rest	R1_5h	0	R1	5h
AC009014.2	Rest	R1_5h	NA	R1	5h
AC009014.3	Rest	R1_5h	1	R1	5h
AC009014.4	Rest	R1_5h	NA	R1	5h
AC009044.1	Rest	R1_5h	NA	R1	5h
AC009065.9	Rest	R1_5h	NA	R1	5h
AC009070.1	Rest	R1_5h	NA	R1	5h
AC009075.2	Rest	R1_5h	NA	R1	5h
AC009078.3	Rest	R1_5h	1	R1	5h
AC009084.2	Rest	R1_5h	NA	R1	5h
AC009090.4	Rest	R1_5h	NA	R1	5h
AC009090.5	Rest	R1_5h	1	R1	5h
AC009091.1	Rest	R1_5h	NA	R1	5h
AC009093.7	Rest	R1_5h	NA	R1	5h
AC009102.3	Rest	R1_5h	NA	R1	5h
AC009107.2	Rest	R1_5h	Inf	R1	5h
AC009121.1	Rest	R1_5h	NA	R1	5h
AC009135.2	Rest	R1_5h	NA	R1	5h
AC009145.4	Rest	R1_5h	NA	R1	5h
AC009159.4	Rest	R1_5h	NA	R1	5h
AC009163.2	Rest	R1_5h	0	R1	5h
AC009163.3	Rest	R1_5h	NA	R1	5h
AC009163.5	Rest	R1_5h	NA	R1	5h
AC009166.2	Rest	R1_5h	NA	R1	5h
AC009228.2	Rest	R1_5h	Inf	R1	5h
AC009336.2	Rest	R1_5h	NA	R1	5h
AC009365.2	Rest	R1_5h	NA	R1	5h
AC009408.1	Rest	R1_5h	NA	R1	5h
AC009412.1	Rest	R1_5h	NA	R1	5h
AC009487.4	Rest	R1_5h	NA	R1	5h
AC009492.1	Rest	R1_5h	NA	R1	5h
AC009511.3	Rest	R1_5h	NA	R1	5h
AC009560.2	Rest	R1_5h	NA	R1	5h
AC009690.1	Rest	R1_5h	NA	R1	5h
AC009716.2	Rest	R1_5h	NA	R1	5h
AC009774.1	Rest	R1_5h	NA	R1	5h
AC009779.3	Rest	R1_5h	NA	R1	5h
AC009831.4	Rest	R1_5h	NA	R1	5h
AC009879.2	Rest	R1_5h	NA	R1	5h
AC009949.1	Rest	R1_5h	NA	R1	5h
AC009951.1	Rest	R1_5h	NA	R1	5h
AC009951.2	Rest	R1_5h	NA	R1	5h
AC009951.3	Rest	R1_5h	NA	R1	5h
AC009951.4	Rest	R1_5h	NA	R1	5h
AC009967.1	Rest	R1_5h	NA	R1	5h
AC010132.3	Rest	R1_5h	NA	R1	5h
AC010145.2	Rest	R1_5h	NA	R1	5h
AC010198.2	Rest	R1_5h	NA	R1	5h
AC010230.1	Rest	R1_5h	NA	R1	5h
AC010255.3	Rest	R1_5h	NA	R1	5h
AC010273.1	Rest	R1_5h	NA	R1	5h
AC010291.1	Rest	R1_5h	NA	R1	5h
AC010297.1	Rest	R1_5h	NA	R1	5h
AC010319.2	Rest	R1_5h	NA	R1	5h
AC010325.1	Rest	R1_5h	0	R1	5h
AC010327.1	Rest	R1_5h	NA	R1	5h
AC010335.2	Rest	R1_5h	NA	R1	5h
AC010335.3	Rest	R1_5h	1	R1	5h
AC010336.7	Rest	R1_5h	NA	R1	5h
AC010359.1	Rest	R1_5h	NA	R1	5h
AC010422.5	Rest	R1_5h	NA	R1	5h
AC010435.1	Rest	R1_5h	NA	R1	5h
AC010480.1	Rest	R1_5h	NA	R1	5h
AC010501.1	Rest	R1_5h	NA	R1	5h
AC010522.1	Rest	R1_5h	NA	R1	5h
AC010531.1	Rest	R1_5h	NA	R1	5h
AC010542.3	Rest	R1_5h	NA	R1	5h
AC010601.2	Rest	R1_5h	NA	R1	5h
AC010608.2	Rest	R1_5h	NA	R1	5h
AC010608.3	Rest	R1_5h	NA	R1	5h
AC010616.1	Rest	R1_5h	NA	R1	5h
AC010619.1	Rest	R1_5h	NA	R1	5h
AC010646.1	Rest	R1_5h	NA	R1	5h
AC010746.1	Rest	R1_5h	NA	R1	5h
AC010894.5	Rest	R1_5h	NA	R1	5h
AC010947.1	Rest	R1_5h	NA	R1	5h
AC010997.6	Rest	R1_5h	NA	R1	5h
AC011005.1	Rest	R1_5h	2	R1	5h
AC011008.2	Rest	R1_5h	NA	R1	5h
AC011043.1	Rest	R1_5h	1	R1	5h
AC011043.2	Rest	R1_5h	NA	R1	5h
AC011155.1	Rest	R1_5h	NA	R1	5h
AC011195.2	Rest	R1_5h	NA	R1	5h
AC011199.1	Rest	R1_5h	NA	R1	5h
AC011239.2	Rest	R1_5h	NA	R1	5h
AC011266.1	Rest	R1_5h	NA	R1	5h
AC011270.2	Rest	R1_5h	NA	R1	5h
AC011342.1	Rest	R1_5h	NA	R1	5h
AC011369.2	Rest	R1_5h	NA	R1	5h
AC011375.1	Rest	R1_5h	1	R1	5h
AC011389.3	Rest	R1_5h	NA	R1	5h
AC011399.1	Rest	R1_5h	NA	R1	5h
AC011405.2	Rest	R1_5h	NA	R1	5h
AC011431.1	Rest	R1_5h	NA	R1	5h
AC011447.6	Rest	R1_5h	NA	R1	5h
AC011447.7	Rest	R1_5h	NA	R1	5h
AC011448.1	Rest	R1_5h	NA	R1	5h
AC011452.1	Rest	R1_5h	NA	R1	5h
AC011455.2	Rest	R1_5h	NA	R1	5h
AC011462.1	Rest	R1_5h	NA	R1	5h
AC011466.4	Rest	R1_5h	NA	R1	5h
AC011472.5	Rest	R1_5h	NA	R1	5h
AC011474.4	Rest	R1_5h	NA	R1	5h
AC011479.1	Rest	R1_5h	NA	R1	5h
AC011481.3	Rest	R1_5h	NA	R1	5h
AC011483.3	Rest	R1_5h	NA	R1	5h
AC011491.1	Rest	R1_5h	NA	R1	5h
AC011498.4	Rest	R1_5h	Inf	R1	5h
AC011498.7	Rest	R1_5h	1.33333333333333	R1	5h
AC011499.1	Rest	R1_5h	NA	R1	5h
AC011504.1	Rest	R1_5h	NA	R1	5h
AC011525.2	Rest	R1_5h	NA	R1	5h
AC011530.1	Rest	R1_5h	NA	R1	5h
AC011558.1	Rest	R1_5h	0.333333333333333	R1	5h
AC011592.1	Rest	R1_5h	NA	R1	5h
AC011604.2	Rest	R1_5h	NA	R1	5h
AC011676.5	Rest	R1_5h	1	R1	5h
AC011716.1	Rest	R1_5h	NA	R1	5h
AC011749.1	Rest	R1_5h	NA	R1	5h
AC011774.1	Rest	R1_5h	NA	R1	5h
AC011815.3	Rest	R1_5h	NA	R1	5h
AC011840.5	Rest	R1_5h	NA	R1	5h
AC011841.1	Rest	R1_5h	NA	R1	5h
AC011891.1	Rest	R1_5h	NA	R1	5h
AC011912.1	Rest	R1_5h	NA	R1	5h
AC011944.2	Rest	R1_5h	0	R1	5h
AC011994.1	Rest	R1_5h	NA	R1	5h
AC012048.1	Rest	R1_5h	NA	R1	5h
AC012087.1	Rest	R1_5h	NA	R1	5h
AC012100.3	Rest	R1_5h	1	R1	5h
AC012119.1	Rest	R1_5h	NA	R1	5h
AC012157.1	Rest	R1_5h	NA	R1	5h
AC012183.1	Rest	R1_5h	NA	R1	5h
AC012184.2	Rest	R1_5h	NA	R1	5h
AC012213.5	Rest	R1_5h	NA	R1	5h
AC012236.1	Rest	R1_5h	NA	R1	5h
AC012254.5	Rest	R1_5h	NA	R1	5h
AC012291.1	Rest	R1_5h	NA	R1	5h
AC012309.1	Rest	R1_5h	NA	R1	5h
AC012354.10	Rest	R1_5h	NA	R1	5h
AC012354.3	Rest	R1_5h	NA	R1	5h
AC012354.4	Rest	R1_5h	NA	R1	5h
AC012354.5	Rest	R1_5h	NA	R1	5h
AC012354.6	Rest	R1_5h	NA	R1	5h
AC012354.7	Rest	R1_5h	NA	R1	5h
AC012354.8	Rest	R1_5h	NA	R1	5h
AC012354.9	Rest	R1_5h	NA	R1	5h
AC012409.5	Rest	R1_5h	NA	R1	5h
AC012435.1	Rest	R1_5h	NA	R1	5h
AC012486.1	Rest	R1_5h	NA	R1	5h
AC012488.2	Rest	R1_5h	NA	R1	5h
AC012501.1	Rest	R1_5h	NA	R1	5h
AC012513.3	Rest	R1_5h	0.6	R1	5h
AC012531.3	Rest	R1_5h	NA	R1	5h
AC012531.4	Rest	R1_5h	Inf	R1	5h
AC012531.5	Rest	R1_5h	NA	R1	5h
AC012531.6	Rest	R1_5h	NA	R1	5h
AC012531.7	Rest	R1_5h	0	R1	5h
AC012629.3	Rest	R1_5h	0	R1	5h
AC012629.4	Rest	R1_5h	NA	R1	5h
AC012640.5	Rest	R1_5h	NA	R1	5h
AC012676.5	Rest	R1_5h	0.666666666666667	R1	5h
AC013394.1	Rest	R1_5h	1	R1	5h
AC013401.2	Rest	R1_5h	NA	R1	5h
AC013429.3	Rest	R1_5h	0	R1	5h
AC013470.2	Rest	R1_5h	NA	R1	5h
AC013549.2	Rest	R1_5h	Inf	R1	5h
AC013643.3	Rest	R1_5h	NA	R1	5h
AC013717.1	Rest	R1_5h	NA	R1	5h
AC013727.3	Rest	R1_5h	NA	R1	5h
AC013733.1	Rest	R1_5h	NA	R1	5h
AC013738.1	Rest	R1_5h	NA	R1	5h
AC013791.1	Rest	R1_5h	NA	R1	5h
AC015599.1	Rest	R1_5h	NA	R1	5h
AC015599.2	Rest	R1_5h	NA	R1	5h
AC015599.3	Rest	R1_5h	NA	R1	5h
AC015656.1	Rest	R1_5h	NA	R1	5h
AC015660.4	Rest	R1_5h	NA	R1	5h
AC015688.4	Rest	R1_5h	NA	R1	5h
AC015726.3	Rest	R1_5h	NA	R1	5h
AC015802.6	Rest	R1_5h	NA	R1	5h
AC015804.1	Rest	R1_5h	NA	R1	5h
AC015819.4	Rest	R1_5h	NA	R1	5h
AC015871.1	Rest	R1_5h	1	R1	5h
AC015883.1	Rest	R1_5h	1	R1	5h
AC015909.5	Rest	R1_5h	1	R1	5h
AC015914.2	Rest	R1_5h	NA	R1	5h
AC015920.1	Rest	R1_5h	1	R1	5h
AC015959.1	Rest	R1_5h	NA	R1	5h
AC015967.2	Rest	R1_5h	NA	R1	5h
AC015978.1	Rest	R1_5h	NA	R1	5h
AC015982.1	Rest	R1_5h	NA	R1	5h
AC016168.3	Rest	R1_5h	NA	R1	5h
AC016180.1	Rest	R1_5h	NA	R1	5h
AC016251.1	Rest	R1_5h	NA	R1	5h
AC016397.2	Rest	R1_5h	NA	R1	5h
AC016526.3	Rest	R1_5h	NA	R1	5h
AC016542.2	Rest	R1_5h	0.5	R1	5h
AC016542.3	Rest	R1_5h	0	R1	5h
AC016559.1	Rest	R1_5h	NA	R1	5h
AC016583.1	Rest	R1_5h	NA	R1	5h
AC016591.1	Rest	R1_5h	NA	R1	5h
AC016596.2	Rest	R1_5h	NA	R1	5h
AC016601.1	Rest	R1_5h	0.5	R1	5h
AC016629.3	Rest	R1_5h	NA	R1	5h
AC016717.3	Rest	R1_5h	NA	R1	5h
AC016734.2	Rest	R1_5h	NA	R1	5h
AC016866.3	Rest	R1_5h	NA	R1	5h
AC016868.1	Rest	R1_5h	NA	R1	5h
AC017037.3	Rest	R1_5h	NA	R1	5h
AC017037.4	Rest	R1_5h	NA	R1	5h
AC017083.3	Rest	R1_5h	NA	R1	5h
AC017087.1	Rest	R1_5h	NA	R1	5h
AC018362.3	Rest	R1_5h	NA	R1	5h
AC018445.2	Rest	R1_5h	NA	R1	5h
AC018445.3	Rest	R1_5h	NA	R1	5h
AC018445.4	Rest	R1_5h	NA	R1	5h
AC018512.1	Rest	R1_5h	NA	R1	5h
AC018515.1	Rest	R1_5h	NA	R1	5h
AC018523.2	Rest	R1_5h	NA	R1	5h
AC018529.3	Rest	R1_5h	NA	R1	5h
AC018628.1	Rest	R1_5h	0.5	R1	5h
AC018629.1	Rest	R1_5h	1	R1	5h
AC018630.1	Rest	R1_5h	NA	R1	5h
AC018630.2	Rest	R1_5h	NA	R1	5h
AC018645.2	Rest	R1_5h	NA	R1	5h
AC018659.1	Rest	R1_5h	NA	R1	5h
AC018659.3	Rest	R1_5h	NA	R1	5h
AC018659.4	Rest	R1_5h	NA	R1	5h
AC018659.5	Rest	R1_5h	NA	R1	5h
AC018659.6	Rest	R1_5h	NA	R1	5h
AC018659.7	Rest	R1_5h	NA	R1	5h
AC018659.8	Rest	R1_5h	NA	R1	5h
AC018665.1	Rest	R1_5h	NA	R1	5h
AC018695.7	Rest	R1_5h	NA	R1	5h
AC018709.1	Rest	R1_5h	NA	R1	5h
AC018712.2	Rest	R1_5h	NA	R1	5h
AC018737.2	Rest	R1_5h	NA	R1	5h
AC018765.1	Rest	R1_5h	NA	R1	5h
AC018816.2	Rest	R1_5h	2	R1	5h
AC018892.3	Rest	R1_5h	NA	R1	5h
AC018946.2	Rest	R1_5h	NA	R1	5h
AC019070.1	Rest	R1_5h	NA	R1	5h
AC019080.3	Rest	R1_5h	NA	R1	5h
AC019117.2	Rest	R1_5h	NA	R1	5h
AC019117.3	Rest	R1_5h	NA	R1	5h
AC019226.1	Rest	R1_5h	Inf	R1	5h
AC019226.2	Rest	R1_5h	NA	R1	5h
AC019278.1	Rest	R1_5h	NA	R1	5h
AC020549.1	Rest	R1_5h	NA	R1	5h
AC020558.3	Rest	R1_5h	NA	R1	5h
AC020558.4	Rest	R1_5h	NA	R1	5h
AC020589.1	Rest	R1_5h	NA	R1	5h
AC020604.1	Rest	R1_5h	NA	R1	5h
AC020634.1	Rest	R1_5h	NA	R1	5h
AC020636.2	Rest	R1_5h	NA	R1	5h
AC020658.6	Rest	R1_5h	NA	R1	5h
AC020658.7	Rest	R1_5h	NA	R1	5h
AC020763.5	Rest	R1_5h	NA	R1	5h
AC020904.3	Rest	R1_5h	0	R1	5h
AC020907.6	Rest	R1_5h	NA	R1	5h
AC020909.1	Rest	R1_5h	NA	R1	5h
AC020910.1	Rest	R1_5h	NA	R1	5h
AC020915.4	Rest	R1_5h	NA	R1	5h
AC020917.4	Rest	R1_5h	0	R1	5h
AC020928.1	Rest	R1_5h	NA	R1	5h
AC020951.1	Rest	R1_5h	NA	R1	5h
AC021072.1	Rest	R1_5h	NA	R1	5h
AC021087.5	Rest	R1_5h	NA	R1	5h
AC021097.2	Rest	R1_5h	Inf	R1	5h
AC021106.3	Rest	R1_5h	NA	R1	5h
AC021127.1	Rest	R1_5h	NA	R1	5h
AC021218.1	Rest	R1_5h	NA	R1	5h
AC021393.1	Rest	R1_5h	NA	R1	5h
AC021424.1	Rest	R1_5h	NA	R1	5h
AC021424.2	Rest	R1_5h	NA	R1	5h
AC021424.3	Rest	R1_5h	NA	R1	5h
AC021424.4	Rest	R1_5h	NA	R1	5h
AC021451.1	Rest	R1_5h	NA	R1	5h
AC021504.1	Rest	R1_5h	NA	R1	5h
AC021517.1	Rest	R1_5h	NA	R1	5h
AC021590.1	Rest	R1_5h	NA	R1	5h
AC021613.2	Rest	R1_5h	NA	R1	5h
AC021683.4	Rest	R1_5h	NA	R1	5h
AC021733.1	Rest	R1_5h	NA	R1	5h
AC021766.1	Rest	R1_5h	NA	R1	5h
AC021863.1	Rest	R1_5h	NA	R1	5h
AC021945.1	Rest	R1_5h	1	R1	5h
AC022023.1	Rest	R1_5h	NA	R1	5h
AC022028.3	Rest	R1_5h	NA	R1	5h
AC022107.1	Rest	R1_5h	1	R1	5h
AC022137.3	Rest	R1_5h	NA	R1	5h
AC022140.2	Rest	R1_5h	NA	R1	5h
AC022211.4	Rest	R1_5h	1	R1	5h
AC022296.1	Rest	R1_5h	NA	R1	5h
AC022336.3	Rest	R1_5h	0	R1	5h
AC022384.1	Rest	R1_5h	NA	R1	5h
AC022384.2	Rest	R1_5h	NA	R1	5h
AC022400.6	Rest	R1_5h	0.5	R1	5h
AC022400.7	Rest	R1_5h	0.5	R1	5h
AC022400.8	Rest	R1_5h	NA	R1	5h
AC022413.1	Rest	R1_5h	NA	R1	5h
AC022414.1	Rest	R1_5h	NA	R1	5h
AC022415.2	Rest	R1_5h	NA	R1	5h
AC022417.1	Rest	R1_5h	NA	R1	5h
AC022418.1	Rest	R1_5h	NA	R1	5h
AC022440.1	Rest	R1_5h	NA	R1	5h
AC022497.1	Rest	R1_5h	NA	R1	5h
AC022506.1	Rest	R1_5h	NA	R1	5h
AC022513.1	Rest	R1_5h	NA	R1	5h
AC022532.1	Rest	R1_5h	NA	R1	5h
AC022743.1	Rest	R1_5h	NA	R1	5h
AC022826.2	Rest	R1_5h	NA	R1	5h
AC022868.2	Rest	R1_5h	NA	R1	5h
AC022919.1	Rest	R1_5h	1	R1	5h
AC022973.1	Rest	R1_5h	0.428571428571428	R1	5h
AC023024.2	Rest	R1_5h	1	R1	5h
AC023050.2	Rest	R1_5h	NA	R1	5h
AC023055.1	Rest	R1_5h	NA	R1	5h
AC023090.2	Rest	R1_5h	Inf	R1	5h
AC023128.3	Rest	R1_5h	NA	R1	5h
AC023271.1	Rest	R1_5h	NA	R1	5h
AC023300.3	Rest	R1_5h	NA	R1	5h
AC023490.1	Rest	R1_5h	NA	R1	5h
AC023490.5	Rest	R1_5h	NA	R1	5h
AC023491.1	Rest	R1_5h	NA	R1	5h
AC023491.2	Rest	R1_5h	NA	R1	5h
AC023509.4	Rest	R1_5h	NA	R1	5h
AC023781.1	Rest	R1_5h	NA	R1	5h
AC023950.1	Rest	R1_5h	NA	R1	5h
AC024023.1	Rest	R1_5h	NA	R1	5h
AC024060.1	Rest	R1_5h	NA	R1	5h
AC024561.1	Rest	R1_5h	NA	R1	5h
AC024580.1	Rest	R1_5h	0	R1	5h
AC024580.2	Rest	R1_5h	NA	R1	5h
AC024589.2	Rest	R1_5h	NA	R1	5h
AC024592.3	Rest	R1_5h	NA	R1	5h
AC024595.1	Rest	R1_5h	NA	R1	5h
AC024940.2	Rest	R1_5h	NA	R1	5h
AC025031.5	Rest	R1_5h	1	R1	5h
AC025034.2	Rest	R1_5h	NA	R1	5h
AC025039.1	Rest	R1_5h	NA	R1	5h
AC025125.1	Rest	R1_5h	NA	R1	5h
AC025165.3	Rest	R1_5h	NA	R1	5h
AC025183.4	Rest	R1_5h	NA	R1	5h
AC025188.2	Rest	R1_5h	NA	R1	5h
AC025188.3	Rest	R1_5h	NA	R1	5h
AC025262.2	Rest	R1_5h	NA	R1	5h
AC025263.2	Rest	R1_5h	NA	R1	5h
AC025263.3	Rest	R1_5h	NA	R1	5h
AC025268.1	Rest	R1_5h	NA	R1	5h
AC025283.2	Rest	R1_5h	NA	R1	5h
AC025287.1	Rest	R1_5h	NA	R1	5h
AC025287.4	Rest	R1_5h	NA	R1	5h
AC025362.1	Rest	R1_5h	NA	R1	5h
AC025442.2	Rest	R1_5h	0	R1	5h
AC025614.1	Rest	R1_5h	NA	R1	5h
AC025678.3	Rest	R1_5h	0	R1	5h
AC025750.2	Rest	R1_5h	NA	R1	5h
AC025809.2	Rest	R1_5h	NA	R1	5h
AC026100.1	Rest	R1_5h	NA	R1	5h
AC026316.4	Rest	R1_5h	NA	R1	5h
AC026318.1	Rest	R1_5h	NA	R1	5h
AC026355.1	Rest	R1_5h	NA	R1	5h
AC026410.4	Rest	R1_5h	NA	R1	5h
AC026422.1	Rest	R1_5h	NA	R1	5h
AC026464.1	Rest	R1_5h	NA	R1	5h
AC026464.3	Rest	R1_5h	NA	R1	5h
AC026464.4	Rest	R1_5h	NA	R1	5h
AC026464.6	Rest	R1_5h	NA	R1	5h
AC026468.1	Rest	R1_5h	NA	R1	5h
AC026671.1	Rest	R1_5h	NA	R1	5h
AC026740.3	Rest	R1_5h	NA	R1	5h
AC026748.1	Rest	R1_5h	NA	R1	5h
AC026765.1	Rest	R1_5h	NA	R1	5h
AC026784.2	Rest	R1_5h	NA	R1	5h
AC026786.1	Rest	R1_5h	NA	R1	5h
AC026797.1	Rest	R1_5h	NA	R1	5h
AC026887.1	Rest	R1_5h	NA	R1	5h
AC026954.2	Rest	R1_5h	NA	R1	5h
AC027097.1	Rest	R1_5h	1	R1	5h
AC027176.3	Rest	R1_5h	NA	R1	5h
AC027279.3	Rest	R1_5h	NA	R1	5h
AC027279.4	Rest	R1_5h	NA	R1	5h
AC027335.2	Rest	R1_5h	NA	R1	5h
AC027544.1	Rest	R1_5h	1	R1	5h
AC027559.1	Rest	R1_5h	NA	R1	5h
AC027601.5	Rest	R1_5h	NA	R1	5h
AC027682.7	Rest	R1_5h	NA	R1	5h
AC027796.3	Rest	R1_5h	NA	R1	5h
AC032044.2	Rest	R1_5h	NA	R1	5h
AC034102.2	Rest	R1_5h	NA	R1	5h
AC034186.1	Rest	R1_5h	NA	R1	5h
AC034186.2	Rest	R1_5h	NA	R1	5h
AC034216.1	Rest	R1_5h	NA	R1	5h
AC034229.5	Rest	R1_5h	NA	R1	5h
AC034229.6	Rest	R1_5h	0	R1	5h
AC036214.3	Rest	R1_5h	NA	R1	5h
AC037459.1	Rest	R1_5h	NA	R1	5h
AC041040.1	Rest	R1_5h	NA	R1	5h
AC044913.1	Rest	R1_5h	NA	R1	5h
AC046158.3	Rest	R1_5h	NA	R1	5h
AC046158.4	Rest	R1_5h	NA	R1	5h
AC046185.3	Rest	R1_5h	NA	R1	5h
AC048338.1	Rest	R1_5h	NA	R1	5h
AC048338.2	Rest	R1_5h	NA	R1	5h
AC048380.2	Rest	R1_5h	1	R1	5h
AC048380.3	Rest	R1_5h	NA	R1	5h
AC051619.9	Rest	R1_5h	NA	R1	5h
AC051649.2	Rest	R1_5h	NA	R1	5h
AC051649.3	Rest	R1_5h	NA	R1	5h
AC053503.6	Rest	R1_5h	NA	R1	5h
AC053503.7	Rest	R1_5h	NA	R1	5h
AC053527.1	Rest	R1_5h	0	R1	5h
AC055733.4	Rest	R1_5h	NA	R1	5h
AC055811.2	Rest	R1_5h	NA	R1	5h
AC055839.2	Rest	R1_5h	NA	R1	5h
AC055866.1	Rest	R1_5h	NA	R1	5h
AC058822.1	Rest	R1_5h	NA	R1	5h
AC061709.1	Rest	R1_5h	NA	R1	5h
AC061965.1	Rest	R1_5h	NA	R1	5h
AC061992.1	Rest	R1_5h	1	R1	5h
AC061997.1	Rest	R1_5h	NA	R1	5h
AC061999.1	Rest	R1_5h	NA	R1	5h
AC063961.1	Rest	R1_5h	NA	R1	5h
AC063965.1	Rest	R1_5h	NA	R1	5h
AC064805.1	Rest	R1_5h	NA	R1	5h
AC064853.2	Rest	R1_5h	NA	R1	5h
AC064859.1	Rest	R1_5h	NA	R1	5h
AC064871.1	Rest	R1_5h	NA	R1	5h
AC066615.1	Rest	R1_5h	NA	R1	5h
AC067752.1	Rest	R1_5h	NA	R1	5h
AC067863.2	Rest	R1_5h	NA	R1	5h
AC067930.5	Rest	R1_5h	0	R1	5h
AC067931.1	Rest	R1_5h	1	R1	5h
AC067931.2	Rest	R1_5h	NA	R1	5h
AC067968.1	Rest	R1_5h	NA	R1	5h
AC068057.2	Rest	R1_5h	NA	R1	5h
AC068213.1	Rest	R1_5h	NA	R1	5h
AC068234.1	Rest	R1_5h	NA	R1	5h
AC068254.2	Rest	R1_5h	NA	R1	5h
AC068299.1	Rest	R1_5h	NA	R1	5h
AC068299.2	Rest	R1_5h	NA	R1	5h
AC068448.1	Rest	R1_5h	NA	R1	5h
AC068491.4	Rest	R1_5h	Inf	R1	5h
AC068531.1	Rest	R1_5h	NA	R1	5h
AC068533.4	Rest	R1_5h	NA	R1	5h
AC068544.1	Rest	R1_5h	NA	R1	5h
AC068580.4	Rest	R1_5h	NA	R1	5h
AC068631.2	Rest	R1_5h	NA	R1	5h
AC068724.2	Rest	R1_5h	NA	R1	5h
AC068775.1	Rest	R1_5h	NA	R1	5h
AC068790.1	Rest	R1_5h	NA	R1	5h
AC068790.8	Rest	R1_5h	NA	R1	5h
AC068831.7	Rest	R1_5h	1	R1	5h
AC068860.1	Rest	R1_5h	NA	R1	5h
AC068870.3	Rest	R1_5h	NA	R1	5h
AC068880.4	Rest	R1_5h	NA	R1	5h
AC068880.5	Rest	R1_5h	NA	R1	5h
AC068946.1	Rest	R1_5h	NA	R1	5h
AC068946.2	Rest	R1_5h	NA	R1	5h
AC069157.2	Rest	R1_5h	NA	R1	5h
AC069223.1	Rest	R1_5h	NA	R1	5h
AC069257.3	Rest	R1_5h	NA	R1	5h
AC069285.1	Rest	R1_5h	NA	R1	5h
AC069288.1	Rest	R1_5h	NA	R1	5h
AC069368.1	Rest	R1_5h	NA	R1	5h
AC069444.2	Rest	R1_5h	NA	R1	5h
AC069504.1	Rest	R1_5h	NA	R1	5h
AC069528.2	Rest	R1_5h	NA	R1	5h
AC069542.2	Rest	R1_5h	NA	R1	5h
AC069547.1	Rest	R1_5h	NA	R1	5h
AC073065.2	Rest	R1_5h	NA	R1	5h
AC073111.4	Rest	R1_5h	NA	R1	5h
AC073130.1	Rest	R1_5h	NA	R1	5h
AC073130.3	Rest	R1_5h	NA	R1	5h
AC073140.1	Rest	R1_5h	Inf	R1	5h
AC073149.1	Rest	R1_5h	NA	R1	5h
AC073255.1	Rest	R1_5h	NA	R1	5h
AC073308.1	Rest	R1_5h	NA	R1	5h
AC073342.3	Rest	R1_5h	NA	R1	5h
AC073346.2	Rest	R1_5h	NA	R1	5h
AC073348.1	Rest	R1_5h	NA	R1	5h
AC073349.1	Rest	R1_5h	NA	R1	5h
AC073418.1	Rest	R1_5h	NA	R1	5h
AC073439.1	Rest	R1_5h	NA	R1	5h
AC073476.4	Rest	R1_5h	NA	R1	5h
AC073530.2	Rest	R1_5h	NA	R1	5h
AC073548.1	Rest	R1_5h	NA	R1	5h
AC073585.2	Rest	R1_5h	NA	R1	5h
AC073610.2	Rest	R1_5h	NA	R1	5h
AC073612.1	Rest	R1_5h	NA	R1	5h
AC073875.1	Rest	R1_5h	NA	R1	5h
AC073896.1	Rest	R1_5h	NA	R1	5h
AC074029.4	Rest	R1_5h	NA	R1	5h
AC074091.1	Rest	R1_5h	NA	R1	5h
AC074143.1	Rest	R1_5h	NA	R1	5h
AC074194.2	Rest	R1_5h	1	R1	5h
AC076966.1	Rest	R1_5h	NA	R1	5h
AC078785.1	Rest	R1_5h	NA	R1	5h
AC078843.1	Rest	R1_5h	NA	R1	5h
AC078860.1	Rest	R1_5h	0	R1	5h
AC078881.2	Rest	R1_5h	NA	R1	5h
AC078883.3	Rest	R1_5h	NA	R1	5h
AC078927.1	Rest	R1_5h	NA	R1	5h
AC079169.1	Rest	R1_5h	NA	R1	5h
AC079173.1	Rest	R1_5h	0	R1	5h
AC079228.1	Rest	R1_5h	NA	R1	5h
AC079248.3	Rest	R1_5h	NA	R1	5h
AC079316.2	Rest	R1_5h	NA	R1	5h
AC079331.1	Rest	R1_5h	0	R1	5h
AC079331.2	Rest	R1_5h	1	R1	5h
AC079336.6	Rest	R1_5h	NA	R1	5h
AC079336.7	Rest	R1_5h	NA	R1	5h
AC079416.1	Rest	R1_5h	NA	R1	5h
AC079447.1	Rest	R1_5h	NA	R1	5h
AC079460.1	Rest	R1_5h	NA	R1	5h
AC079594.2	Rest	R1_5h	NA	R1	5h
AC079602.1	Rest	R1_5h	NA	R1	5h
AC079612.1	Rest	R1_5h	NA	R1	5h
AC079753.1	Rest	R1_5h	NA	R1	5h
AC079777.1	Rest	R1_5h	NA	R1	5h
AC079799.2	Rest	R1_5h	NA	R1	5h
AC079802.1	Rest	R1_5h	NA	R1	5h
AC079926.1	Rest	R1_5h	NA	R1	5h
AC079945.1	Rest	R1_5h	NA	R1	5h
AC079969.1	Rest	R1_5h	NA	R1	5h
AC080037.1	Rest	R1_5h	0	R1	5h
AC080038.3	Rest	R1_5h	NA	R1	5h
AC080080.1	Rest	R1_5h	NA	R1	5h
AC080080.2	Rest	R1_5h	NA	R1	5h
AC080089.1	Rest	R1_5h	NA	R1	5h
AC080100.1	Rest	R1_5h	NA	R1	5h
AC080188.2	Rest	R1_5h	1	R1	5h
AC083800.1	Rest	R1_5h	NA	R1	5h
AC083843.4	Rest	R1_5h	1	R1	5h
AC083867.1	Rest	R1_5h	NA	R1	5h
AC083964.2	Rest	R1_5h	NA	R1	5h
AC083977.1	Rest	R1_5h	NA	R1	5h
AC084026.3	Rest	R1_5h	NA	R1	5h
AC084121.11	Rest	R1_5h	NA	R1	5h
AC084121.12	Rest	R1_5h	NA	R1	5h
AC084121.13	Rest	R1_5h	NA	R1	5h
AC084121.6	Rest	R1_5h	NA	R1	5h
AC084121.7	Rest	R1_5h	NA	R1	5h
AC084121.8	Rest	R1_5h	NA	R1	5h
AC084121.9	Rest	R1_5h	NA	R1	5h
AC084123.1	Rest	R1_5h	NA	R1	5h
AC084759.3	Rest	R1_5h	NA	R1	5h
AC084876.2	Rest	R1_5h	NA	R1	5h
AC087045.3	Rest	R1_5h	NA	R1	5h
AC087164.2	Rest	R1_5h	NA	R1	5h
AC087289.3	Rest	R1_5h	NA	R1	5h
AC087379.2	Rest	R1_5h	NA	R1	5h
AC087441.1	Rest	R1_5h	0	R1	5h
AC087632.1	Rest	R1_5h	NA	R1	5h
AC087632.2	Rest	R1_5h	0	R1	5h
AC087639.1	Rest	R1_5h	NA	R1	5h
AC087645.3	Rest	R1_5h	NA	R1	5h
AC087698.1	Rest	R1_5h	NA	R1	5h
AC087721.2	Rest	R1_5h	NA	R1	5h
AC087741.3	Rest	R1_5h	1	R1	5h
AC087762.2	Rest	R1_5h	NA	R1	5h
AC087821.1	Rest	R1_5h	NA	R1	5h
AC087863.1	Rest	R1_5h	NA	R1	5h
AC087893.1	Rest	R1_5h	NA	R1	5h
AC087893.3	Rest	R1_5h	NA	R1	5h
AC087894.1	Rest	R1_5h	NA	R1	5h
AC090022.1	Rest	R1_5h	NA	R1	5h
AC090181.3	Rest	R1_5h	0	R1	5h
AC090227.1	Rest	R1_5h	NA	R1	5h
AC090227.2	Rest	R1_5h	NA	R1	5h
AC090286.2	Rest	R1_5h	NA	R1	5h
AC090287.1	Rest	R1_5h	NA	R1	5h
AC090360.1	Rest	R1_5h	NA	R1	5h
AC090373.1	Rest	R1_5h	1	R1	5h
AC090386.2	Rest	R1_5h	NA	R1	5h
AC090425.1	Rest	R1_5h	NA	R1	5h
AC090506.2	Rest	R1_5h	NA	R1	5h
AC090517.4	Rest	R1_5h	NA	R1	5h
AC090527.2	Rest	R1_5h	NA	R1	5h
AC090571.1	Rest	R1_5h	0	R1	5h
AC090574.1	Rest	R1_5h	NA	R1	5h
AC090616.6	Rest	R1_5h	NA	R1	5h
AC090643.1	Rest	R1_5h	NA	R1	5h
AC090643.2	Rest	R1_5h	NA	R1	5h
AC090679.1	Rest	R1_5h	NA	R1	5h
AC090740.1	Rest	R1_5h	NA	R1	5h
AC090772.4	Rest	R1_5h	1	R1	5h
AC090821.1	Rest	R1_5h	NA	R1	5h
AC090919.1	Rest	R1_5h	NA	R1	5h
AC090950.2	Rest	R1_5h	NA	R1	5h
AC090953.2	Rest	R1_5h	NA	R1	5h
AC090984.1	Rest	R1_5h	NA	R1	5h
AC090985.1	Rest	R1_5h	NA	R1	5h
AC091057.6	Rest	R1_5h	1	R1	5h
AC091059.2	Rest	R1_5h	NA	R1	5h
AC091060.1	Rest	R1_5h	0	R1	5h
AC091074.1	Rest	R1_5h	NA	R1	5h
AC091132.3	Rest	R1_5h	NA	R1	5h
AC091133.2	Rest	R1_5h	NA	R1	5h
AC091152.4	Rest	R1_5h	NA	R1	5h
AC091163.2	Rest	R1_5h	NA	R1	5h
AC091167.2	Rest	R1_5h	NA	R1	5h
AC091167.6	Rest	R1_5h	NA	R1	5h
AC091167.7	Rest	R1_5h	NA	R1	5h
AC091179.3	Rest	R1_5h	NA	R1	5h
AC091179.4	Rest	R1_5h	NA	R1	5h
AC091181.1	Rest	R1_5h	1.33333333333333	R1	5h
AC091304.1	Rest	R1_5h	NA	R1	5h
AC091304.6	Rest	R1_5h	NA	R1	5h
AC091304.9	Rest	R1_5h	NA	R1	5h
AC091305.1	Rest	R1_5h	NA	R1	5h
AC091390.4	Rest	R1_5h	1	R1	5h
AC091516.1	Rest	R1_5h	NA	R1	5h
AC091551.1	Rest	R1_5h	NA	R1	5h
AC091825.1	Rest	R1_5h	NA	R1	5h
AC091825.2	Rest	R1_5h	NA	R1	5h
AC091825.3	Rest	R1_5h	NA	R1	5h
AC091832.1	Rest	R1_5h	NA	R1	5h
AC091895.1	Rest	R1_5h	NA	R1	5h
AC091903.1	Rest	R1_5h	NA	R1	5h
AC091905.1	Rest	R1_5h	NA	R1	5h
AC091905.2	Rest	R1_5h	NA	R1	5h
AC091905.3	Rest	R1_5h	Inf	R1	5h
AC091905.4	Rest	R1_5h	NA	R1	5h
AC091912.2	Rest	R1_5h	NA	R1	5h
AC091925.1	Rest	R1_5h	NA	R1	5h
AC091925.2	Rest	R1_5h	0	R1	5h
AC091932.2	Rest	R1_5h	NA	R1	5h
AC091932.3	Rest	R1_5h	NA	R1	5h
AC091932.4	Rest	R1_5h	NA	R1	5h
AC091941.1	Rest	R1_5h	NA	R1	5h
AC091953.2	Rest	R1_5h	NA	R1	5h
AC091953.3	Rest	R1_5h	NA	R1	5h
AC091953.4	Rest	R1_5h	NA	R1	5h
AC091953.5	Rest	R1_5h	NA	R1	5h
AC091953.6	Rest	R1_5h	NA	R1	5h
AC091959.3	Rest	R1_5h	NA	R1	5h
AC091965.5	Rest	R1_5h	0.666666666666667	R1	5h
AC091973.1	Rest	R1_5h	NA	R1	5h
AC092017.3	Rest	R1_5h	NA	R1	5h
AC092042.3	Rest	R1_5h	NA	R1	5h
AC092073.1	Rest	R1_5h	NA	R1	5h
AC092111.3	Rest	R1_5h	NA	R1	5h
AC092117.2	Rest	R1_5h	0	R1	5h
AC092118.1	Rest	R1_5h	NA	R1	5h
AC092143.1	Rest	R1_5h	NA	R1	5h
AC092156.1	Rest	R1_5h	NA	R1	5h
AC092159.4	Rest	R1_5h	NA	R1	5h
AC092162.3	Rest	R1_5h	NA	R1	5h
AC092169.1	Rest	R1_5h	NA	R1	5h
AC092171.3	Rest	R1_5h	NA	R1	5h
AC092184.1	Rest	R1_5h	NA	R1	5h
AC092184.2	Rest	R1_5h	NA	R1	5h
AC092279.2	Rest	R1_5h	1	R1	5h
AC092324.1	Rest	R1_5h	NA	R1	5h
AC092329.3	Rest	R1_5h	NA	R1	5h
AC092365.1	Rest	R1_5h	NA	R1	5h
AC092384.1	Rest	R1_5h	NA	R1	5h
AC092435.4	Rest	R1_5h	NA	R1	5h
AC092437.1	Rest	R1_5h	NA	R1	5h
AC092442.1	Rest	R1_5h	NA	R1	5h
AC092535.1	Rest	R1_5h	Inf	R1	5h
AC092587.1	Rest	R1_5h	NA	R1	5h
AC092608.2	Rest	R1_5h	NA	R1	5h
AC092608.3	Rest	R1_5h	NA	R1	5h
AC092630.1	Rest	R1_5h	Inf	R1	5h
AC092645.1	Rest	R1_5h	NA	R1	5h
AC092647.5	Rest	R1_5h	NA	R1	5h
AC092653.2	Rest	R1_5h	0	R1	5h
AC092654.1	Rest	R1_5h	NA	R1	5h
AC092692.1	Rest	R1_5h	NA	R1	5h
AC092718.3	Rest	R1_5h	1	R1	5h
AC092718.8	Rest	R1_5h	NA	R1	5h
AC092814.1	Rest	R1_5h	NA	R1	5h
AC092835.1	Rest	R1_5h	NA	R1	5h
AC092848.1	Rest	R1_5h	NA	R1	5h
AC092881.1	Rest	R1_5h	NA	R1	5h
AC092919.2	Rest	R1_5h	NA	R1	5h
AC092960.1	Rest	R1_5h	NA	R1	5h
AC092960.2	Rest	R1_5h	0	R1	5h
AC092999.1	Rest	R1_5h	NA	R1	5h
AC093012.1	Rest	R1_5h	NA	R1	5h
AC093155.3	Rest	R1_5h	NA	R1	5h
AC093157.3	Rest	R1_5h	NA	R1	5h
AC093249.6	Rest	R1_5h	Inf	R1	5h
AC093295.1	Rest	R1_5h	NA	R1	5h
AC093298.1	Rest	R1_5h	NA	R1	5h
AC093323.1	Rest	R1_5h	1.25	R1	5h
AC093323.2	Rest	R1_5h	NA	R1	5h
AC093323.3	Rest	R1_5h	NA	R1	5h
AC093330.2	Rest	R1_5h	NA	R1	5h
AC093416.1	Rest	R1_5h	NA	R1	5h
AC093416.2	Rest	R1_5h	NA	R1	5h
AC093458.2	Rest	R1_5h	NA	R1	5h
AC093503.3	Rest	R1_5h	NA	R1	5h
AC093512.2	Rest	R1_5h	NA	R1	5h
AC093525.1	Rest	R1_5h	NA	R1	5h
AC093525.10	Rest	R1_5h	NA	R1	5h
AC093525.2	Rest	R1_5h	NA	R1	5h
AC093525.8	Rest	R1_5h	NA	R1	5h
AC093525.9	Rest	R1_5h	NA	R1	5h
AC093535.2	Rest	R1_5h	NA	R1	5h
AC093578.2	Rest	R1_5h	Inf	R1	5h
AC093583.1	Rest	R1_5h	NA	R1	5h
AC093605.1	Rest	R1_5h	NA	R1	5h
AC093642.2	Rest	R1_5h	NA	R1	5h
AC093648.1	Rest	R1_5h	NA	R1	5h
AC093668.1	Rest	R1_5h	NA	R1	5h
AC093671.1	Rest	R1_5h	NA	R1	5h
AC093775.1	Rest	R1_5h	NA	R1	5h
AC093826.2	Rest	R1_5h	NA	R1	5h
AC093827.5	Rest	R1_5h	NA	R1	5h
AC093831.2	Rest	R1_5h	NA	R1	5h
AC093840.1	Rest	R1_5h	NA	R1	5h
AC093872.1	Rest	R1_5h	NA	R1	5h
AC093875.1	Rest	R1_5h	NA	R1	5h
AC093884.1	Rest	R1_5h	NA	R1	5h
AC093899.2	Rest	R1_5h	NA	R1	5h
AC093908.1	Rest	R1_5h	NA	R1	5h
AC093909.6	Rest	R1_5h	NA	R1	5h
AC094019.1	Rest	R1_5h	1	R1	5h
AC095032.1	Rest	R1_5h	NA	R1	5h
AC095353.1	Rest	R1_5h	NA	R1	5h
AC096537.2	Rest	R1_5h	NA	R1	5h
AC096552.1	Rest	R1_5h	NA	R1	5h
AC096570.1	Rest	R1_5h	NA	R1	5h
AC096587.1	Rest	R1_5h	NA	R1	5h
AC096587.2	Rest	R1_5h	NA	R1	5h
AC096656.1	Rest	R1_5h	NA	R1	5h
AC096667.1	Rest	R1_5h	NA	R1	5h
AC096720.2	Rest	R1_5h	NA	R1	5h
AC096743.1	Rest	R1_5h	NA	R1	5h
AC096887.2	Rest	R1_5h	NA	R1	5h
AC097104.1	Rest	R1_5h	NA	R1	5h
AC097105.1	Rest	R1_5h	NA	R1	5h
AC097372.2	Rest	R1_5h	1	R1	5h
AC097372.3	Rest	R1_5h	NA	R1	5h
AC097376.1	Rest	R1_5h	NA	R1	5h
AC097381.1	Rest	R1_5h	NA	R1	5h
AC097460.3	Rest	R1_5h	0	R1	5h
AC097520.1	Rest	R1_5h	NA	R1	5h
AC097625.2	Rest	R1_5h	NA	R1	5h
AC097634.4	Rest	R1_5h	NA	R1	5h
AC097636.2	Rest	R1_5h	NA	R1	5h
AC097637.1	Rest	R1_5h	NA	R1	5h
AC097637.2	Rest	R1_5h	NA	R1	5h
AC098476.1	Rest	R1_5h	NA	R1	5h
AC098484.3	Rest	R1_5h	NA	R1	5h
AC098588.1	Rest	R1_5h	NA	R1	5h
AC098588.3	Rest	R1_5h	NA	R1	5h
AC098591.1	Rest	R1_5h	0	R1	5h
AC098650.1	Rest	R1_5h	NA	R1	5h
AC098679.3	Rest	R1_5h	NA	R1	5h
AC098679.4	Rest	R1_5h	NA	R1	5h
AC098818.3	Rest	R1_5h	NA	R1	5h
AC098969.1	Rest	R1_5h	NA	R1	5h
AC099331.1	Rest	R1_5h	NA	R1	5h
AC099489.1	Rest	R1_5h	NA	R1	5h
AC099522.1	Rest	R1_5h	NA	R1	5h
AC099537.1	Rest	R1_5h	NA	R1	5h
AC099552.4	Rest	R1_5h	NA	R1	5h
AC099667.1	Rest	R1_5h	NA	R1	5h
AC099677.5	Rest	R1_5h	0	R1	5h
AC099677.6	Rest	R1_5h	NA	R1	5h
AC099677.7	Rest	R1_5h	NA	R1	5h
AC099689.1	Rest	R1_5h	NA	R1	5h
AC099782.2	Rest	R1_5h	NA	R1	5h
AC099804.1	Rest	R1_5h	1	R1	5h
AC099811.2	Rest	R1_5h	NA	R1	5h
AC099850.2	Rest	R1_5h	NA	R1	5h
AC100756.3	Rest	R1_5h	NA	R1	5h
AC100778.3	Rest	R1_5h	NA	R1	5h
AC100788.2	Rest	R1_5h	NA	R1	5h
AC100803.1	Rest	R1_5h	NA	R1	5h
AC100807.1	Rest	R1_5h	NA	R1	5h
AC100834.1	Rest	R1_5h	NA	R1	5h
AC100858.3	Rest	R1_5h	NA	R1	5h
AC100868.1	Rest	R1_5h	NA	R1	5h
AC100872.1	Rest	R1_5h	NA	R1	5h
AC102797.2	Rest	R1_5h	NA	R1	5h
AC102945.2	Rest	R1_5h	1	R1	5h
AC103725.1	Rest	R1_5h	NA	R1	5h
AC103740.1	Rest	R1_5h	NA	R1	5h
AC103798.1	Rest	R1_5h	NA	R1	5h
AC103996.1	Rest	R1_5h	NA	R1	5h
AC104066.1	Rest	R1_5h	NA	R1	5h
AC104070.1	Rest	R1_5h	NA	R1	5h
AC104109.3	Rest	R1_5h	NA	R1	5h
AC104212.1	Rest	R1_5h	NA	R1	5h
AC104260.2	Rest	R1_5h	NA	R1	5h
AC104304.1	Rest	R1_5h	NA	R1	5h
AC104361.1	Rest	R1_5h	NA	R1	5h
AC104389.1	Rest	R1_5h	NA	R1	5h
AC104389.6	Rest	R1_5h	NA	R1	5h
AC104389.7	Rest	R1_5h	NA	R1	5h
AC104446.1	Rest	R1_5h	NA	R1	5h
AC104446.3	Rest	R1_5h	NA	R1	5h
AC104447.1	Rest	R1_5h	1	R1	5h
AC104450.1	Rest	R1_5h	Inf	R1	5h
AC104452.1	Rest	R1_5h	NA	R1	5h
AC104532.1	Rest	R1_5h	NA	R1	5h
AC104574.1	Rest	R1_5h	NA	R1	5h
AC104581.3	Rest	R1_5h	NA	R1	5h
AC104581.4	Rest	R1_5h	0	R1	5h
AC104623.2	Rest	R1_5h	NA	R1	5h
AC104701.1	Rest	R1_5h	NA	R1	5h
AC104791.2	Rest	R1_5h	NA	R1	5h
AC104794.1	Rest	R1_5h	NA	R1	5h
AC104820.1	Rest	R1_5h	NA	R1	5h
AC104843.3	Rest	R1_5h	NA	R1	5h
AC104971.1	Rest	R1_5h	NA	R1	5h
AC104982.1	Rest	R1_5h	NA	R1	5h
AC104985.3	Rest	R1_5h	NA	R1	5h
AC105052.1	Rest	R1_5h	NA	R1	5h
AC105052.3	Rest	R1_5h	NA	R1	5h
AC105074.1	Rest	R1_5h	NA	R1	5h
AC105081.1	Rest	R1_5h	NA	R1	5h
AC105101.1	Rest	R1_5h	NA	R1	5h
AC105114.1	Rest	R1_5h	NA	R1	5h
AC105213.1	Rest	R1_5h	NA	R1	5h
AC105219.1	Rest	R1_5h	1	R1	5h
AC105235.1	Rest	R1_5h	NA	R1	5h
AC105339.2	Rest	R1_5h	1	R1	5h
AC105339.5	Rest	R1_5h	NA	R1	5h
AC105749.1	Rest	R1_5h	NA	R1	5h
AC106037.1	Rest	R1_5h	NA	R1	5h
AC106730.2	Rest	R1_5h	NA	R1	5h
AC106754.2	Rest	R1_5h	NA	R1	5h
AC106774.4	Rest	R1_5h	NA	R1	5h
AC106873.2	Rest	R1_5h	NA	R1	5h
AC106873.3	Rest	R1_5h	NA	R1	5h
AC106873.4	Rest	R1_5h	NA	R1	5h
AC106873.5	Rest	R1_5h	0	R1	5h
AC106873.6	Rest	R1_5h	NA	R1	5h
AC106873.7	Rest	R1_5h	0	R1	5h
AC106875.1	Rest	R1_5h	NA	R1	5h
AC107024.1	Rest	R1_5h	NA	R1	5h
AC107033.1	Rest	R1_5h	NA	R1	5h
AC107204.1	Rest	R1_5h	NA	R1	5h
AC107294.2	Rest	R1_5h	NA	R1	5h
AC107376.1	Rest	R1_5h	NA	R1	5h
AC107390.1	Rest	R1_5h	NA	R1	5h
AC107871.1	Rest	R1_5h	NA	R1	5h
AC107896.1	Rest	R1_5h	NA	R1	5h
AC107959.5	Rest	R1_5h	NA	R1	5h
AC107982.1	Rest	R1_5h	NA	R1	5h
AC108065.1	Rest	R1_5h	NA	R1	5h
AC108065.2	Rest	R1_5h	NA	R1	5h
AC108215.1	Rest	R1_5h	NA	R1	5h
AC108713.1	Rest	R1_5h	NA	R1	5h
AC108726.1	Rest	R1_5h	NA	R1	5h
AC108863.1	Rest	R1_5h	Inf	R1	5h
AC108941.2	Rest	R1_5h	NA	R1	5h
AC109322.1	Rest	R1_5h	1	R1	5h
AC109326.1	Rest	R1_5h	1	R1	5h
AC109454.4	Rest	R1_5h	NA	R1	5h
AC109486.2	Rest	R1_5h	NA	R1	5h
AC109486.3	Rest	R1_5h	NA	R1	5h
AC110275.1	Rest	R1_5h	NA	R1	5h
AC110285.1	Rest	R1_5h	NA	R1	5h
AC110285.6	Rest	R1_5h	Inf	R1	5h
AC110769.3	Rest	R1_5h	0	R1	5h
AC110774.1	Rest	R1_5h	NA	R1	5h
AC110801.1	Rest	R1_5h	NA	R1	5h
AC111170.3	Rest	R1_5h	0.5	R1	5h
AC112128.1	Rest	R1_5h	NA	R1	5h
AC112200.1	Rest	R1_5h	NA	R1	5h
AC112200.2	Rest	R1_5h	NA	R1	5h
AC112204.3	Rest	R1_5h	NA	R1	5h
AC112218.1	Rest	R1_5h	NA	R1	5h
AC112243.1	Rest	R1_5h	NA	R1	5h
AC112255.1	Rest	R1_5h	NA	R1	5h
AC112484.4	Rest	R1_5h	NA	R1	5h
AC112497.1	Rest	R1_5h	NA	R1	5h
AC112497.2	Rest	R1_5h	NA	R1	5h
AC112504.1	Rest	R1_5h	NA	R1	5h
AC112504.2	Rest	R1_5h	NA	R1	5h
AC112694.1	Rest	R1_5h	NA	R1	5h
AC112702.1	Rest	R1_5h	NA	R1	5h
AC112721.2	Rest	R1_5h	NA	R1	5h
AC112786.1	Rest	R1_5h	NA	R1	5h
AC112786.2	Rest	R1_5h	NA	R1	5h
AC113174.2	Rest	R1_5h	NA	R1	5h
AC113189.9	Rest	R1_5h	NA	R1	5h
AC113208.1	Rest	R1_5h	NA	R1	5h
AC113208.3	Rest	R1_5h	NA	R1	5h
AC113340.2	Rest	R1_5h	NA	R1	5h
AC113348.1	Rest	R1_5h	NA	R1	5h
AC113410.3	Rest	R1_5h	0.6	R1	5h
AC113554.1	Rest	R1_5h	NA	R1	5h
AC114296.1	Rest	R1_5h	NA	R1	5h
AC114324.1	Rest	R1_5h	NA	R1	5h
AC114490.3	Rest	R1_5h	NA	R1	5h
AC114498.2	Rest	R1_5h	NA	R1	5h
AC114546.3	Rest	R1_5h	NA	R1	5h
AC114546.4	Rest	R1_5h	NA	R1	5h
AC114748.1	Rest	R1_5h	Inf	R1	5h
AC114778.1	Rest	R1_5h	NA	R1	5h
AC114798.1	Rest	R1_5h	NA	R1	5h
AC114940.2	Rest	R1_5h	Inf	R1	5h
AC115085.1	Rest	R1_5h	NA	R1	5h
AC115088.1	Rest	R1_5h	1	R1	5h
AC115220.1	Rest	R1_5h	NA	R1	5h
AC115284.2	Rest	R1_5h	NA	R1	5h
AC115284.3	Rest	R1_5h	NA	R1	5h
AC115618.3	Rest	R1_5h	NA	R1	5h
AC116353.1	Rest	R1_5h	NA	R1	5h
AC116362.2	Rest	R1_5h	NA	R1	5h
AC116366.3	Rest	R1_5h	NA	R1	5h
AC116407.3	Rest	R1_5h	NA	R1	5h
AC116407.4	Rest	R1_5h	Inf	R1	5h
AC116456.2	Rest	R1_5h	NA	R1	5h
AC116563.2	Rest	R1_5h	NA	R1	5h
AC116913.2	Rest	R1_5h	NA	R1	5h
AC117378.1	Rest	R1_5h	NA	R1	5h
AC117415.1	Rest	R1_5h	NA	R1	5h
AC117415.2	Rest	R1_5h	NA	R1	5h
AC117457.1	Rest	R1_5h	NA	R1	5h
AC117489.1	Rest	R1_5h	NA	R1	5h
AC118282.4	Rest	R1_5h	NA	R1	5h
AC118344.2	Rest	R1_5h	1	R1	5h
AC118470.1	Rest	R1_5h	NA	R1	5h
AC118549.1	Rest	R1_5h	0.814814814814815	R1	5h
AC118553.2	Rest	R1_5h	NA	R1	5h
AC118650.1	Rest	R1_5h	NA	R1	5h
AC118758.3	Rest	R1_5h	NA	R1	5h
AC119396.1	Rest	R1_5h	NA	R1	5h
AC119676.1	Rest	R1_5h	NA	R1	5h
AC119740.1	Rest	R1_5h	NA	R1	5h
AC120024.4	Rest	R1_5h	NA	R1	5h
AC120049.1	Rest	R1_5h	NA	R1	5h
AC120057.2	Rest	R1_5h	NA	R1	5h
AC120057.3	Rest	R1_5h	NA	R1	5h
AC120057.4	Rest	R1_5h	NA	R1	5h
AC120114.4	Rest	R1_5h	NA	R1	5h
AC120338.1	Rest	R1_5h	NA	R1	5h
AC120349.2	Rest	R1_5h	0.5	R1	5h
AC120349.3	Rest	R1_5h	NA	R1	5h
AC121336.1	Rest	R1_5h	NA	R1	5h
AC121343.1	Rest	R1_5h	NA	R1	5h
AC121758.1	Rest	R1_5h	NA	R1	5h
AC122179.1	Rest	R1_5h	NA	R1	5h
AC122713.2	Rest	R1_5h	NA	R1	5h
AC123769.1	Rest	R1_5h	NA	R1	5h
AC124254.1	Rest	R1_5h	NA	R1	5h
AC124283.5	Rest	R1_5h	NA	R1	5h
AC124303.1	Rest	R1_5h	NA	R1	5h
AC124312.1	Rest	R1_5h	NA	R1	5h
AC124312.4	Rest	R1_5h	NA	R1	5h
AC124319.3	Rest	R1_5h	NA	R1	5h
AC125421.1	Rest	R1_5h	NA	R1	5h
AC125437.2	Rest	R1_5h	NA	R1	5h
AC125613.2	Rest	R1_5h	NA	R1	5h
AC126172.1	Rest	R1_5h	NA	R1	5h
AC126175.1	Rest	R1_5h	NA	R1	5h
AC126283.2	Rest	R1_5h	NA	R1	5h
AC126335.2	Rest	R1_5h	NA	R1	5h
AC126474.1	Rest	R1_5h	1	R1	5h
AC126474.2	Rest	R1_5h	0	R1	5h
AC126544.1	Rest	R1_5h	NA	R1	5h
AC126755.2	Rest	R1_5h	NA	R1	5h
AC126755.3	Rest	R1_5h	NA	R1	5h
AC126763.1	Rest	R1_5h	NA	R1	5h
AC126773.1	Rest	R1_5h	NA	R1	5h
AC126773.2	Rest	R1_5h	NA	R1	5h
AC127002.1	Rest	R1_5h	1	R1	5h
AC127024.7	Rest	R1_5h	NA	R1	5h
AC127024.8	Rest	R1_5h	0.333333333333333	R1	5h
AC127029.3	Rest	R1_5h	NA	R1	5h
AC127496.7	Rest	R1_5h	Inf	R1	5h
AC129492.3	Rest	R1_5h	NA	R1	5h
AC129492.7	Rest	R1_5h	NA	R1	5h
AC129502.1	Rest	R1_5h	1	R1	5h
AC129507.1	Rest	R1_5h	NA	R1	5h
AC129908.1	Rest	R1_5h	NA	R1	5h
AC130456.6	Rest	R1_5h	NA	R1	5h
AC130462.1	Rest	R1_5h	NA	R1	5h
AC131025.3	Rest	R1_5h	0	R1	5h
AC131160.1	Rest	R1_5h	NA	R1	5h
AC131649.2	Rest	R1_5h	NA	R1	5h
AC131935.2	Rest	R1_5h	NA	R1	5h
AC132153.1	Rest	R1_5h	NA	R1	5h
AC132154.1	Rest	R1_5h	NA	R1	5h
AC132217.2	Rest	R1_5h	NA	R1	5h
AC132219.2	Rest	R1_5h	NA	R1	5h
AC132872.4	Rest	R1_5h	NA	R1	5h
AC132938.4	Rest	R1_5h	NA	R1	5h
AC132938.5	Rest	R1_5h	1	R1	5h
AC133065.3	Rest	R1_5h	NA	R1	5h
AC133550.1	Rest	R1_5h	NA	R1	5h
AC133551.1	Rest	R1_5h	NA	R1	5h
AC133637.1	Rest	R1_5h	NA	R1	5h
AC134026.1	Rest	R1_5h	NA	R1	5h
AC134026.2	Rest	R1_5h	NA	R1	5h
AC134043.1	Rest	R1_5h	NA	R1	5h
AC134043.3	Rest	R1_5h	NA	R1	5h
AC134407.2	Rest	R1_5h	Inf	R1	5h
AC134407.3	Rest	R1_5h	NA	R1	5h
AC134669.1	Rest	R1_5h	NA	R1	5h
AC134684.11	Rest	R1_5h	NA	R1	5h
AC134684.8	Rest	R1_5h	NA	R1	5h
AC134684.9	Rest	R1_5h	NA	R1	5h
AC134980.3	Rest	R1_5h	NA	R1	5h
AC134981.1	Rest	R1_5h	NA	R1	5h
AC135050.2	Rest	R1_5h	NA	R1	5h
AC135068.1	Rest	R1_5h	NA	R1	5h
AC135068.2	Rest	R1_5h	NA	R1	5h
AC135068.3	Rest	R1_5h	NA	R1	5h
AC135068.8	Rest	R1_5h	NA	R1	5h
AC135068.9	Rest	R1_5h	NA	R1	5h
AC135178.1	Rest	R1_5h	NA	R1	5h
AC135178.3	Rest	R1_5h	NA	R1	5h
AC135279.1	Rest	R1_5h	NA	R1	5h
AC135584.1	Rest	R1_5h	NA	R1	5h
AC136352.2	Rest	R1_5h	NA	R1	5h
AC136352.3	Rest	R1_5h	NA	R1	5h
AC136352.4	Rest	R1_5h	NA	R1	5h
AC136428.1	Rest	R1_5h	NA	R1	5h
AC136443.3	Rest	R1_5h	NA	R1	5h
AC136603.1	Rest	R1_5h	NA	R1	5h
AC136611.1	Rest	R1_5h	NA	R1	5h
AC136612.1	Rest	R1_5h	NA	R1	5h
AC136616.1	Rest	R1_5h	NA	R1	5h
AC136616.2	Rest	R1_5h	NA	R1	5h
AC136616.3	Rest	R1_5h	NA	R1	5h
AC137056.2	Rest	R1_5h	NA	R1	5h
AC137499.2	Rest	R1_5h	NA	R1	5h
AC137723.1	Rest	R1_5h	NA	R1	5h
AC137735.2	Rest	R1_5h	NA	R1	5h
AC137834.1	Rest	R1_5h	NA	R1	5h
AC137932.2	Rest	R1_5h	NA	R1	5h
AC138207.9	Rest	R1_5h	NA	R1	5h
AC138430.2	Rest	R1_5h	NA	R1	5h
AC138470.1	Rest	R1_5h	NA	R1	5h
AC138647.1	Rest	R1_5h	NA	R1	5h
AC138696.1	Rest	R1_5h	NA	R1	5h
AC138749.1	Rest	R1_5h	NA	R1	5h
AC138811.2	Rest	R1_5h	NA	R1	5h
AC138894.1	Rest	R1_5h	NA	R1	5h
AC138932.2	Rest	R1_5h	NA	R1	5h
AC138951.2	Rest	R1_5h	NA	R1	5h
AC138965.3	Rest	R1_5h	NA	R1	5h
AC138969.1	Rest	R1_5h	NA	R1	5h
AC138969.3	Rest	R1_5h	NA	R1	5h
AC139099.3	Rest	R1_5h	NA	R1	5h
AC139530.2	Rest	R1_5h	NA	R1	5h
AC139792.2	Rest	R1_5h	NA	R1	5h
AC139792.3	Rest	R1_5h	0	R1	5h
AC140504.1	Rest	R1_5h	NA	R1	5h
AC141272.1	Rest	R1_5h	NA	R1	5h
AC141586.4	Rest	R1_5h	NA	R1	5h
AC141586.5	Rest	R1_5h	NA	R1	5h
AC142283.1	Rest	R1_5h	NA	R1	5h
AC144573.1	Rest	R1_5h	NA	R1	5h
AC145098.2	Rest	R1_5h	0	R1	5h
AC145207.9	Rest	R1_5h	0	R1	5h
AC145212.1	Rest	R1_5h	NA	R1	5h
AC145676.1	Rest	R1_5h	NA	R1	5h
AC171558.1	Rest	R1_5h	NA	R1	5h
AC171558.3	Rest	R1_5h	NA	R1	5h
AC171558.4	Rest	R1_5h	NA	R1	5h
AC187653.1	Rest	R1_5h	NA	R1	5h
AC211486.6	Rest	R1_5h	NA	R1	5h
AC211486.7	Rest	R1_5h	NA	R1	5h
AC211486.8	Rest	R1_5h	NA	R1	5h
AC213203.1	Rest	R1_5h	NA	R1	5h
AC213203.2	Rest	R1_5h	NA	R1	5h
AC231657.1	Rest	R1_5h	NA	R1	5h
AC232271.3	Rest	R1_5h	NA	R1	5h
AC232323.1	Rest	R1_5h	NA	R1	5h
AC233296.1	Rest	R1_5h	NA	R1	5h
AC233300.1	Rest	R1_5h	NA	R1	5h
AC233723.1	Rest	R1_5h	NA	R1	5h
AC233723.2	Rest	R1_5h	NA	R1	5h
AC233755.1	Rest	R1_5h	NA	R1	5h
AC233755.2	Rest	R1_5h	NA	R1	5h
AC234063.1	Rest	R1_5h	NA	R1	5h
AC235097.1	Rest	R1_5h	NA	R1	5h
AC236972.3	Rest	R1_5h	NA	R1	5h
AC236972.4	Rest	R1_5h	NA	R1	5h
AC237221.2	Rest	R1_5h	NA	R1	5h
AC240274.1	Rest	R1_5h	1	R1	5h
AC241377.3	Rest	R1_5h	NA	R1	5h
AC241585.2	Rest	R1_5h	NA	R1	5h
AC241929.1	Rest	R1_5h	NA	R1	5h
AC242842.3	Rest	R1_5h	NA	R1	5h
AC242988.2	Rest	R1_5h	NA	R1	5h
AC243312.1	Rest	R1_5h	NA	R1	5h
AC243547.3	Rest	R1_5h	NA	R1	5h
AC243725.1	Rest	R1_5h	NA	R1	5h
AC243960.7	Rest	R1_5h	NA	R1	5h
AC243964.2	Rest	R1_5h	NA	R1	5h
AC243964.4	Rest	R1_5h	NA	R1	5h
AC243967.1	Rest	R1_5h	NA	R1	5h
AC244035.3	Rest	R1_5h	NA	R1	5h
AC244197.3	Rest	R1_5h	NA	R1	5h
AC244517.10	Rest	R1_5h	NA	R1	5h
AC245033.1	Rest	R1_5h	NA	R1	5h
AC245100.7	Rest	R1_5h	NA	R1	5h
AC245748.1	Rest	R1_5h	NA	R1	5h
AC253536.7	Rest	R1_5h	NA	R1	5h
AC253572.1	Rest	R1_5h	NA	R1	5h
ACAA1	Rest	R1_5h	1.25	R1	5h
ACAA2	Rest	R1_5h	1	R1	5h
ACACA	Rest	R1_5h	0.923076923076923	R1	5h
ACACB	Rest	R1_5h	1.2	R1	5h
ACAD10	Rest	R1_5h	1	R1	5h
ACAD11	Rest	R1_5h	NA	R1	5h
ACAD8	Rest	R1_5h	1	R1	5h
ACAD9	Rest	R1_5h	1.07142857142857	R1	5h
ACADL	Rest	R1_5h	NA	R1	5h
ACADM	Rest	R1_5h	0.891891891891892	R1	5h
ACADS	Rest	R1_5h	1	R1	5h
ACADSB	Rest	R1_5h	0.666666666666667	R1	5h
ACADVL	Rest	R1_5h	1.19047619047619	R1	5h
ACAN	Rest	R1_5h	NA	R1	5h
ACAP1	Rest	R1_5h	NA	R1	5h
ACAP2	Rest	R1_5h	0.555555555555556	R1	5h
ACAP2-IT1	Rest	R1_5h	0	R1	5h
ACAP3	Rest	R1_5h	2	R1	5h
ACAT1	Rest	R1_5h	1.13333333333333	R1	5h
ACAT2	Rest	R1_5h	1	R1	5h
ACBD3	Rest	R1_5h	1.1	R1	5h
ACBD4	Rest	R1_5h	Inf	R1	5h
ACBD5	Rest	R1_5h	0.923076923076923	R1	5h
ACBD6	Rest	R1_5h	1.33333333333333	R1	5h
ACBD7	Rest	R1_5h	NA	R1	5h
ACCS	Rest	R1_5h	NA	R1	5h
ACCSL	Rest	R1_5h	NA	R1	5h
ACD	Rest	R1_5h	1	R1	5h
ACE	Rest	R1_5h	NA	R1	5h
ACE2	Rest	R1_5h	NA	R1	5h
ACER1	Rest	R1_5h	NA	R1	5h
ACER2	Rest	R1_5h	0.5	R1	5h
ACER3	Rest	R1_5h	0.666666666666667	R1	5h
ACHE	Rest	R1_5h	NA	R1	5h
ACIN1	Rest	R1_5h	1.48214285714286	R1	5h
ACKR1	Rest	R1_5h	NA	R1	5h
ACKR2	Rest	R1_5h	NA	R1	5h
ACKR3	Rest	R1_5h	1	R1	5h
ACKR4	Rest	R1_5h	NA	R1	5h
ACLY	Rest	R1_5h	1.05882352941176	R1	5h
ACMSD	Rest	R1_5h	NA	R1	5h
ACO1	Rest	R1_5h	0.777777777777778	R1	5h
ACO2	Rest	R1_5h	1.11111111111111	R1	5h
ACOD1	Rest	R1_5h	NA	R1	5h
ACOT1	Rest	R1_5h	NA	R1	5h
ACOT11	Rest	R1_5h	1	R1	5h
ACOT12	Rest	R1_5h	NA	R1	5h
ACOT13	Rest	R1_5h	1.17391304347826	R1	5h
ACOT2	Rest	R1_5h	1	R1	5h
ACOT4	Rest	R1_5h	NA	R1	5h
ACOT6	Rest	R1_5h	NA	R1	5h
ACOT7	Rest	R1_5h	1.22222222222222	R1	5h
ACOT8	Rest	R1_5h	2	R1	5h
ACOT9	Rest	R1_5h	1	R1	5h
ACOX1	Rest	R1_5h	0.714285714285714	R1	5h
ACOX2	Rest	R1_5h	NA	R1	5h
ACOX3	Rest	R1_5h	0.5	R1	5h
ACOXL	Rest	R1_5h	NA	R1	5h
ACP1	Rest	R1_5h	0.979166666666667	R1	5h
ACP2	Rest	R1_5h	1.16666666666667	R1	5h
ACP4	Rest	R1_5h	NA	R1	5h
ACP5	Rest	R1_5h	NA	R1	5h
ACP6	Rest	R1_5h	NA	R1	5h
ACP7	Rest	R1_5h	NA	R1	5h
ACPP	Rest	R1_5h	NA	R1	5h
ACR	Rest	R1_5h	NA	R1	5h
ACRBP	Rest	R1_5h	NA	R1	5h
ACRV1	Rest	R1_5h	NA	R1	5h
ACSBG1	Rest	R1_5h	NA	R1	5h
ACSBG2	Rest	R1_5h	NA	R1	5h
ACSF2	Rest	R1_5h	1.5	R1	5h
ACSF3	Rest	R1_5h	1	R1	5h
ACSL1	Rest	R1_5h	1	R1	5h
ACSL3	Rest	R1_5h	0.772727272727273	R1	5h
ACSL4	Rest	R1_5h	0.695652173913043	R1	5h
ACSL5	Rest	R1_5h	1	R1	5h
ACSL6	Rest	R1_5h	NA	R1	5h
ACSM1	Rest	R1_5h	NA	R1	5h
ACSM2A	Rest	R1_5h	NA	R1	5h
ACSM2B	Rest	R1_5h	NA	R1	5h
ACSM3	Rest	R1_5h	NA	R1	5h
ACSM4	Rest	R1_5h	NA	R1	5h
ACSM5	Rest	R1_5h	NA	R1	5h
ACSM6	Rest	R1_5h	NA	R1	5h
ACSS1	Rest	R1_5h	NA	R1	5h
ACSS2	Rest	R1_5h	1	R1	5h
ACSS3	Rest	R1_5h	NA	R1	5h
ACTA1	Rest	R1_5h	2	R1	5h
ACTA2	Rest	R1_5h	Inf	R1	5h
ACTB	Rest	R1_5h	0.908703590992088	R1	5h
ACTBL2	Rest	R1_5h	NA	R1	5h
ACTC1	Rest	R1_5h	NA	R1	5h
ACTG1	Rest	R1_5h	1.12063808574277	R1	5h
ACTG2	Rest	R1_5h	1	R1	5h
ACTL10	Rest	R1_5h	NA	R1	5h
ACTL6A	Rest	R1_5h	0.909090909090909	R1	5h
ACTL6B	Rest	R1_5h	NA	R1	5h
ACTL7A	Rest	R1_5h	NA	R1	5h
ACTL7B	Rest	R1_5h	NA	R1	5h
ACTL8	Rest	R1_5h	1.14285714285714	R1	5h
ACTL9	Rest	R1_5h	NA	R1	5h
ACTN1	Rest	R1_5h	1.14814814814815	R1	5h
ACTN2	Rest	R1_5h	NA	R1	5h
ACTN4	Rest	R1_5h	1.2824427480916	R1	5h
ACTR10	Rest	R1_5h	0.875	R1	5h
ACTR1A	Rest	R1_5h	0.958333333333333	R1	5h
ACTR1B	Rest	R1_5h	1	R1	5h
ACTR2	Rest	R1_5h	0.639344262295082	R1	5h
ACTR3	Rest	R1_5h	0.740740740740741	R1	5h
ACTR3B	Rest	R1_5h	1	R1	5h
ACTR3C	Rest	R1_5h	1	R1	5h
ACTR5	Rest	R1_5h	1	R1	5h
ACTR6	Rest	R1_5h	0.714285714285714	R1	5h
ACTR8	Rest	R1_5h	0.888888888888889	R1	5h
ACTRT1	Rest	R1_5h	NA	R1	5h
ACTRT2	Rest	R1_5h	NA	R1	5h
ACTRT3	Rest	R1_5h	0	R1	5h
ACVR1	Rest	R1_5h	0.5	R1	5h
ACVR1B	Rest	R1_5h	1	R1	5h
ACVR1C	Rest	R1_5h	NA	R1	5h
ACVR2A	Rest	R1_5h	1	R1	5h
ACVR2B	Rest	R1_5h	1	R1	5h
ACVRL1	Rest	R1_5h	NA	R1	5h
ACY1	Rest	R1_5h	NA	R1	5h
ACY3	Rest	R1_5h	NA	R1	5h
ACYP1	Rest	R1_5h	1	R1	5h
ACYP2	Rest	R1_5h	0	R1	5h
AD000671.1	Rest	R1_5h	NA	R1	5h
AD000813.1	Rest	R1_5h	NA	R1	5h
AD001527.2	Rest	R1_5h	1	R1	5h
ADA	Rest	R1_5h	1.2	R1	5h
ADA2	Rest	R1_5h	NA	R1	5h
ADAD1	Rest	R1_5h	NA	R1	5h
ADAD2	Rest	R1_5h	NA	R1	5h
ADAL	Rest	R1_5h	1	R1	5h
ADAM10	Rest	R1_5h	0.833333333333333	R1	5h
ADAM11	Rest	R1_5h	NA	R1	5h
ADAM12	Rest	R1_5h	NA	R1	5h
ADAM15	Rest	R1_5h	1.1	R1	5h
ADAM17	Rest	R1_5h	0.8	R1	5h
ADAM18	Rest	R1_5h	NA	R1	5h
ADAM19	Rest	R1_5h	NA	R1	5h
ADAM2	Rest	R1_5h	NA	R1	5h
ADAM20	Rest	R1_5h	NA	R1	5h
ADAM21	Rest	R1_5h	NA	R1	5h
ADAM22	Rest	R1_5h	1	R1	5h
ADAM23	Rest	R1_5h	NA	R1	5h
ADAM28	Rest	R1_5h	NA	R1	5h
ADAM29	Rest	R1_5h	NA	R1	5h
ADAM30	Rest	R1_5h	NA	R1	5h
ADAM32	Rest	R1_5h	NA	R1	5h
ADAM33	Rest	R1_5h	NA	R1	5h
ADAM7	Rest	R1_5h	NA	R1	5h
ADAM8	Rest	R1_5h	NA	R1	5h
ADAM9	Rest	R1_5h	0.67741935483871	R1	5h
ADAMDEC1	Rest	R1_5h	NA	R1	5h
ADAMTS1	Rest	R1_5h	2	R1	5h
ADAMTS10	Rest	R1_5h	1	R1	5h
ADAMTS12	Rest	R1_5h	NA	R1	5h
ADAMTS13	Rest	R1_5h	NA	R1	5h
ADAMTS14	Rest	R1_5h	NA	R1	5h
ADAMTS15	Rest	R1_5h	Inf	R1	5h
ADAMTS16	Rest	R1_5h	NA	R1	5h
ADAMTS17	Rest	R1_5h	NA	R1	5h
ADAMTS18	Rest	R1_5h	NA	R1	5h
ADAMTS19	Rest	R1_5h	NA	R1	5h
ADAMTS2	Rest	R1_5h	NA	R1	5h
ADAMTS20	Rest	R1_5h	NA	R1	5h
ADAMTS3	Rest	R1_5h	NA	R1	5h
ADAMTS4	Rest	R1_5h	1	R1	5h
ADAMTS5	Rest	R1_5h	NA	R1	5h
ADAMTS6	Rest	R1_5h	1	R1	5h
ADAMTS7	Rest	R1_5h	NA	R1	5h
ADAMTS8	Rest	R1_5h	NA	R1	5h
ADAMTS9	Rest	R1_5h	NA	R1	5h
ADAMTSL1	Rest	R1_5h	NA	R1	5h
ADAMTSL2	Rest	R1_5h	NA	R1	5h
ADAMTSL3	Rest	R1_5h	NA	R1	5h
ADAMTSL4	Rest	R1_5h	1	R1	5h
ADAMTSL5	Rest	R1_5h	2	R1	5h
ADAP1	Rest	R1_5h	NA	R1	5h
ADAP2	Rest	R1_5h	NA	R1	5h
ADAR	Rest	R1_5h	1.01818181818182	R1	5h
ADARB1	Rest	R1_5h	1	R1	5h
ADARB2	Rest	R1_5h	1.25	R1	5h
ADAT1	Rest	R1_5h	0.857142857142857	R1	5h
ADAT2	Rest	R1_5h	1	R1	5h
ADAT3	Rest	R1_5h	1	R1	5h
ADCK1	Rest	R1_5h	2	R1	5h
ADCK2	Rest	R1_5h	1.25	R1	5h
ADCK5	Rest	R1_5h	1	R1	5h
ADCY1	Rest	R1_5h	NA	R1	5h
ADCY10	Rest	R1_5h	NA	R1	5h
ADCY2	Rest	R1_5h	NA	R1	5h
ADCY3	Rest	R1_5h	1	R1	5h
ADCY4	Rest	R1_5h	NA	R1	5h
ADCY5	Rest	R1_5h	NA	R1	5h
ADCY6	Rest	R1_5h	1.25	R1	5h
ADCY6-DT	Rest	R1_5h	NA	R1	5h
ADCY7	Rest	R1_5h	1	R1	5h
ADCY8	Rest	R1_5h	NA	R1	5h
ADCY9	Rest	R1_5h	1	R1	5h
ADCYAP1	Rest	R1_5h	NA	R1	5h
ADCYAP1R1	Rest	R1_5h	NA	R1	5h
ADD1	Rest	R1_5h	1	R1	5h
ADD2	Rest	R1_5h	NA	R1	5h
ADD3	Rest	R1_5h	0.875	R1	5h
ADGB	Rest	R1_5h	NA	R1	5h
ADGRA1	Rest	R1_5h	NA	R1	5h
ADGRA2	Rest	R1_5h	NA	R1	5h
ADGRA3	Rest	R1_5h	1	R1	5h
ADGRB1	Rest	R1_5h	NA	R1	5h
ADGRB2	Rest	R1_5h	1	R1	5h
ADGRB3	Rest	R1_5h	NA	R1	5h
ADGRD1	Rest	R1_5h	1	R1	5h
ADGRD2	Rest	R1_5h	NA	R1	5h
ADGRE1	Rest	R1_5h	NA	R1	5h
ADGRE2	Rest	R1_5h	1	R1	5h
ADGRE3	Rest	R1_5h	NA	R1	5h
ADGRE5	Rest	R1_5h	1.2	R1	5h
ADGRF1	Rest	R1_5h	NA	R1	5h
ADGRF2	Rest	R1_5h	NA	R1	5h
ADGRF3	Rest	R1_5h	NA	R1	5h
ADGRF4	Rest	R1_5h	NA	R1	5h
ADGRF5	Rest	R1_5h	NA	R1	5h
ADGRG1	Rest	R1_5h	1	R1	5h
ADGRG2	Rest	R1_5h	0.75	R1	5h
ADGRG3	Rest	R1_5h	NA	R1	5h
ADGRG4	Rest	R1_5h	NA	R1	5h
ADGRG5	Rest	R1_5h	NA	R1	5h
ADGRG6	Rest	R1_5h	0.625	R1	5h
ADGRG7	Rest	R1_5h	NA	R1	5h
ADGRL1	Rest	R1_5h	1	R1	5h
ADGRL2	Rest	R1_5h	NA	R1	5h
ADGRL3	Rest	R1_5h	NA	R1	5h
ADGRL4	Rest	R1_5h	NA	R1	5h
ADGRV1	Rest	R1_5h	NA	R1	5h
ADH1A	Rest	R1_5h	NA	R1	5h
ADH1B	Rest	R1_5h	NA	R1	5h
ADH1C	Rest	R1_5h	NA	R1	5h
ADH4	Rest	R1_5h	NA	R1	5h
ADH5	Rest	R1_5h	0.888888888888889	R1	5h
ADH6	Rest	R1_5h	NA	R1	5h
ADH7	Rest	R1_5h	NA	R1	5h
ADHFE1	Rest	R1_5h	NA	R1	5h
ADI1	Rest	R1_5h	1.075	R1	5h
ADIG	Rest	R1_5h	NA	R1	5h
ADIPOQ	Rest	R1_5h	NA	R1	5h
ADIPOR1	Rest	R1_5h	1.2125	R1	5h
ADIPOR2	Rest	R1_5h	1.04166666666667	R1	5h
ADIRF	Rest	R1_5h	2	R1	5h
ADK	Rest	R1_5h	0.733333333333333	R1	5h
ADM	Rest	R1_5h	1.42857142857143	R1	5h
ADM2	Rest	R1_5h	NA	R1	5h
ADM5	Rest	R1_5h	Inf	R1	5h
ADNP	Rest	R1_5h	0.741935483870968	R1	5h
ADNP2	Rest	R1_5h	0.875	R1	5h
ADO	Rest	R1_5h	1	R1	5h
ADORA1	Rest	R1_5h	1	R1	5h
ADORA2A	Rest	R1_5h	NA	R1	5h
ADORA2B	Rest	R1_5h	NA	R1	5h
ADORA3	Rest	R1_5h	NA	R1	5h
ADPGK	Rest	R1_5h	0.8	R1	5h
ADPRH	Rest	R1_5h	NA	R1	5h
ADPRHL1	Rest	R1_5h	1	R1	5h
ADPRHL2	Rest	R1_5h	1.46666666666667	R1	5h
ADPRM	Rest	R1_5h	0.666666666666667	R1	5h
ADRA1A	Rest	R1_5h	NA	R1	5h
ADRA1B	Rest	R1_5h	NA	R1	5h
ADRA1D	Rest	R1_5h	NA	R1	5h
ADRA2A	Rest	R1_5h	NA	R1	5h
ADRA2B	Rest	R1_5h	NA	R1	5h
ADRA2C	Rest	R1_5h	NA	R1	5h
ADRB1	Rest	R1_5h	1	R1	5h
ADRB2	Rest	R1_5h	NA	R1	5h
ADRB3	Rest	R1_5h	NA	R1	5h
ADRM1	Rest	R1_5h	1.29411764705882	R1	5h
ADSL	Rest	R1_5h	0.666666666666667	R1	5h
ADSS	Rest	R1_5h	0.75	R1	5h
ADSSL1	Rest	R1_5h	1	R1	5h
ADTRP	Rest	R1_5h	NA	R1	5h
AEBP1	Rest	R1_5h	NA	R1	5h
AEBP2	Rest	R1_5h	1.28571428571429	R1	5h
AEN	Rest	R1_5h	1.33333333333333	R1	5h
AF064863.1	Rest	R1_5h	NA	R1	5h
AF111168.1	Rest	R1_5h	NA	R1	5h
AF127577.6	Rest	R1_5h	NA	R1	5h
AF129408.2	Rest	R1_5h	NA	R1	5h
AF131216.1	Rest	R1_5h	NA	R1	5h
AF196969.1	Rest	R1_5h	NA	R1	5h
AF241726.2	Rest	R1_5h	NA	R1	5h
AF246928.1	Rest	R1_5h	NA	R1	5h
AFAP1	Rest	R1_5h	0.941176470588235	R1	5h
AFAP1L1	Rest	R1_5h	2	R1	5h
AFAP1L2	Rest	R1_5h	NA	R1	5h
AFDN	Rest	R1_5h	1	R1	5h
AFDN-DT	Rest	R1_5h	NA	R1	5h
AFF1	Rest	R1_5h	0.916666666666667	R1	5h
AFF2	Rest	R1_5h	NA	R1	5h
AFF2-IT1	Rest	R1_5h	NA	R1	5h
AFF3	Rest	R1_5h	NA	R1	5h
AFF4	Rest	R1_5h	0.857142857142857	R1	5h
AFG1L	Rest	R1_5h	1	R1	5h
AFG3L2	Rest	R1_5h	1.19148936170213	R1	5h
AFM	Rest	R1_5h	NA	R1	5h
AFMID	Rest	R1_5h	1	R1	5h
AFP	Rest	R1_5h	NA	R1	5h
AFTPH	Rest	R1_5h	0.777777777777778	R1	5h
AGA	Rest	R1_5h	0.666666666666667	R1	5h
AGAP1	Rest	R1_5h	1.16666666666667	R1	5h
AGAP1-IT1	Rest	R1_5h	1.33333333333333	R1	5h
AGAP11	Rest	R1_5h	NA	R1	5h
AGAP2	Rest	R1_5h	NA	R1	5h
AGAP3	Rest	R1_5h	1.4	R1	5h
AGAP4	Rest	R1_5h	NA	R1	5h
AGAP5	Rest	R1_5h	NA	R1	5h
AGAP6	Rest	R1_5h	NA	R1	5h
AGAP9	Rest	R1_5h	Inf	R1	5h
AGBL1	Rest	R1_5h	NA	R1	5h
AGBL2	Rest	R1_5h	NA	R1	5h
AGBL3	Rest	R1_5h	NA	R1	5h
AGBL4	Rest	R1_5h	NA	R1	5h
AGBL4-IT1	Rest	R1_5h	NA	R1	5h
AGBL5	Rest	R1_5h	1.16666666666667	R1	5h
AGBL5-IT1	Rest	R1_5h	NA	R1	5h
AGER	Rest	R1_5h	1	R1	5h
AGFG1	Rest	R1_5h	0.666666666666667	R1	5h
AGFG2	Rest	R1_5h	1	R1	5h
AGGF1	Rest	R1_5h	0.666666666666667	R1	5h
AGK	Rest	R1_5h	0.5	R1	5h
AGL	Rest	R1_5h	0.6875	R1	5h
AGMAT	Rest	R1_5h	1	R1	5h
AGMO	Rest	R1_5h	NA	R1	5h
AGO1	Rest	R1_5h	1	R1	5h
AGO2	Rest	R1_5h	0.909090909090909	R1	5h
AGO3	Rest	R1_5h	0.75	R1	5h
AGO4	Rest	R1_5h	1	R1	5h
AGPAT1	Rest	R1_5h	1.11764705882353	R1	5h
AGPAT2	Rest	R1_5h	1.4	R1	5h
AGPAT3	Rest	R1_5h	1	R1	5h
AGPAT4	Rest	R1_5h	NA	R1	5h
AGPAT5	Rest	R1_5h	0.75	R1	5h
AGPS	Rest	R1_5h	0.727272727272727	R1	5h
AGR2	Rest	R1_5h	NA	R1	5h
AGR3	Rest	R1_5h	NA	R1	5h
AGRN	Rest	R1_5h	1.2	R1	5h
AGRP	Rest	R1_5h	NA	R1	5h
AGT	Rest	R1_5h	NA	R1	5h
AGTPBP1	Rest	R1_5h	0.7	R1	5h
AGTR1	Rest	R1_5h	NA	R1	5h
AGTR2	Rest	R1_5h	NA	R1	5h
AGTRAP	Rest	R1_5h	2	R1	5h
AGXT	Rest	R1_5h	NA	R1	5h
AGXT2	Rest	R1_5h	NA	R1	5h
AHCTF1	Rest	R1_5h	0.666666666666667	R1	5h
AHCY	Rest	R1_5h	1	R1	5h
AHCYL1	Rest	R1_5h	0.978260869565217	R1	5h
AHCYL2	Rest	R1_5h	1	R1	5h
AHDC1	Rest	R1_5h	1.25	R1	5h
AHI1	Rest	R1_5h	0.75	R1	5h
AHNAK	Rest	R1_5h	1.07017543859649	R1	5h
AHNAK2	Rest	R1_5h	1.28571428571429	R1	5h
AHR	Rest	R1_5h	0.666666666666667	R1	5h
AHRR	Rest	R1_5h	NA	R1	5h
AHSA1	Rest	R1_5h	1.375	R1	5h
AHSG	Rest	R1_5h	NA	R1	5h
AHSP	Rest	R1_5h	NA	R1	5h
AICDA	Rest	R1_5h	NA	R1	5h
AIDA	Rest	R1_5h	0.833333333333333	R1	5h
AIF1	Rest	R1_5h	NA	R1	5h
AIF1L	Rest	R1_5h	1	R1	5h
AIFM1	Rest	R1_5h	1.2972972972973	R1	5h
AIFM2	Rest	R1_5h	1	R1	5h
AIFM3	Rest	R1_5h	NA	R1	5h
AIG1	Rest	R1_5h	1	R1	5h
AIM2	Rest	R1_5h	NA	R1	5h
AIMP1	Rest	R1_5h	0.866666666666667	R1	5h
AIMP2	Rest	R1_5h	0.931034482758621	R1	5h
AIP	Rest	R1_5h	1.83333333333333	R1	5h
AIPL1	Rest	R1_5h	NA	R1	5h
AIRE	Rest	R1_5h	NA	R1	5h
AJ003147.3	Rest	R1_5h	1	R1	5h
AJ239328.1	Rest	R1_5h	NA	R1	5h
AJAP1	Rest	R1_5h	NA	R1	5h
AJM1	Rest	R1_5h	1.33333333333333	R1	5h
AJUBA	Rest	R1_5h	1	R1	5h
AK1	Rest	R1_5h	2	R1	5h
AK2	Rest	R1_5h	0.921052631578947	R1	5h
AK3	Rest	R1_5h	1	R1	5h
AK4	Rest	R1_5h	0.625	R1	5h
AK5	Rest	R1_5h	NA	R1	5h
AK6	Rest	R1_5h	1	R1	5h
AK7	Rest	R1_5h	NA	R1	5h
AK8	Rest	R1_5h	NA	R1	5h
AK9	Rest	R1_5h	1	R1	5h
AKAIN1	Rest	R1_5h	NA	R1	5h
AKAP1	Rest	R1_5h	1.26923076923077	R1	5h
AKAP10	Rest	R1_5h	0.769230769230769	R1	5h
AKAP11	Rest	R1_5h	0.666666666666667	R1	5h
AKAP12	Rest	R1_5h	NA	R1	5h
AKAP13	Rest	R1_5h	0.923076923076923	R1	5h
AKAP14	Rest	R1_5h	NA	R1	5h
AKAP17A	Rest	R1_5h	NA	R1	5h
AKAP3	Rest	R1_5h	NA	R1	5h
AKAP4	Rest	R1_5h	NA	R1	5h
AKAP5	Rest	R1_5h	1	R1	5h
AKAP6	Rest	R1_5h	NA	R1	5h
AKAP7	Rest	R1_5h	1	R1	5h
AKAP8	Rest	R1_5h	1.23809523809524	R1	5h
AKAP8L	Rest	R1_5h	1.5	R1	5h
AKAP9	Rest	R1_5h	0.818181818181818	R1	5h
AKIP1	Rest	R1_5h	1.2	R1	5h
AKIRIN1	Rest	R1_5h	0.84	R1	5h
AKIRIN2	Rest	R1_5h	1.11111111111111	R1	5h
AKNA	Rest	R1_5h	1	R1	5h
AKNAD1	Rest	R1_5h	NA	R1	5h
AKR1A1	Rest	R1_5h	1.08333333333333	R1	5h
AKR1B1	Rest	R1_5h	1.16666666666667	R1	5h
AKR1B10	Rest	R1_5h	NA	R1	5h
AKR1B15	Rest	R1_5h	NA	R1	5h
AKR1C1	Rest	R1_5h	NA	R1	5h
AKR1C2	Rest	R1_5h	NA	R1	5h
AKR1C3	Rest	R1_5h	NA	R1	5h
AKR1C4	Rest	R1_5h	NA	R1	5h
AKR1D1	Rest	R1_5h	NA	R1	5h
AKR1E2	Rest	R1_5h	NA	R1	5h
AKR7A2	Rest	R1_5h	1	R1	5h
AKR7A3	Rest	R1_5h	NA	R1	5h
AKT1	Rest	R1_5h	1.2	R1	5h
AKT1S1	Rest	R1_5h	1.33333333333333	R1	5h
AKT2	Rest	R1_5h	1.2	R1	5h
AKT3	Rest	R1_5h	NA	R1	5h
AKT3-IT1	Rest	R1_5h	NA	R1	5h
AKTIP	Rest	R1_5h	1	R1	5h
AL008638.2	Rest	R1_5h	NA	R1	5h
AL008723.3	Rest	R1_5h	NA	R1	5h
AL009179.1	Rest	R1_5h	NA	R1	5h
AL020996.2	Rest	R1_5h	NA	R1	5h
AL021155.2	Rest	R1_5h	NA	R1	5h
AL021155.3	Rest	R1_5h	NA	R1	5h
AL021155.4	Rest	R1_5h	NA	R1	5h
AL021395.2	Rest	R1_5h	NA	R1	5h
AL021408.2	Rest	R1_5h	NA	R1	5h
AL021546.1	Rest	R1_5h	NA	R1	5h
AL021937.5	Rest	R1_5h	NA	R1	5h
AL021937.6	Rest	R1_5h	NA	R1	5h
AL021997.3	Rest	R1_5h	NA	R1	5h
AL022069.2	Rest	R1_5h	NA	R1	5h
AL022238.4	Rest	R1_5h	NA	R1	5h
AL022312.1	Rest	R1_5h	NA	R1	5h
AL022318.4	Rest	R1_5h	NA	R1	5h
AL022326.2	Rest	R1_5h	NA	R1	5h
AL022393.1	Rest	R1_5h	NA	R1	5h
AL022724.1	Rest	R1_5h	NA	R1	5h
AL023806.3	Rest	R1_5h	NA	R1	5h
AL023875.1	Rest	R1_5h	NA	R1	5h
AL023973.1	Rest	R1_5h	NA	R1	5h
AL024493.2	Rest	R1_5h	NA	R1	5h
AL031009.1	Rest	R1_5h	1	R1	5h
AL031123.3	Rest	R1_5h	NA	R1	5h
AL031258.1	Rest	R1_5h	NA	R1	5h
AL031315.1	Rest	R1_5h	NA	R1	5h
AL031428.2	Rest	R1_5h	NA	R1	5h
AL031584.1	Rest	R1_5h	NA	R1	5h
AL031587.5	Rest	R1_5h	0.666666666666667	R1	5h
AL031591.1	Rest	R1_5h	NA	R1	5h
AL031591.2	Rest	R1_5h	NA	R1	5h
AL031595.1	Rest	R1_5h	NA	R1	5h
AL031602.1	Rest	R1_5h	NA	R1	5h
AL031650.1	Rest	R1_5h	NA	R1	5h
AL031708.1	Rest	R1_5h	NA	R1	5h
AL031719.1	Rest	R1_5h	NA	R1	5h
AL031719.2	Rest	R1_5h	NA	R1	5h
AL031777.3	Rest	R1_5h	1	R1	5h
AL031985.1	Rest	R1_5h	NA	R1	5h
[truncated: 88,521 more rows]
