# Supplementary material for: Transcription arrest induces formation of RNA granules in mitochondria
Source: Life Sci Alliance. 2025 Jun 16;8(9):e202403082. doi: 10.26508/lsa.202403082 (PMC12171109; doi:10.26508/lsa.202403082)
Supplement: Supplementary file 10 [file LSA-2024-03082_TableS7.xlsx]

## Sheet: Explanation
Supplemental Table 7
This table contains the raw counts measured by nanostrings for the different experiments and replicates used in this study.
IMT1B_TT-nano was used for Fig. 4D
EtBr_longterm was used for Fig. 5B
IMT1B_longterm was used for Fig. 5C
EtBr_FT was used for Fig. 5F
IMT1B_recovery was used for Fig. 4C

## Sheet: IMT1B_TT-nano
Name	0_r1	0_r2	1_r1	1_r2	2_r1	2_r2	3_r1	3_r2	4_r1	4_r2	5_r1	5_r2	0h_r3	1h_r3	2h_r3	3h_r3	4h_r3	5h_r3
mt-nd6	13	4	657	17209	50216	46744	219	692	247	1104	1341	3417	515	411	13342	46311	32014	33569
mtATP6/8 / tRNAK junction	4	0	25	878	1873	1269	14	86	39	151	156	750	71	14	659	3615	4480	4884
mt-nd4l	158	32	155	4177	9744	7799	105	404	284	1359	1304	5489	5284	123	3525	18121	23593	28858
ERCC-00136	1278	364	1340	27459	75875	102543	502	1618	996	6284	4863	15070	96485	1393	31573	113733	122862	129599
mt-co3	146	33	225	5239	12649	10776	109	503	276	1386	1260	5349	5627	148	4571	21240	24897	27198
mt-nd5	24	7	70	1662	3627	2888	30	162	115	610	577	2188	1187	76	1331	6889	9789	11968
ERCC-00048	4	1	3	11	23	27	0	6	4	8	3	12	5	15	21	46	41	61
mt-nd1	27	12	270	6931	18931	15150	160	739	347	1859	1516	6622	1089	144	6743	31335	33925	35418
mtCOX2/tRNAD junction	1	0	88	2240	4851	3292	25	208	78	323	342	1437	52	46	1240	6847	7140	7514
mt-nd3	21	28	74	1327	3249	2255	33	142	86	374	315	1351	535	41	1185	5689	6382	6884
mt-rnr1	199	50	197	6011	10276	9861	55	241	143	864	764	2765	11533	231	3732	13829	14365	16140
NDUFA7	6	13	9	50	78	88	4	17	11	10	10	25	136	5	55	148	185	204
mt-cyb	36	14	93	2336	7381	6458	55	289	153	855	787	2948	1357	49	2420	11145	12459	13640
mt-co1	192	55	347	9936	23074	20820	157	740	439	1916	1938	7752	10464	248	7612	37492	42310	43850
mt-atp6	110	16	180	4878	10594	9212	71	563	234	1595	1349	5486	5063	113	4125	20072	22869	27753
mtND3 / tRNAR junction	9	5	36	542	760	481	16	57	20	79	110	284	191	23	355	1180	1724	1701
mt-nd2	17	17	121	3354	10772	8363	131	470	249	1162	948	4164	351	51	3298	17675	18275	19608
mt-co2	113	65	244	6452	15944	12645	143	727	353	1729	1474	6610	4596	281	5096	24376	28492	30478
mt-at6/mt-co3 junction	27	17	191	4109	10690	8161	110	547	251	1146	1055	3896	911	287	4829	27866	31323	32655
mt-atp8	118	62	204	4308	10249	7748	116	574	215	1392	1377	4844	4544	262	4171	18018	23301	27261
mt-rnr2	153	68	197	4749	8553	9236	73	251	102	672	576	2076	5526	184	1939	6620	7174	8104
mt-nd4	122	38	117	3355	6716	5643	43	275	165	1000	1007	4527	5078	172	2670	11671	16104	19493
POS_B(32)	110	44	104	2622	4987	5316	27	133	77	498	297	995	1579	21	515	2348	2048	2570
POS_C(8)	29	22	29	853	1532	1572	15	49	18	156	98	311	1407	25	454	2038	1826	2106
POS_E(0.5)	4	9	4	62	156	128	8	14	4	19	11	33	41	5	27	106	111	113
POS_D(2)	7	24	7	177	388	395	12	25	10	47	28	73	206	106	141	330	321	283
POS_F(0.125)	6	16	4	21	61	47	5	16	3	7	11	12	171	152	164	289	264	191
POS_A(128)	274	98	301	8539	16211	17198	79	498	185	1634	968	3268	10842	171	4027	17823	15432	19129
NEG_C(0)	1	0	1	25	91	70	0	2	2	1	5	9	53	3	19	109	89	104
NEG_D(0)	1	0	0	19	45	53	1	0	0	3	6	10	13	1	9	43	24	28
NEG_B(0)	1	2	2	24	95	127	1	6	3	6	5	20	85	5	32	136	139	148
NEG_F(0)	0	1	0	13	25	15	0	1	0	3	4	5	17	5	8	43	53	53
NEG_E(0)	0	6	0	10	29	26	4	4	2	5	2	7	15	0	20	49	55	50
NEG_A(0)	0	3	0	10	32	29	1	2	3	4	5	8	10	3	13	43	39	41
GAPDH	158	46	149	3927	6532	7287	28	183	85	356	388	1513	8135	120	1881	6703	6985	7205
c-MYC	21	15	44	958	1795	1477	19	52	24	61	61	251	1427	199	994	2904	2543	2244

## Sheet: EtBr_longterm
Probe Name	Rep1_0h	Rep1_2h	Rep1_5h	Rep1_8h	Rep1_24h	Rep2_0h	Rep2_2h	Rep2_5h	Rep2_8h	Rep2_24h	Rep3_0h	Rep3_2h	Rep3_5h	Rep3_8h	Rep3_24h
mtCOX2/tRNAD	769	54	31	29	14	357	5	32	40	12	1630	121	20	173	58
NDUFA7	353	545	278	406	319	307	4	393	528	272	782	555	201	698	525
mtND3 / tRNAR junction	310	312	48	53	19	717	9	124	115	12	750	171	16	130	34
ERCC-00048	16	20	5	3	5	18	1	8	10	2	53	10	7	13	94
ERCC-00136	33	41	5	10	10	19	5	21	14	11	99	34	9	15	17
mt-at6/mt-co3 junction	8225	2469	98	70	46	3932	20	300	177	39	17376	2127	73	269	163
mt-atp6	19203	18715	3190	2687	292	11038	59	10909	5517	202	38582	17774	2521	6895	480
mt-atp8	15640	18715	3301	2825	319	11579	84	11296	6238	246	41613	16524	2472	7263	546
mt-co1	22699	16782	2068	1761	293	11011	33	7383	3214	195	54214	17488	1831	4667	652
mt-co2	39121	26611	3685	2503	491	23389	121	10654	4615	351	71218	29736	2914	5691	799
mt-co3	35035	25298	2688	1601	153	16770	83	8564	2689	93	61208	23621	2161	3585	343
mt-cyb	12584	10755	1644	1294	224	6667	25	5038	2618	189	26121	10336	1155	3057	488
mt-nd1	14396	10410	1308	1193	345	6926	29	4475	2621	240	30230	8682	900	2660	852
mt-nd2	10945	7485	1000	1085	316	4932	17	3503	2051	192	18732	5618	694	2028	571
mt-nd3	12713	7932	932	564	112	7846	33	1987	949	119	17830	5994	492	750	184
mt-nd4	12012	10572	1843	1476	233	6463	88	6533	3412	162	25104	11375	1649	4779	407
mt-nd4l	16261	14410	2747	2317	359	9106	52	8830	5109	283	38705	14645	2150	7430	578
mt-nd5	6216	2293	175	190	67	3138	11	708	433	42	15885	1916	175	528	199
mt-nd6	3671	1037	293	419	282	1505	10	604	623	180	9927	457	95	905	361
mtATP6/8 / tRNAK junction	264	86	44	41	45	154	12	93	85	33	322	120	41	190	105
mt-rnr1	44826	37762	3790	1627	192	31696	91	7372	2511	183	81222	31347	2194	2691	294
mt-rnr2	29789	26373	8521	11130	4375	17416	188	16272	19249	2819	52282	27327	6289	28541	10969
c-Myc	809	1640	595	748	449	386	34	1076	1383	322	2536	1229	304	1878	901
GAPDH	41370	60300	32828	46383	46649	34717	171	46911	69984	38684	79324	67030	20176	76179	87038
NEG_A	24	26	8	11	4	23	4	16	8	1	80	24	4	14	4
NEG_B	23	31	8	12	9	25	9	18	13	10	56	25	13	22	16
NEG_C	34	45	23	36	25	32	3	35	52	31	87	51	17	64	55
NEG_D	19	24	11	17	15	10	6	19	30	15	29	18	14	20	30
NEG_E	15	18	7	3	1	21	1	15	6	2	85	35	5	11	7
NEG_F	18	20	3	3	1	20	2	6	5	3	32	12	1	5	3
POS_A	26553	59706	66563	49095	56018	58673	61250	43014	57731	49854	37093	68048	68340	85216	72820
POS_B	9176	18427	20618	14883	17323	18286	18877	13341	17541	15381	11524	21066	20481	25357	21948
POS_C	2779	4972	5651	4136	4821	5113	5341	3660	4829	4179	2937	5741	5741	6810	5985
POS_D	640	1126	1321	1001	1175	1284	1200	837	1179	1022	771	1337	1318	1664	1381
POS_E	172	370	344	275	305	347	317	238	310	277	286	402	347	466	382
POS_F	69	117	115	77	84	113	90	84	99	60	137	123	97	125	102

## Sheet: IMT1B_longterm
Name	Rep1_0	Rep1_2	Rep1_5	Rep1_8	Rep1_24	Rep2_0h	Rep2_1h	Rep2_2h	Rep2_5h	Rep2_8h	Rep2_24h
mt-nd6	6967	537	297	97	181	6349	719	912	304	159	208
mtATP6/8 / tRNAK junction	507	81	51	24	23	474	60	118	61	21	44
mt-nd4l	29952	18895	11070	2017	786	29811	14254	33185	9932	3966	1294
ERCC-00136	119	62	72	15	22	102	66	120	56	35	19
mt-co3	48658	34290	25860	6195	1803	48778	24561	58913	24518	11126	2812
mt-nd5	12804	3907	1350	250	208	12302	3701	7213	1319	512	487
ERCC-00048	46	35	37	17	3	47	19	45	36	22	10
mt-nd1	22713	7079	2241	436	364	22406	8250	12604	2102	868	695
mtCOX2/tRNAD junction	1171	68	56	27	16	1149	70	113	70	43	28
mt-nd3	13160	6585	2793	624	331	13952	7120	9821	2638	1128	493
mt-rnr1	63353	51261	64801	21526	11162	63818	44972	80506	59415	36020	16939
NDUFA7	450	400	632	262	413	437	467	651	610	405	443
mt-cyb	23075	11304	5672	1177	639	22892	10652	19217	4941	2068	1235
mt-co1	40070	22271	23041	5451	2779	40700	15605	41909	21989	10219	5739
mt-atp6	33438	21158	14667	3240	875	34740	17250	37403	15038	6011	1641
mtND3 / tRNAR junction	3271	1595	835	223	64	4064	1666	3135	872	250	162
mt-nd2	14333	3709	1064	219	246	14526	4621	6372	965	409	429
mt-co2	55150	33921	24246	5746	2038	55970	28550	59059	22840	10514	3863
mt-at6/mt-co3 junction	13487	3609	902	197	129	13708	3766	6497	983	315	317
mt-atp8	36045	22448	15086	3156	706	38698	18191	41565	15653	5772	1710
mt-rnr2	31725	28361	40383	11496	13112	29133	19055	45515	32570	21072	14436
mt-nd4	23302	16274	10611	2303	893	22868	11477	27972	9765	4203	1522
POS_B(32)	15774	15628	18602	13481	22139	17574	23418	16392	21458	16749	22636
POS_C(8)	4201	4351	5066	3856	6295	4901	6465	4576	5942	4709	6265
POS_E(0.5)	400	347	349	237	418	411	454	403	432	352	428
POS_D(2)	1120	1110	1356	969	1511	1266	1680	1192	1429	1212	1568
POS_F(0.125)	167	127	123	85	98	186	139	161	120	103	133
POS_A(128)	54064	53169	63258	45343	74538	60061	80640	56271	72910	57930	74846
NEG_C(0)	85	46	97	32	50	81	70	103	81	57	73
NEG_D(0)	42	29	45	18	19	38	42	44	30	32	30
NEG_B(0)	62	37	52	16	13	71	45	77	35	24	25
NEG_F(0)	46	29	27	18	8	44	19	58	24	14	5
NEG_E(0)	76	27	25	5	2	79	21	77	25	20	2
NEG_A(0)	84	47	39	14	6	88	44	77	34	15	5
GAPDH	48235	44874	76022	35889	52088	52470	58568	72007	70512	55575	64919
c-MYC	679	1193	1684	502	422	623	1184	1834	1433	813	540

## Sheet: EtBr_FT
Probe Name	Rep1_FT_0h	Rep1_FT_2h	Rep1_FT_3h	Rep1_FT_4h	Rep1_FT_5h	Rep1_FT_24h	Rep2_FT_0h	Rep2_FT_2h	Rep2_FT_3h	Rep2_FT_4h	Rep2_FT_5h	Rep2_FT_24h
mtCOX2/tRNAD	123	164	121	221	193	241	156	94	133	127	222	180
NDUFA7	639	539	263	445	345	188	675	538	669	540	509	109
mtND3 / tRNAR junction	66	45	27	56	76	92	68	23	32	49	124	245
ERCC-00048	385916	383655	220737	352136	293475	467980	509602	477766	506536	470891	388876	581663
ERCC-00136	31	19	19	19	21	28	481	187	247	405	629	1661
mt-at6/mt-co3 junction	333	472	403	942	942	1238	301	145	290	280	902	493
mt-atp6	17747	14302	5551	7436	5851	10923	13871	5860	6977	4852	4809	4038
mt-atp8	17998	14018	5594	6672	5934	10537	11754	5338	6255	4362	4748	4805
mt-co1	18187	11500	5040	7842	6140	10751	17897	8076	9217	6393	6522	3165
mt-co2	17780	12691	6821	10668	11500	17552	25402	11105	15776	15508	22903	41534
mt-co3	14757	8493	3376	4984	3877	11352	14108	5709	5882	3685	3776	4801
mt-cyb	10707	7010	2555	3767	3338	4983	10321	4224	5088	2914	3019	1702
mt-nd1	7749	6268	3003	6481	6266	10637	7439	3500	4435	3539	5787	4664
mt-nd2	5869	5602	2860	6074	6039	10260	4722	2283	3264	2613	4777	4092
mt-nd3	2988	1907	950	2001	2231	5554	2734	1269	1374	1369	2040	3401
mt-nd4	14025	9876	3651	4776	3716	4085	10017	3693	4372	2823	2739	1113
mt-nd4l	17565	13266	4983	6863	5756	8298	14786	5541	7053	4784	5671	3219
mt-nd5	1544	1557	609	924	887	1220	1345	699	771	582	793	700
mt-nd6	909	2404	1573	3771	4324	13394	631	536	856	941	3394	3904
mtATP6/8 / tRNAK junction	169	151	92	120	135	193	115	73	86	77	94	96
mt-rnr1	17103	10386	4138	6364	4354	17963	16482	7505	7919	6486	5527	8421
mt-rnr2	41684	40416	18291	28775	21683	16604	41091	25756	34959	30273	28294	17294
c-Myc	2451	455	124	154	93	118	2786	168	97	67	199	64
GAPDH	64596	63553	32608	54177	43261	26278	72114	58487	68863	59233	50313	26854
NEG_A	25	13	5	13	8	15	31	9	8	19	13	11
NEG_B	21	12	11	11	3	10	23	11	14	9	11	7
NEG_C	26	44	24	29	53	27	58	43	45	71	51	36
NEG_D	26	20	10	10	11	10	19	27	17	13	15	17
NEG_E	18	10	6	11	11	11	29	17	8	9	15	9
NEG_F	142	123	71	126	133	148	210	183	185	172	170	257
POS_A	70408	67636	78094	51092	61070	51043	39317	45299	33796	46086	34604	36640
POS_B	21345	20591	23752	15613	18556	16579	12192	13628	10634	14051	10306	11291
POS_C	5858	5762	6717	4418	5223	4414	3323	3695	2800	3696	2893	2967
POS_D	1347	1290	1527	956	1189	974	758	814	603	859	675	680
POS_E	436	376	401	280	360	295	252	262	216	278	235	233
POS_F	128	109	110	84	84	82	111	75	63	72	73	84

## Sheet: IMT1B_recovery
Name	WT_rep1	0h_rep1	2h_rep1	3h_rep1	4h_rep1	5h_rep1	WT_rep2	0h_rep2	2h_rep2	3h_rep2	4h_rep2	5h_rep2	WT_rep3	0_rep3	2_rep3	3_rep3	4_rep3	5_rep3
mt-nd6	3472	246	37720	225	5848	9361	1947	754	42946	20495	15903	10235	482	318	31286	13979	11042	9242
mtATP6/8 / tRNAK junction	296	67	883	4	81	717	215	87	311	525	435	276	84	37	677	448	600	635
mt-nd4l	14515	9733	21828	227	11192	24250	8536	33317	22925	25618	29916	24918	1766	11576	15325	12773	19974	25088
ERCC-00136	52	4821	11316	220	5092	5017	40	17363	14518	10745	8706	7433	6	6774	11375	6865	9387	8371
mt-co3	23266	18577	44653	576	21604	36842	13625	61565	49272	50836	53472	39446	4751	29689	41758	34342	46494	50974
mt-nd5	6160	1934	9132	132	5797	8803	3658	6467	8574	9648	13245	10370	800	2382	6204	5223	7874	9226
ERCC-00048	25	27	68	27	68	38	25	60	79	64	93	104	6	18	41	29	46	35
mt-nd1	10856	3034	44172	3903	36250	25983	6203	10470	48505	46337	55561	41139	1630	4020	31267	23776	29246	32316
mtCOX2/tRNAD junction	579	52	3298	25	917	1513	351	133	3555	2757	2533	1823	99	60	2738	1738	1916	1915
mt-nd3	6578	1978	10452	95	5433	8670	4143	6061	10294	12813	13905	8280	1731	3175	10154	9814	11722	12407
mt-rnr1	32797	31944	67229	435	28065	39682	19175	102141	80937	62605	68491	41263	7852	44783	53719	38518	43337	48350
NDUFA7	195	293	507	50	309	239	123	701	561	465	369	435	75	402	445	267	335	311
mt-cyb	11421	3777	22127	380	12024	17480	6523	15583	24330	24460	26850	20590	1688	4990	17031	12411	16465	19323
mt-co1	20427	21075	68791	1133	31709	41990	11871	78136	80583	63675	68903	54023	2671	28695	52321	33004	42737	45945
mt-atp6	17827	14676	33944	340	16716	32219	10570	43231	36026	38490	43777	33427	2321	17619	25310	21522	29352	34462
mtND3 / tRNAR junction	770	608	3566	21	1244	1514	292	1364	2200	4248	4146	1875	190	619	1027	1050	1240	1586
mt-nd2	7389	1050	24416	390	14327	17287	4292	3327	23456	29167	31445	20741	767	1071	15361	12879	15307	16811
mt-co2	28394	18659	59153	608	26529	47150	16573	61575	65505	66601	71332	47625	4924	27185	51284	43780	54688	60266
mt-at6/mt-co3 junction	6417	1123	19346	121	6349	14127	3705	3201	19440	22137	20505	12268	1243	2083	21584	18906	22037	22000
mt-atp8	17212	15220	39740	428	19637	32216	9946	43574	40361	46274	51819	34898	2892	22551	31308	28417	37261	44907
mt-rnr2	16483	19952	44837	328	11129	23430	8690	64408	50967	36530	34098	24511	3031	22174	30136	17691	20531	21364
mt-nd4	13697	9968	15661	72	4997	19398	7545	31526	16104	17665	18302	13664	1475	11871	11708	9248	15525	18764
POS_B(32)	11058	19190	9154	19	1315	15566	17764	9218	5498	7252	5826	2746	5848	6245	6594	5070	5629	4880
POS_C(8)	3140	5480	2505	3	296	4461	5183	2536	1501	1933	1587	677	2079	1997	2104	1651	1833	1574
POS_E(0.5)	270	393	327	9	116	350	365	256	223	272	292	195	120	164	199	152	183	205
POS_D(2)	812	1322	690	1	103	1146	1234	637	468	555	448	235	525	590	576	509	542	479
POS_F(0.125)	101	142	142	8	75	137	113	135	114	149	184	137	47	85	110	107	125	119
POS_A(128)	39581	67089	31903	45	3929	54907	62183	32252	19046	24538	19353	8568	18202	20075	21340	15938	18092	15953
NEG_C(0)	33	52	122	160	141	69	44	76	89	93	98	112	21	51	76	44	61	72
NEG_D(0)	12	19	54	1	19	30	28	38	45	54	40	35	4	18	35	20	20	24
NEG_B(0)	23	51	81	0	30	49	36	86	61	63	55	50	11	44	62	43	55	64
NEG_F(0)	21	21	51	3	39	24	20	54	57	59	59	42	2	26	30	16	31	40
NEG_E(0)	39	34	108	113	224	67	32	69	115	130	148	195	7	39	49	48	52	64
NEG_A(0)	48	50	116	2	72	95	25	113	113	149	184	136	7	33	40	24	42	54
GAPDH	21657	25370	42391	793	17352	21404	14062	65302	52185	42742	31278	26831	9485	35674	40628	27838	28952	28276
c-MYC	295	570	1737	26	491	642	181	1694	1945	1350	971	748	118	754	1631	817	845	775
